# Supplementary material for: ERR2 and ERR3 promote the development of gamma motor neuron functional properties required for proprioceptive movement control
Source: PLoS Biol. 2022 Dec 21;20(12):e3001923. doi: 10.1371/journal.pbio.3001923 (PMC9815657; doi:10.1371/journal.pbio.3001923)
Supplement: S1 Data — (XLSX) [file pbio.3001923.s025.xlsx]

## Sheet: Fig 1D, E
Fig 1D					Fig 1E
n	rheobase	FGhigh mean gain	rheobase	FGlow mean gain	rheobase control FGhigh	rheobase control FGlow	mean firing frequency control FGhigh	mean firing frequency control FGlow	mean gain control FGhigh	mean gain control FGlow	input resistance control FGhigh	input resistence control FGlow	capacitance control FGhigh	capacitance control FGlow	Statistical test
cell 1	300	125.83	450	29.92	300	450	36.29	17.25	125.83	29.92	62.8762	48.8234	80.1841	279.477	Student's t-test
cell 2	60	167.69	1400	32.67	60	1400	47.7	19.56	167.69	32.67	310.286	16.835	44.6891	295.867	SEM=STDEV/sqrt(n)
cell 3	80	171.93	1630	35.27	80	1630	43.46	21.47	171.93	35.27	202.336	20.486	64.8234	234.384
cell 4	140	195.12	1660	14.08	140	1660	64.87	7.61	195.12	14.08	136.883	16.721	48.384	335.534
cell 5	80	211.82	750	30.49	80	750	66.17	25.12	211.82	30.49	148.482	22.2678	43.2812	242.215
cell 6	170	274.55	690	27.84	170	690	86.71	16.23	274.55	27.84	138.336	37.2828	59.2584	221.269
cell 7	185	141.55	1000	73.48	185	1000	56.34	21.97	141.55	73.48	125.203	27.2836	65.9359	157.776
cell 8	185	145.25	480	82.14	185	480	53.09	32.87	145.25	82.14	137.816	98.3876	88.2714	67.9084
cell 9	185	176.13	1030	23.57	185	1030	56.08	16.37	176.13	23.57	105.203	40.5718	58.6613	123.895
cell 10	360	135.85	450	48.52	360	450	40	21.53	135.85	48.52	65.7816	60.367	137.593	231.11
cell 11	255	207.88	400	56.1	255	400	61.82	25.76	207.88	56.1	86.409	62.7814	59.9874	200.328
cell 12	350	156.31	1230	25.78	350	1230	45.41	29.77	156.31	25.78	76.8116	24.8374	116.161	362.19
cell 13	245	223.92	720	22.07	245	720	76.44	17.85	223.92	22.07	112.94	30.7602	47.1712	257.031
cell 14	135	144.09	650	23.72	135	650	51.74	18.65	144.09	23.72	216.764	35.3448	48.1182	234.338
cell 15	90	151.39	630	24.27	90	630	46.41	24.16	151.39	24.27	138.759	32.433	55.5943	295.312
cell 16	105	109.73	620	27.98	105	620	34.23	15.9	109.73	27.98	110.5	54.3018	79.3021	191.506
cell 17	90	124.03	1250	21.97	90	1250	43.67	30.11	124.03	21.97	167.887	21.984	91.36	238.538
cell 18	255	168.7	1040	14.73	255	1040	50.31	12.11	168.7	14.73	107.295	25.3234	62.759	186.802
cell 19	230	162.88	1040	20.7	230	1040	50.42	12.53	162.88	20.7	166.41	48.9336	87.2909	194.221
cell 20	35	208.7	750	26.1	35	750	66.15	22.06	208.7	26.1	338.364	32.5302	41.0703	248.417
cell 21	660	34.69	1410	35.14	660	1410	13.91	26.04	34.69	35.14	76.8128	17.0548	129.754	449.971
cell 22	250	160.69	720	21.75	250	720	47.38	14.24	160.69	21.75	112.863	28.9788	79.6835	212.224
cell 23	580	95.64			580		22.26		95.64		45.1196		129.809
cell 24	300	170.04			300		54.97		170.04		88.8814		106.612

## Sheet: Fig 3B, C E, F
Fig 3B					Fig 3D						Fig 3E				Fig 3F
n	FGhigh rheobase ERR23cko	FGhigh mean gain ERR23cko	FGlow rheobase ERR23cko	FGlow mean gain ERR23cko	FGhigh rheobase control	FGhigh rheobase ERR23cko	FGhigh mean firing frequency control	FGhigh mean firing frequency ERR23cko	FGhigh mean gain control	FGhigh mean gain ERR23cko	FGhigh rheobase control	FGhigh mean gain control	FGlow rheobase control	FGlow mean gain control	FGlow rheobase control	FGlow rheobase ERR23cko	FGlow mean firing frequency control	FGlow mean firing frequency ERR23cko	mean FGlow gain control	FGlow mean gain ERR23cko	Statistical test
cell 1	580	68.83	1180	12.99	300	580	36.29	21.01	125.83	68.83	300	125.83	450	29.92	450	1180	17.25	28.25	29.92	12.99	Student's t-test
cell 2	265	62.41	920	39.45	60	265	47.7	26.63	167.69	62.41	60	167.69	1400	32.67	1400	920	19.56	23.43	32.67	39.45	SEM=STDEV/sqrt(n)
cell 3	710	49.71	1340	18.85	80	710	43.46	11.09	171.93	49.71	80	171.93	1630	35.27	1630	1340	21.47	26.33	35.27	18.85
cell 4	810	34.51	320	91.98	140	810	64.87	15.52	195.12	34.51	140	195.12	1660	14.08	1660	320	7.61	37.35	14.08	91.98
cell 5	220	100.23	400	81.52	80	220	66.17	30.92	211.82	100.23	80	211.82	750	30.49	750	400	25.12	27.14	30.49	81.52
cell 6	800	34.71	480	39.71	170	800	86.71	11.37	274.55	34.71	170	274.55	690	27.84	690	480	16.23	30.83	27.84	39.71
cell 7	390	71.81	950	37.51	185	390	56.34	23.9	141.55	71.81	185	141.55	1000	73.48	1000	950	21.97	18.83	73.48	37.51
cell 8	1490	20.58	890	44.44	185	1490	53.09	15.43	145.25	20.58	185	145.25	480	82.14	480	890	32.87	20.03	82.14	44.44
cell 9	270	51.97	1220	20.99	185	270	56.08	23.87	176.13	51.97	185	176.13	1030	23.57	1030	1220	16.37	13.09	23.57	20.99
cell 10	550	67.82			360	550	40	32.6	135.85	67.82	360	135.85	450	48.52	450		21.53		48.52
cell 11	240	173.57			255	240	61.82	55.48	207.88	173.57	255	207.88	400	56.1	400		25.76		56.1
cell 12	130	138.8			350	130	45.41	59.74	156.31	138.8	350	156.31	1230	25.78	1230		29.77		25.78
cell 13	150	53.68			245	150	76.44	22.97	223.92	53.68	245	223.92	720	22.07	720		17.85		22.07
cell 14	130	224.8			135	130	51.74	37.21	144.09	224.8	135	144.09	650	23.72	650		18.65		23.72
cell 15	150	114.3			90	150	46.41	34.29	151.39	114.3	90	151.39	630	24.27	630		24.16		24.27
cell 16	400	53.15			105	400	34.23	18.89	109.73	53.15	105	109.73	620	27.98	620		15.9		27.98
cell 17	120	84.91			90	120	43.67	22.03	124.03	84.91	90	124.03	1250	21.97	1250		30.11		21.97
cell 18	150	106.42			255	150	50.31	34.03	168.7	106.42	255	168.7	1040	14.73	1040		12.11		14.73
cell 19					230		50.42		162.88		230	162.88	1040	20.7	1040		12.53		20.7
cell 20					35		66.15		208.7		35	208.7	750	26.1	750		22.06		26.1
cell 21					660		13.91		34.69		660	34.69	1410	35.14	1410		26.04		35.14
cell 22					250		47.38		160.69		250	160.69	720	21.75	720		14.24		21.75
cell 23					580		22.26		95.64		580	95.64
cell 24					300		54.97		170.04		300	170.04

## Sheet: S1G-I Fig
S1G Fig			S1H Fig		S1I Fig
n	FGhigh mean instantanous firing frequency control	FGlow mean instantanous firing frequency control	FGhigh mean instantanous gain control	FGlow mean instantanous gain control	FGhigh AHP half-decay control	FGlow AHP half-decay control	Statistical test
cell 1	81.49	29.9	363.5	101.61	20.7558	31.9255	Student's t-test
cell 2	98.79	25.24	327.1	40.63	38.6923	15.4068	SEM=STDEV/sqrt(n)
cell 3	82.43	25.47	312.26	56.07	37.2961	15.8982
cell 4	112.47	8.65	337.27	16.47	21.0623	43.8803
cell 5	127.95	31.93	423.19	38.78	23.9556	16.9132
cell 6	148.38	20.5	434.71	42.69	16.8217	30.4373
cell 7	114.95	32.95	358.35	149.7	13.5046	34.4067
cell 8	97.22	65.14	294.8	213.97	16.4364	29.1392
cell 9	129.85	8.61	440.76	13.21	18.4229	35.2853
cell 10	91.07	49.56	349.37	186.04	5.15675	29.5628
cell 11	118.42	72.79	388.61	272	23.0581	39.3519
cell 12	104.24	39.71	380.34	37.74	17.6378	16.976
cell 13	148.99	27.7	416.04	58.42	15.369	32.2206
cell 14	182.43	24.87	457.49	36.32	24.0522	22.8453
cell 15	98.61	25.59	362.64	33.8	31.071	21.2213
cell 16	91.22	20.7	334.94	44.62	30.4849	32.7083
cell 17	103.89	41.38	385.74	32.35	28.5203	14.4031
cell 18	92.28	14.57	286.83	20.84	25.1563	33.5136
cell 19	89.95	13.23	306.72	24.83	31.9522	38.9419
cell 20	126.42	28	428.41	41.7	29.1546	23.5407
cell 21	18.67	35.1	67.17	45.75	31.5929	15.6578
cell 22	101.93	20.45	351.64	46.13	16.8285	37.1148
cell 23	34.94		203.33		9.76806
cell 24	120.67		402.62		3.66254

## Sheet: S7A-J Fig
S7A Fig			S7B Fig		S7C Fig		S7D Fig		S7E Fig		S7F Fig		S7G Fig		S7H Fig		S7I Fig		S7J Fig
n	FGhigh mean instantanous firing frequency control	FGhigh mean instantanous firing frequency ERR23cko	FGhigh mean instantanous gain control	FGhigh mean instantanous gain ERR23cko	FGhigh AHP half-decay control	FGhigh AHP half-decay ERR23cko	FGhigh capacitance control	FGhigh capacitance ERR23cko	FGhigh input resistance control	FGhigh input resistance ERR23cko	FGlow mean instantanous firing frequency control	FGlow mean instantanous firing frequency ERR23cko	FGlow mean instantanous gain control	FGlow mean instantanous gain ERR23cko	FGlow mean AHP half-decay control	FGlow mean AHP half-decay ERR23cko	FGlow capacitance control	FGlow capacitance ERR23cko	FGlow input resistance control	FGlow input resistance ERR23cko	Statistical test
cell 1	81.49	49.29	363.5	325.63	20.7558	25.6608	80.1841	108.148	62.8762	65.8028	29.9	40.03	101.61	18.77	31.9255	15.5756	279.477	341.588	48.8234	17.2867	Student's t-test
cell 2	98.79	58.32	327.1	232.01	38.6923	28.1869	44.6891	72.9174	310.286	147.367	25.24	31.41	40.63	54.14	15.4068	16.89	295.867	274.761	16.835	22.7424	SEM=STDEV/sqrt(n)
cell 3	82.43	19.02	312.26	119.34	37.2961	32.4429	64.8234	128.597	202.336	71.3186	25.47	35.14	56.07	28.37	15.8982	16.9159	234.384	216.945	20.486	21.0212
cell 4	112.47	26.67	337.27	103.28	21.0623	23.6193	48.384	207.287	136.883	34.1998	8.65	40.36	16.47	110.68	43.8803	32.6988	335.534	204.275	16.721	87.3666
cell 5	127.95	76.68	423.19	337.93	23.9556	35.7943	43.2812	81.931	148.482	108.53	31.93	61.67	38.78	248.5	16.9132	29.4797	242.215	147.039	22.2678	54.5814
cell 6	148.38	11.18	434.71	43.28	16.8217	33.9731	59.2584	185.58	138.336	37.7712	20.5	39.99	42.69	63.33	30.4373	18.423	221.269	258.173	37.2828	32.8264
cell 7	114.95	56.49	358.35	230.11	13.5046	31.5449	65.9359	72.9432	125.203	99.3188	32.95	23.83	149.7	46.94	34.4067	20.6549	157.776	291.842	27.2836	25.4698
cell 8	97.22	15.4	294.8	22.14	16.4364	31.6644	88.2714	155.114	137.816	23.0562	65.14	33.45	213.97	115.71	29.1392	34.7982	67.9084	174.201	98.3876	41.9648
cell 9	129.85	56.85	440.76	221.11	18.4229	31.6787	58.6613	122.753	105.203	90.973	8.61	16.66	13.21	25.98	35.2853	29.6594	123.895	321.878	40.5718	18.8925
cell 10	91.07	141.98	349.37	313.23	5.15675	15.0891	137.593	131.517	65.7816	49.0938	49.56		186.04		29.5628		231.11		60.367
cell 11	118.42	99.8	388.61	291.7	23.0581	3.16394	59.9874	132.332	86.409	111.456	72.79		272		39.3519		200.328		62.7814
cell 12	104.24	90.49	380.34	295.82	17.6378	29.8329	116.161	120.267	76.8116	143.711	39.71		37.74		16.976		362.19		24.8374
cell 13	148.99	61.82	416.04	182.72	15.369	44.0244	47.1712	82.7228	112.94	181.667	27.7		58.42		32.2206		257.031		30.7602
cell 14	182.43	38.91	457.49	288.82	24.0522	35.6272	48.1182	69.7939	216.764	350.092	24.87		36.32		22.8453		234.338		35.3448
cell 15	98.61	73.77	362.64	250.49	31.071	18.833	55.5943	94.3628	138.759	129.93	25.59		33.8		21.2213		295.312		32.433
cell 16	91.22	28.83	334.94	128.44	30.4849	50.2934	79.3021	120.647	110.5	100.958	20.7		44.62		32.7083		191.506		54.3018
cell 17	103.89	37.15	385.74	229.24	28.5203	30.9249	91.36	102.12	167.887	188.434	41.38		32.35		14.4031		238.538		21.984
cell 18	92.28	74.8	286.83	262.93	25.1563	39.2306	62.759	129.133	107.295	127.065	14.57		20.84		33.5136		186.802		25.3234
cell 19	89.95		306.72		31.9522		87.2909		166.41		13.23		24.83		38.9419		194.221		48.9336
cell 20	126.42		428.41		29.1546		41.0703		338.364		28		41.7		23.5407		248.417		32.5302
cell 21	18.67		67.17		31.5929		129.754		76.8128		35.1		45.75		15.6578		449.971		17.0548
cell 22	101.93		351.64		16.8285		79.6835		112.863		20.45		46.13		37.1148		212.224		28.9788
cell 23	34.94		203.33		9.76806		129.809		45.1196
cell 24	120.67		402.62		3.66254		106.612		88.8814
