# Supplementary material for: ERR2 and ERR3 promote the development of gamma motor neuron functional properties required for proprioceptive movement control
Source: PLoS Biol. 2022 Dec 21;20(12):e3001923. doi: 10.1371/journal.pbio.3001923 (PMC9815657; doi:10.1371/journal.pbio.3001923)
Supplement: S2 Data — (XLSX) [file pbio.3001923.s026.xlsx]

## Sheet: Fig 2I, J, K, N
Fig 2I						Fig 2J				Fig 2K					Fig 2N
n	Cell size	fluorescence intensity ERR2	normalized fluorescence intensity ERR2	fluorescence intensity ERR3	normalized fluorescence intensity ERR3	fluorescence intensity ERR2	normalized fluorescence intensity ERR2	fluorescence intensity NeuN	normalized fluorescence intensity NeuN	Cell size	fluorescence intensity ERR2	normalized fluorescence intensity ERR2	fluorescence intensity ERR3	normalized fluorescence intensity ERR3	VGLUT1 puncta FGhigh control	VGLUT1 puncta FGlow control	Statistical test
cell 1	472.752	273.589	85.4639	167.025	58.182	273.589	85.4639	331.505	18.5185	1282.96	7.92453	4.91436	-7.65139	0	1	11	Student's t-test
cell 2	1105.68	23.7461	7.4178	12.8095	4.46207	23.7461	7.4178	1019.91	56.974	1648.11	8.78216	5.44621	3.47791	1.30895	2	20	Pearson r
cell 3	1573.66	17.3981	5.43483	6.02799	2.0998	17.3981	5.43483	1628.68	90.9815	972.846	18.7307	11.6158	43.9034	16.5236	1	22	SEM=STDEV/sqrt(n)
cell 4	1198.11	18.7304	5.85101	7.82203	2.72474	18.7304	5.85101	1172.41	65.4934	709.481	44.7341	27.7416	49.2635	18.5409	0	27
cell 5	1477.7	35.3448	11.041	15.8593	5.52447	35.3448	11.041	1790.13	100	529.376	25.5575	15.8493	67.3077	25.332	3	13
cell 6	1197.23	12.1473	3.79459	10.7643	3.74964	12.1473	3.79459	1450.63	81.0349	660.794	1.9554	1.21263	5.27823	1.98652	3	24
cell 7	508.208	141.693	44.262	84.93	29.5847	141.693	44.262	381.661	21.3204	987.487	37.6672	23.3591	45.0491	16.9547	1	28
cell 8	941.447	3.52665	1.10165	10.0108	3.48717	3.52665	1.10165	241.85	13.5102	315.403	1.2693	0.787148	6.58756	2.4793	0	14
cell 9	1517.04	17.3981	5.43483	5.52565	1.92482	17.3981	5.43483	1660.34	92.7502	1360.4	10.0172	6.21209	0.163666	0.0615976	0	21
cell 10	280.652	304.01	94.9668	246.017	85.6978	304.01	94.9668	328.05	18.3255	819.202	1.64666	1.02117	-2.33224	0	0
cell 11	429.71	112.457	35.1294	66.6446	23.2151	112.457	35.1294	19.0365	1.06342	502.916	5.1458	3.19114	11.6612	4.38883
cell 12	361.091	254.437	79.481	287.074	100	254.437	79.481	95.8042	5.35181	820.26	25.9246	16.077	43.0978	16.2203
cell 13	343.451	156.826	48.9893	184.264	64.187	156.826	48.9893	46.62	2.60429	1107.97	22.0484	13.6732	11.8638	4.46507
cell 14	395.136	131.143	40.9666	92.0661	32.0705	131.143	40.9666	22.1445	1.23704	556.366	28.165	17.4664	39.3995	14.8284
cell 15	1694.67	22.1843	6.92993	51.0083	17.7683	22.1843	6.92993	259.751	14.5102	970.906	5.12091	3.17571	-7.06701	0
cell 16	1790.81	21.0751	6.58344	36.5289	12.7246	21.0751	6.58344	376.923	21.0557	663.264	9.99289	6.19704	12.6327	4.75447
cell 17	1453.18	29.7782	9.3021	16.1983	5.64256	29.7782	9.3021	356.488	19.9141	551.779	35.9356	22.2853	81.6506	30.7302
cell 18	1363.75	56.2287	17.5647	38.843	13.5306	56.2287	17.5647	1066.67	59.5861	952.56	8.85998	5.49447	1.36218	0.512672
cell 19	1069.87	29.8635	9.32876	38.3802	13.3694	29.8635	9.32876	106.294	5.93778	581.062	13.5068	8.37618	10.7772	4.05614
cell 20	1010.6	27.5597	8.60911	35.1736	12.2524	27.5597	8.60911	217.172	12.1316	1037.06	20.0743	12.449	2.60417	0.980108
cell 21	1225.45	20.4778	6.39686	36.1983	12.6094	20.4778	6.39686	416.628	23.2737	863.831	11.2511	6.97733	7.72152	2.90608
cell 22	656.914	159.969	49.9712	133.063	46.3513	159.969	49.9712	102.863	5.74616	828.727	20.9496	12.9918	-6.17722	0
cell 23	598.172	190.417	59.4826	73.4005	25.5684	190.417	59.4826	69.6035	3.88819	923.278	27.2727	16.913	21.1646	7.96552
cell 24	341.51	280.139	87.5099	127.834	44.5298	280.139	87.5099	209.802	11.7199	989.251	5.15302	3.19562	-18.0759	0
cell 25	535.903	171.716	53.6405	56.8691	19.8099	171.716	53.6405	127.093	7.09964	289.296	22.1197	13.7174	23.5696	8.8707
cell 26	1399.73	26.4297	8.25611	19.0971	6.65232	26.4297	8.25611	690.859	38.5928	807.03	25.1125	15.5734	22.5063	8.47052
cell 27	1612.65	20.2473	6.32485	32.2832	11.2456	20.2473	6.32485	501.652	28.0233	608.756	10.8911	6.75405	-0.860759	0
cell 28	1382.27	41.7311	13.036	38.584	13.4404	41.7311	13.036	590.088	32.9635	548.78	23.4698	14.5547	55.9747	21.0667
cell 29	1868.78	21.8702	6.83181	16.5638	5.76987	21.8702	6.83181	510.463	28.5155	1147.48	21.0621	13.0616	6.20253	2.33439
cell 30	1619.53	26.0433	8.1354	25.1056	8.74531	26.0433	8.1354	613.546	34.2739	562.54	45.6121	28.2861	28.3797	10.681
cell 31	1077.63	29.3663	9.17345	50.0812	17.4454	29.3663	9.17345	296.476	16.5617	632.394	9.18092	5.6935	-14.4557	0
cell 32	1002.83	26.2751	8.20782	33.3225	11.6076	26.2751	8.20782	523.348	29.2353	166.522	-5.80558	0	-11.443	0
cell 33	510.325	320.123	100	265.694	92.5524	320.123	100	38.5924	2.15585	900.698	-1.60364	0	38.5907	14.5241
cell 34	400.781	120.464	37.6305	142.384	49.5984	120.464	37.6305	39.5205	2.20769	665.91	-4.61944	0	-9.60639	0
cell 35	487.393	94.9523	29.6612	130.94	45.6118	94.9523	29.6612	7.50193	0.419073	1791.52	7.25227	4.49746	-3.41316	0
cell 36	427.241	100.614	31.4298	83.5344	29.0985	100.614	31.4298	39.6752	2.21633	1267.61	32.5993	20.2163	30.1404	11.3437
cell 37	596.761	104.911	32.7722	80.561	28.0628	104.911	32.7722	17.7108	0.989358	1046.76	26.855	16.654	43.8481	16.5027
cell 38	351.918	81.719	25.5274	118.934	41.4297	81.719	25.5274	29.389	1.64173	983.606	56.5103	35.0446	38.0402	14.3169
cell 39	2091.05	6.8895	2.15214	2.58065	0.898947	6.8895	2.15214	346.636	19.3638	1784.64	9.95692	6.17473	-5.86292	0
cell 40	1905.12	7.02592	2.19476	5.63815	1.964	7.02592	2.19476	239.753	13.3931	717.948	0.813787	0.504666	-0.165153	0
cell 41	1237.62	5.45703	1.70467	12.4825	4.34817	5.45703	1.70467	279.582	15.618	777.924	2.09161	1.2971	31.9956	12.0419
cell 42	1487.58	7.36698	2.3013	10.3506	3.60556	7.36698	2.3013	121.114	6.76565	326.693	70.4263	43.6745	52.43	19.7326
cell 43	1349.11	0.136426	0.0426167	18.345	6.39034	0.136426	0.0426167	216.705	12.1056	847.955	1.2179	0.755273	-11.1929	0
cell 44	1173.77	1.43247	0.447475	29.3689	10.2304	1.43247	0.447475	394.354	22.0294	796.799	9.05481	5.61529	8.83652	3.32573
cell 45	1503.81	10.573	3.30279	20.533	7.15249	10.573	3.30279	158.082	8.83078	600.289	23.4842	14.5636	53.3873	20.0929
cell 46	1342.93	10.4366	3.26017	22.3562	7.78761	10.4366	3.26017	112.606	6.29042	394.078	58.9621	36.5651	48.0118	18.0698
cell 47	966.496	27.8308	8.6938	29.0042	10.1034	27.8308	8.6938	212.374	11.8637	623.398	12.472	7.73448	-1.74854	0
cell 48	465.872	202.853	63.3672	221.043	76.9984	202.853	63.3672	19.9177	1.11265	929.275	18.5342	11.4939	17.1524	6.45549
cell 49	526.201	177.718	55.5155	83.9838	29.2551	177.718	55.5155	67.5088	3.77118	975.316	13.8385	8.58188	5.24563	1.97425
cell 50	365.148	170.008	53.107	161.318	56.1936	170.008	53.107	55.9342	3.1246	897.347	0.273292	0.169481	-5.91174	0
cell 51	478.573	127.911	39.9567	112.363	39.1409	127.911	39.9567	50.6463	2.8292	532.022	17.4907	10.8468	-3.69137	0
cell 52	1495.34	22.2822	6.96051	42.5226	14.8124	22.2822	6.96051	404.465	22.5942	1009.89	1.44099	0.893625	-14.4047	0
cell 53	918.515	19.121	5.97304	47.7989	16.6504	19.121	5.97304	355.817	19.8766	390.55	11.7267	7.27226	8.99251	3.38443
cell 54	1572.25	24.0555	7.51446	28.1299	9.79881	24.0555	7.51446	321.034	17.9336	478.397	-4.54658	0	-14.821	0
cell 55	1876.72	35.081	10.9586	31.3456	10.919	35.081	10.9586	324.559	18.1305	432.356	-0.689127	0	-11.9221	0
cell 56	1254.56	51.9661	16.2332	56.6344	19.7281	51.9661	16.2332	187.72	10.4864	427.946	24.196	15.005	10.7487	4.04538
cell 57	1583.9	50.7325	15.8478	37.1839	12.9527	50.7325	15.8478	99.1187	5.53697	600.466	7.52935	4.66929	-11.5935	0
cell 58	988.898	33.5389	10.4769	57.1027	19.8913	33.5389	10.4769	202.996	11.3398	770.692	5.41092	3.35556	-13.4945	0
cell 59	1350.17	54.7417	17.1002	62.5039	21.7727	54.7417	17.1002	166.863	9.32128	509.972	6.20458	3.84774	-4.60367	0
cell 60	1432.02	30.9175	9.65801	25.2576	8.79827	30.9175	9.65801	164.277	9.17686	1161.77	15.0084	9.30737	7.16511	2.69667
cell 61	542.959	208.424	65.1076	286.94	99.953	208.424	65.1076	102.011	5.69853	718.654	23.7283	14.715	9.83039	3.69978
cell 62	557.248	117.239	36.623	120.195	41.8689	117.239	36.623	7.0379	0.393151	827.492	28.5914	17.7308	38.5254	14.4995
cell 63	283.651	131.591	41.1065	138.285	48.1703	131.591	41.1065	24.2073	1.35227	609.991	24.8742	15.4256	9.44964	3.55648
cell 64	381.906	179.095	55.9458	256.335	89.2923	179.095	55.9458	59.0101	3.29642	279.77	85.4388	52.9844	63.3783	23.8532
cell 65	550.721	71.7629	22.4173	118.48	41.2714	71.7629	22.4173	63.3411	3.53836	257.191	21.3527	13.2418	17.3763	6.53975
cell 66	763.812	53.2761	16.6424	74.5029	25.9525	53.2761	16.6424	78.4223	4.38083	477.338	18.1945	11.2832	10.5573	3.97336
cell 67	1800.69	9.82839	3.07019	26.0429	9.07182	9.82839	3.07019	303.79	16.9703	659.207	38.6742	23.9836	46.4965	17.4995
cell 68	1972.5	11.7005	3.65499	28.499	9.9274	11.7005	3.65499	359.319	20.0723	1222.98	39.9149	24.753	35.6834	13.4299
cell 69	1537.15	16.7707	5.23882	17.6998	6.16558	16.7707	5.23882	340.526	19.0225	847.778	19.1067	11.8489	14.1869	5.33938
cell 70	1598.18	9.12637	2.8509	5.45809	1.90128	9.12637	2.8509	183.217	10.2349	736.646	19.922	12.3545	23.0536	8.6765
cell 71	1285.6	8.34633	2.60723	31.2281	10.878	8.34633	2.60723	262.026	14.6373	548.428	9.71287	6.02339	18.9446	7.13003
cell 72	1340.29	7.4883	2.3392	14.0351	4.88901	7.4883	2.3392	385.305	21.5239	260.19	8.01134	4.96819	10.3806	3.90687
cell 73	1320.35	10.9984	3.43569	23.1189	8.05328	10.9984	3.43569	240.603	13.4406	334.984	3.68664	2.28625	6.57439	2.47435
cell 74	464.638	127.8	39.9222	188.544	65.6777	127.8	39.9222	86.9509	4.85725	1031.76	17.3366	10.7512	27.2727	10.2644
cell 75	421.949	89.6	27.9893	142.72	49.7152	89.6	27.9893	107.3	5.99398	1276.08	11.6931	7.25139	4.2957	1.61674
cell 76	524.966	55	17.1809	63.0239	21.9539	55	17.1809	214.47	11.9807	520.733	10.5968	6.57157	9.69031	3.64706
cell 77	411.365	61.0667	19.076	85.2841	29.708	61.0667	19.076	30.491	1.70329	256.486	-3.76725	0	-3.63036	0
cell 78	378.907	52.2	16.3062	57.4045	19.9964	52.2	16.3062	27.5194	1.53729	719.006	0.223797	0.138787	-4.70297	0
cell 79	1592.36	10.8	3.37371	21.9808	7.65681	10.8	3.37371	399.419	22.3123	947.797	21.3726	13.2541	8.0033	3.01213
cell 80	1070.22	15.8667	4.95643	27.1344	9.45206	15.8667	4.95643	364.599	20.3673	905.285	21.5591	13.3698	37.7888	14.2222
cell 81	882.706	10.5333	3.2904	43.7752	15.2487	10.5333	3.2904	282.687	15.7915	498.683	4.92354	3.05331	5.44554	2.04949
cell 82	853.952	19	5.93522	17.5722	6.12113	19	5.93522	384.173	21.4607	582.649	19.4703	12.0744	22.4835	8.46192
cell 83	1139.19	26.3333	8.22601	24.5265	8.54362	26.3333	8.22601	365.245	20.4033	501.682	0.596792	0.370098	-0.948845	0
cell 84	1192.64	17.6	5.49789	32.8469	11.442	17.6	5.49789	202.067	11.2879	1399.2	11.4204	7.08231	2.04934	0.771291
cell 85	1073.39	14.4667	4.5191	22.4775	7.82985	14.4667	4.5191	207.041	11.5657	1135.13	8.88651	5.51092	16.3188	6.14176
cell 86	789.566	12.1333	3.79021	32.0087	11.15	12.1333	3.79021	313.695	17.5236	1171.65	26.267	16.2893	29.6015	11.1409
cell 87	482.278	122.988	38.4189	182.891	63.7085	122.988	38.4189	148.81	8.3128	1371.16	18.2727	11.3317	17.4953	6.58454
cell 88	643.331	70.743	22.0987	126.855	44.1888	70.743	22.0987	1.68651	0.0942117	1016.77	3.74732	2.32388	-5.9203	0
cell 89	711.598	78.5604	24.5407	111.963	39.0013	78.5604	24.5407	11.3095	0.631773	594.292	8.2798	5.13468	2.08729	0.785574
cell 90	625.514	51.2384	16.0059	96.1949	33.5087	51.2384	16.0059	37.004	2.06712	526.378	2.92648	1.81484	3.41556	1.28549
cell 91	2124.56	9.44272	2.94972	38.1878	13.3024	9.44272	2.94972	187.996	10.5018	924.16	22.2698	13.8105	27.3624	10.2982
cell 92	1306.95	14.1641	4.42458	50.3696	17.5458	14.1641	4.42458	234.425	13.0954	425.477	3.83171	2.37621	9.76821	3.67638
cell 93	1787.81	9.13313	2.85301	29.6469	10.3272	9.13313	2.85301	198.512	11.0893	792.036	5.82269	3.61091	6.49834	2.44573
cell 94										1033.35	15.5522	9.64463	5.7947	2.1809
cell 95										542.783	12.4718	7.73434	20.3642	7.66431
cell 96										925.394	7.55071	4.68254	-0.165563	0
cell 97										751.64	4.32006	2.67906	-4.88411	0
cell 98										857.128	16.2284	10.064	15.894	5.9819
cell 99										816.203	4.58302	2.84214	-4.09768	0
cell 100										432.709	3.64388	2.25973	8.81623	3.31809
cell 101										599.76	1.95644	1.21328	-6.68317	0
cell 102										854.129	-2.28867	0	-17.6155	0
cell 103										579.65	4.46659	2.76994	-4.33168	0
cell 104										1394.44	1.73496	1.07593	-1.60891	0
cell 105										321.754	-5.68475	0	-10.1898	0
cell 106										1008.48	14.7656	9.15681	13.3663	5.03057
cell 107										608.227	5.20487	3.22778	-11.3036	0
cell 108										205.682	0.885936	0.549409	-0.825083	0
cell 109										1235.51	4.57733	2.83861	-11.0561	0
cell 110										275.184	33.6286	20.8546	80.4043	30.2611
cell 111										1053.99	-1.66113	0	22.3432	8.40913
cell 112										853.07	-2.7907	0	1.05145	0.395724
cell 113										676.318	8.87043	5.50095	44.1232	16.6063
cell 114										789.037	-2.22591	0	-8.33646	0
cell 115										821.318	19.7674	12.2587	36.1622	13.6101
cell 116										591.293	23.7874	14.7516	54.0368	20.3374
cell 117										1243.44	7.80731	4.84166	6.04581	2.27541
cell 118										430.945	-8.33887	0	-12.5422	0
cell 119										637.51	6.09665	3.78081	8.69381	3.27201
cell 120										379.789	7.54647	4.6799	10.2205	3.84661
cell 121										544.723	5.91078	3.66554	-1.14504	0
cell 122										784.274	5.87361	3.64249	10.1357	3.81469
cell 123										791.154	34.8699	21.6244	63.274	23.8139
cell 124										1255.09	9.03346	5.60205	-3.94402	0
cell 125										810.205	12.0074	7.44635	-4.74979	0
cell 126										581.238	7.39777	4.58769	7.676	2.88895
cell 127										673.848	43.7175	27.1112	71.2468	26.8146
cell 128										424.595	18.1784	11.2733	41.9423	15.7855
cell 129										831.902	12.342	7.65383	-5.08906	0
cell 130										547.016	1.89591	1.17574	-11.5776	0
cell 131										1001.42	6.52246	4.04487	2.34114	0.881114
cell 132										815.144	31.6473	19.6259	48.5693	18.2796
cell 133										1346.11	20.1664	12.5061	34.9684	13.1608
cell 134										979.726	23.2945	14.446	56.8562	21.3985
cell 135										897.7	23.0948	14.3222	9.25307	3.4825
cell 136										744.232	32.1797	19.9561	27.1275	10.2097
cell 137										1141.84	5.99002	3.71468	-9.17874	0
cell 138										834.196	39.0682	24.228	64.3999	24.2376
cell 139										679.316	21.9301	13.5999	45.2991	17.0489
cell 140										371.322	8.4193	5.22119	16.3508	6.15381
cell 141										711.245	-3.02829	0	-9.55035	0
cell 142										912.694	10.3161	6.3975	15.7934	5.94402
cell 143										701.366	-1.73045	0	-2.11817	0
cell 144										535.021	-10.0066	0	-14.2255	0
cell 145										799.268	-2.10665	0	-15.2949	0
cell 146										756.05	-5.26662	0	-17.4984	0
cell 147										622.339	0.0658328	0.0408259	-1.78224	0
cell 148										687.607	1.02041	0.632801	-16.9799	0
cell 149										711.95	4.57538	2.8374	0.777706	0.292698
cell 150										606.992	-6.91244	0	-16.5587	0
cell 151										1095.62	9.71034	6.02182	-7.3882	0
cell 152										1253.32	-19.1573	0	12.4757	4.69537
cell 153										1219.45	-7.57077	0	-25.5995	0
cell 154										667.145	13.8907	8.61426	17.2391	6.48815
cell 155										324.047	20.9677	13.003	41.1536	15.4886
cell 156										857.833	3.25872	2.02088	8.29553	3.12212
cell 157										809.5	1.28374	0.796105	1.84705	0.695159
cell 158										782.687	1.4154	0.877756	25.3078	9.5249
cell 159										861.185	-2.50165	0	-3.49968	0
cell 160										541.901	-4.29967	0	-7.06827	0
cell 161										1124.55	-3.48534	0	-14.4311	0
cell 162										1204.28	-1.10749	0	-24.4177	0
cell 163										1455.83	6.05863	3.75723	-13.8688	0
cell 164										1006.19	11.3681	7.04986	-2.08835	0
cell 165										623.75	1.27036	0.787806	1.76707	0.665056
cell 166										786.391	-6.41694	0	-20.7497	0
cell 167										939.154	15.9081	9.86535	0.316527	0.119129
cell 168										988.722	9.33194	5.78716	13.8368	5.20762
cell 169										944.093	11.7537	7.28897	-2.30613	0
cell 170										993.308	22.8392	14.1636	-1.13045	0
cell 171										900.875	4.15449	2.57639	-6.39837	0
cell 172										628.337	53.9875	33.4801	97.92	36.8533
cell 173										941.27	4.90605	3.04247	-11.395	0
cell 174										293.353	80.4802	49.9094	119.941	45.1413
cell 175										707.188	6.78497	4.20766	-8.9532	0
cell 176										837.371	3.13152	1.942	-5.74271	0
cell 177										209.74	161.253	100	265.702	100
cell 178										950.09	4.41345	2.73698	-2.78396	0
cell 179										1142.01	11.6167	7.20406	14.0033	5.27032
cell 180										999.306	2.65264	1.64502	-3.47996	0
cell 181										1042.35	1.98948	1.23377	-8.04566	0
cell 182										1331.64	-1.25772	0	-6.76503	0
cell 183										717.772	6.26572	3.88566	5.51225	2.0746
cell 184										566.773	8.30094	5.14778	25.2506	9.50334

## Sheet: Fig 4I
Fig 4I
n	VGLUT1 puncta FGhigh control	VGLUT1 puncta FGlow control	VGLUT1 puncta FGhigh ERR23cko	VGLUT1 puncta FGlow ERR23cko	Statistical test
cell 1	1	11	0	22	Student's t-test
cell 2	2	20	1	21	SEM=STDEV/sqrt(n)
cell 3	1	22	4	22
cell 4	0	27	0	14
cell 5	3	13	5	18
cell 6	3	24	8	31
cell 7	1	28	3	38
cell 8	0	14	0	14
cell 9	0	21	0	30
cell 10	0		3	21

## Sheet: Fig 7D-G
Fig 7D							Fig 7E		Fig 7F		Fig 7G
n	control		ERR2:VP16		Kv1.8		control	Kv1.8	control	Kv1.8	control	Kv1.8
	rheobase	mean firing frequency	rheobase	mean firing frequency	rheobase	mean firing frequency	rheobase		mean firing frequency		mean gain		Statistical test
cell 1	120	14.04	125	18.36	60	13.4	120	60	14.04	13.4	46.18	25.71	Student's t-test
cell 2	40	14.99	25	15.93	60	17.44	40	60	14.99	17.44	56.65	40.14	SEM=STDEV/sqrt(n)
cell 3	50	13.79	60	9.82	5	17.23	50	5	13.79	17.23	50.81	52.4
cell 4	260	26.78	50	22.4	25	21.39	260	25	26.78	21.39	67.56	82.64
cell 5	50	9.32	75	24.4	80	13.92	50	80	9.32	13.92	35.04	48.1
cell 6	60	9.98	35	25.72	30	12.09	60	30	9.98	12.09	42.2	46.81
cell 7	160	12.37	100	15.41	60	11.67	160	60	12.37	11.67	41.82	34.13
cell 8	150	12.5	25	17.23	40	19.66	150	40	12.5	19.66	36.18	46.99
cell 9	280	9.41	60	16.52	80	13.66	280	80	9.41	13.66	22.58	39.75
cell 10	240	9.5	40	18.57	40	16.97	240	40	9.5	16.97	27.31	63.46
cell 11	80	13.89	65	25.82	80	17.23	80	80	13.89	17.23	58.6	52.4
cell 12	170	12.61	25	22.14	110	19.43	170	110	12.61	19.43	39.15	42.02
cell 13	310	11.09	85	19.1	40	15.8	310	40	11.09	15.8	40.5	39.58
cell 14	110	13.84	20	27.55	30	13.57	110	30	13.84	13.57	62.65	52.2
cell 15	200	9.61	60	14.67	80	15.89	200	80	9.61	15.89	22.02	52.09
cell 16	230	11.54	80	16.39	90	16.2	230	90	11.54	16.2	33.58	55.35
cell 17	410	12.58	90	29.46	80	12.59	410	80	12.58	12.59	27.35	38.5
cell 18	220	11	50	20.06	100	17.69	220	100	11	17.69	30.37	37.8
cell 19	110	13.74	90	20.62	50	14.78	110	50	13.74	14.78	53.29	47.89
cell 20	70	11.32	60	16.23	290	11.57	70	290	11.32	11.57	41.53	21.19
cell 21	160	13.51			90	13.86	160	90	13.51	13.86	37.93	35.56
cell 22	110	11.46			20	16.96	110	20	11.46	16.96	49.11	66.58
cell 23	100	13.22			50	16.29	100	50	13.22	16.29	53.96	39.44
cell 24					40	20.75		40		20.75		56.96

## Sheet: Fig 8I, J
Fig 8I				Fig 8J
n	Cell size	relative levels of fluorescence intensity Kv1.8 control	relative levels fluorescence intensity NeuN control	Cell size	relative levels of fluorescence intensity Kv1.8 ERR23cko	relative levels of fluorescence intensity NeuN ERR23cko	Statistical test
cell 1	898	65.2667	336.75	214	39.2966	29.6178	Student's t-test
cell 2	828	77.2985	169.295	292	16.5138	41.9321	SEM=STDEV/sqrt(n)
cell 3	958	47.4461	408.103	142	14.3731	32.6964
cell 4	791	93.9841	278.011	707	37.8287	394.798
cell 5	850	73.4393	325.58	1381	18.8073	269.639
cell 6	886	19.7503	141.743	875	18.5015	238.057
cell 7	537	0	112.965	1032	17.737	169.586
cell 8	210	155.619	32.6325	793	0	50.8493
cell 9	1433	37.1169	349.847	1160	13.1498	86.8896
cell 10	598	26.4926	141.261	731	39.7554	396.603
cell 11	970	8.96708	207.49	886	23.4496	282.293
cell 12	458	60.2724	59.4831	962	33.3333	283.994
cell 13	1249	67.5774	485.143	721	40.5039	343.439
cell 14	1140	29.1439	156.367	748	31.3953	330.51
cell 15	1098	52.8233	304.59	633	23.6434	230.127
cell 16	942	77.7778	558.44	761	31.3953	220.637
cell 17	236	188.16	17.7196	853	24.8062	190.318
cell 18	279	249.362	6.41658	342	17.6357	91.8471
cell 19	565	265.756	0	705	17.6357	72.9299
cell 20	926	40.6193	263.475	347	0	40.3715
cell 21	1288	46.1749	277.295	298	8.88078	66.0802
cell 22	1059	24.2259	132.132	298	26.6423	169.159
cell 23	926	22.0401	54.3435	216	0	0
cell 24	1103	36.612	169.102	1171	11.4355	172.972
cell 25	230	12.459	0	1470	0	116.96
cell 26	289	62.6594	42.2014	1152	0	60.6061
cell 27	383	154.722	47.2191	636	1.70316	158.651
cell 28	429	215.278	7.7185	604	8.75912	52.0039
cell 29	322	332.361	29.7389	715	4.25791	22.6295
cell 30	580	136.389	4.37003	542	7.54258	197.067
cell 31	345	51.9444	0	364	18.5012	6.25468
cell 32	990	26.1111	144.427	326	17.5644	60.2996
cell 33	870	58.4722	295.857	259	4.68384	18.764
cell 34	871	18.4722	178.093	260	48.0094	8.31461
cell 35	711	22.9167	222.191	197	41.2178	9.96255
cell 36	398	56.25	49.773	321	34.6604	47.7528
cell 37	882	20.5556	188.365	659	36.2998	127.828
cell 38	683	0	72.815	790	14.7541	8.53933
cell 39	823	15.9722	166.856	1155	28.3372	83.5955
cell 40	749	24.1667	270.658	1059	40.7494	198.09
cell 41	271	317.061	56.0562	1392	28.3372	77.6779
cell 42	281	155.236	29.7835	303	29.4118	71.2493
cell 43	832	9.7973	355.295	330	15.7353	12.3889
cell 44	892	13.1757	113.985	462	16.6176	16.989
cell 45	1277	35.9797	308.192	271	34.2206	93.5703
cell 46	287	0	125.98	221	43.2353	114.532
cell 47	687	13.0068	73.9029	196	31.7647	94.3806
cell 48	941	18.75	44.2949	1283	20	112.128
cell 49	859	4.89865	75.4827	1248	36.0294	166.911
cell 50	811	0	91.8081	927	23.0882	78.4109
cell 51	930	7.26351	296.606	785	49.5588	240.878
cell 52	905	3.04054	199.239	731	30.2941	144.433
cell 53	307	90.0338	0	851	14.7059	105.28
cell 54	853	4.56081	68.4611	455	17.3214	2.28195
cell 55	1050	9.96622	344.88	447	28.3929	37.2211
cell 56	364	193.056	20.5921	682	24.4643	33.215
cell 57	327	165.657	2.69737	355	21.0714	54.0568
cell 58	242	108.46	12.6645	358	8.39286	0
cell 59	1382	31.6919	131.678	1494	9.10714	38.3874
cell 60	1507	2.39899	68.148	1392	2.67857	25.5071
cell 61	1181	29.4192	189.901	940	35.3571	179.001
cell 62	986	38.1313	277.072	1159	18.9286	110.193
cell 63	721	14.4949	156.217	949	29.4464	168.509
cell 64	1102	57.702	295.987	1071	16.0714	6.33874
cell 65	392	34.7222	0	1092	25.495	109.572
cell 66	258	335.897	57.5272	1179	38.8614	217.172
cell 67	359	280	0	776	24.7525	81.0967
cell 68	357	266.667	0	958	44.0594	209.139
cell 69	316	227.179	0	497	48.0198	238.095
cell 70	483	10.2564	0	631	31.1881	225.012
cell 71	329	29.2308	29.2761	340	27.4752	11.544
cell 72	361	38.4615	36.7713	645	30.4455	43.8191
cell 73	1554	40.2564	358.937	363	30.8168	7.50361
cell 74	706	109.744	61.9475	576	49.2574	202.453
cell 75	571	111.026	104.997	903	23.3918	136.517
cell 76	630	128.886	256.909	687	13.1579	127.273
cell 77	226	146.041	12.067	757	18.1287	198.008
cell 78	221	124.34	16.1931	331	25.4386	30.7457
cell 79	280	79.7654	0	276	1.16959	1.73647
cell 80	908	13.1965	91.0082	226	8.18713	13.3606
cell 81	902	29.6188	436.006	209	14.0351	32.6353
cell 82	923	21.9941	372.285	330	6.43275	0
cell 83	753	35.6305	325.574	389	0	0
cell 84	748	27.1261	283.145	328	30.7018	95.4545

## Sheet: S1E, F Fig
S1E Fig						S1F Fig
n	Cell size	fluorescence intensity ERR3	normalized fluorescence intensity ERR3	fluorescence intensity FG	normalized fluorescence intensity FG	fluorescence intensity NeuN	normalized fluorescence intensity NeuN	fluorescence intensity FG	normalized fluorescence intensity FG	Statistical test
cell 1	1174.47	-0.155039	0	61.501	9.80189	1035.92	80.9226	61.501	9.80189	Student's t-test
cell 2	1546.32	22.1318	4.35114	106.045	16.9011	583.714	45.5977	106.045	16.9011	SEM=STDEV/sqrt(n)
cell 3	1490.05	15	2.94902	105.598	16.83	783.562	61.2092	105.598	16.83
cell 4	1155.77	63.6434	12.5124	135.822	21.6469	587.823	45.9188	135.822	21.6469
cell 5	1285.43	21.5504	4.23684	145.233	23.1469	679.604	53.0884	145.233	23.1469
cell 6	623.927	101.202	19.8964	145.355	23.1663	441.857	34.5164	145.355	23.1663
cell 7	836.489	115.039	22.6168	104.787	16.7007	505.023	39.4507	104.787	16.7007
cell 8	775.984	44.7287	8.79372	106.085	16.9076	846.575	66.1316	106.085	16.9076
cell 9	296.705	384.07	75.5086	271.237	43.2292	112.785	8.81041	271.237	43.2292
cell 10	230.731	431.163	84.7672	166.41	26.522	168.95	13.1978	166.41	26.522
cell 11	775.278	79.4186	15.6138	169.493	27.0134	593.912	46.3944	169.493	27.0134
cell 12	364.795	508.643	100	565.639	90.1502	193.303	15.1002	565.639	90.1502
cell 13	1506.81	25.4651	5.00648	117.647	18.7503	374.886	29.2848	117.647	18.7503
cell 14	1269.37	51.5504	10.1349	130.467	20.7935	168.95	13.1978	130.467	20.7935
cell 15	417.715	120.426	23.676	384.422	61.2683	40.1826	3.13893	384.422	61.2683
cell 16	916.927	53.876	10.5921	152.495	24.3043	277.169	21.6515	152.495	24.3043
cell 17	862.42	57.5194	11.3084	152.617	24.3237	296.043	23.1258	152.617	24.3237
cell 18	310.288	192.984	37.941	246.694	39.3175	171.233	13.3761	246.694	39.3175
cell 19	1262.14	28.0233	5.50941	77.7282	12.3881	329.376	25.7297	77.7282	12.3881
cell 20	1244.33	14.4574	2.84234	97.9716	15.6145	706.088	55.1572	97.9716	15.6145
cell 21	365.501	345.543	67.9342	271.237	43.2292	107.306	8.38237	271.237	43.2292
cell 22	629.042	235.891	46.3766	191.116	30.4596	253.881	19.8323	191.116	30.4596
cell 23	1704.91	-2.00074	0	46.9022	7.47516	692.196	54.072	46.9022	7.47516
cell 24	1891.36	6.07632	1.19461	53.8587	8.58387	312.698	24.4269	53.8587	8.58387
cell 25	1689.03	7.3731	1.44956	112.011	17.852	349.206	27.2788	112.011	17.852
cell 26	1200.05	20.6002	4.05003	170.272	27.1375	480.556	37.5394	170.272	27.1375
cell 27	1404.85	57.1693	11.2396	150.326	23.9586	386.508	30.1927	150.326	23.9586
cell 28	1278.19	12.0415	2.36737	94.6196	15.0802	445.106	34.7701	94.6196	15.0802
cell 29	966.672	90.6632	17.8245	111.033	17.6961	177.91	13.8977	111.033	17.6961
cell 30	1083.27	24.5647	4.82944	171.902	27.3974	332.275	25.9562	171.902	27.3974
cell 31	1424.25	19.1552	3.76595	141.793	22.5987	438.624	34.2638	141.793	22.5987
cell 32	1010.07	96.9618	19.0628	133.261	21.2388	253.307	19.7875	133.261	21.2388
cell 33	2089.81	20.6743	4.0646	102.174	16.2842	471.561	36.8367	102.174	16.2842
cell 34	1639.46	46.4987	9.14171	155.87	24.8421	602.381	47.0559	155.87	24.8421
cell 35	406.426	265.469	52.1915	123.152	19.6277	105.159	8.21464	123.152	19.6277
cell 36	388.609	192.034	37.7542	85.4348	13.6164	398.28	31.1123	85.4348	13.6164
cell 37	230.378	158.54	31.1692	77.7717	12.3951	611.905	47.7999	77.7717	12.3951
cell 38	1561.85	0.389455	0.0765673	68.1943	10.8687	1013.84	79.1975	68.1943	10.8687
cell 39	1497.64	5.90174	1.16029	88.7718	14.1482	880.599	68.7894	88.7718	14.1482
cell 40	1284.19	25.2247	4.95921	102.108	16.2738	502.425	39.2477	102.108	16.2738
cell 41	1505.4	-5.51228	0	47.6169	7.58907	703.281	54.9379	47.6169	7.58907
cell 42	1521.27	44.5776	8.76402	60.8158	9.69268	616.976	48.196	60.8158	9.69268
cell 43	671.555	-23.8466	0	24.1063	3.84201	1067.33	83.3764	24.1063	3.84201
cell 44	363.913	7.90893	1.55491	37.7635	6.01866	1192.44	93.1493	37.7635	6.01866
cell 45	403.956	112.702	22.1574	147.296	23.4757	106.705	8.33541	147.296	23.4757
cell 46	753.757	144.578	28.4242	247.342	39.4208	292.867	22.8778	247.342	39.4208
cell 47	387.022	295.207	58.038	179.193	28.5594	202.853	15.8462	179.193	28.5594
cell 48	274.478	146.345	28.7717	88.8176	14.1555	168.616	13.1717	88.8176	14.1555
cell 49	387.022	385.07	75.7053	391.627	62.4166	221.451	17.299	391.627	62.4166
cell 50	274.478	250.668	49.2817	471.053	75.0753	199.685	15.5987	471.053	75.0753
cell 51	413.834	363.828	71.529	391.627	62.4166	179.022	13.9846	391.627	62.4166
cell 52	436.061	429.459	84.4322	325.718	51.9121	469.401	36.668	325.718	51.9121
cell 53	313.286	237.208	46.6354	507.057	80.8136	128.864	10.0664	507.057	80.8136
cell 54	270.245	263.427	51.7901	476.854	75.9999	168.454	13.1591	476.854	75.9999
cell 55	330.397	270.407	53.1625	372.309	59.3377	282.177	22.0427	372.309	59.3377
cell 56	261.778	294.957	57.9889	488.158	77.8015	168.297	13.1467	488.158	77.8015
cell 57	1065.81	101.403	19.9359	281.519	44.8679	799.211	62.4317	281.519	44.8679
cell 58	1378.04	20.0401	3.93991	192.703	30.7126	536.593	41.9168	192.703	30.7126
cell 59	1019.77	40.481	7.95861	265.072	42.2465	330.599	25.8253	265.072	42.2465
cell 60	1068.1	37.2077	7.3151	199.103	31.7326	232.65	18.1738	199.103	31.7326
cell 61	959.616	23.1129	4.54403	168.72	26.8902	452.681	35.3619	168.72	26.8902
cell 62	1012.36	42.5518	8.36574	137.5	21.9144	246.688	19.2704	137.5	21.9144
cell 63	915.163	43.6874	8.589	174.701	27.8434	320.505	25.0367	174.701	27.8434
cell 64	1653.22	42.0767	8.27233	141.489	22.5501	778.571	60.8193	141.489	22.5501
cell 65	1188.94	49.5321	9.73809	135.709	21.6289	217.143	16.9625	135.709	21.6289
cell 66	1502.22	16.6616	3.2757	103.444	16.4867	318.095	24.8485	103.444	16.4867
cell 67	1269.37	44.431	8.7352	95.8432	15.2753	201.746	15.7597	95.8432	15.2753
cell 68	965.614	44.914	8.83015	135.432	21.5848	322.698	25.2081	135.432	21.5848
cell 69	1796.63	30.7274	6.04106	129.177	20.5879	478.254	37.3596	129.177	20.5879
cell 70	503.975	395.11	77.6792	266.706	42.507	157.937	12.3375	266.706	42.507
cell 71	325.634	448.446	88.165	281.789	44.9109	207.143	16.1813	281.789	44.9109
cell 72	245.549	246.966	48.554	247.11	39.3838	231.746	18.1032	247.11	39.3838
cell 73	364.619	164.534	32.3475	177.87	28.3485	382.381	29.8703	177.87	28.3485
cell 74	336.218	280.622	55.1706	254.553	40.57	257.46	20.1119	254.553	40.57
cell 75	291.236	102.203	20.0933	158.63	25.2821	66.5079	5.19537	158.63	25.2821
cell 76	1023.83	20.5109	4.03247	147.767	23.5508	1347.31	105.247	147.767	23.5508
cell 77	1666.1	-6.34861	0	86.702	13.8184	1280.14	100	86.702	13.8184
cell 78	1440.84	-1.35237	0	92.8548	14.799	332.552	25.9778	92.8548	14.799
cell 79	1100.91	29.6769	5.83453	180.516	28.7702	584.966	45.6955	180.516	28.7702
cell 80	1172.71	21.5252	4.23188	160.337	25.5542	345.655	27.0014	160.337	25.5542
cell 81	1152.6	15.7025	3.08713	166.424	26.5243	312.69	24.4262	166.424	26.5243
cell 82	388.609	136.476	26.8314	285.478	45.4988	232.138	18.1338	285.478	45.4988
cell 83	386.669	180.804	35.5463	336.057	53.56	472	36.871	336.057	53.56
cell 84	502.564	105.56	20.7532	238.604	38.0282	180.69	14.1149	238.604	38.0282
cell 85	1399.2	42.9063	8.43543	337.01	53.7119	1701.62	132.925	337.01	53.7119
cell 86	1082.04	44.1531	8.68055	239.277	38.1355	353.687	27.6288	239.277	38.1355
cell 87	1452.3	21.1092	4.1501	206.687	32.9413	271.239	21.1883	206.687	32.9413
cell 88	1531.33	28.0739	5.51938	198.501	31.6367	257.67	20.1283	198.501	31.6367
cell 89	1563.26	14.7893	2.9076	229.862	36.6348	611.062	47.7341	229.862	36.6348
cell 90	327.751	254.385	50.0125	448.309	71.4504	167.699	13.1001	448.309	71.4504
cell 91	385.963	181.556	35.6942	627.44	100	161.652	12.6277	627.44	100
cell 92	276.066	204.299	40.1655	625.25	99.6509	387.168	30.2443	625.25	99.6509
cell 93	333.925	178.031	35.0011	622.867	99.2711	213.274	16.6603	622.867	99.2711
cell 94	446.468	136.285	26.7939	463.067	73.8025	86.8732	6.78623	463.067	73.8025
cell 95	417.715	277.644	54.5852	454.727	72.4734	224.484	17.5359	454.727	72.4734
cell 96	482.101	96.3457	18.9417	420.369	66.9974	102.655	8.01905	420.369	66.9974
cell 97	319.813	65.5202	12.8814	441.045	70.2928	262.537	20.5085	441.045	70.2928
cell 98	1059.63	44.6626	8.78074	248.554	39.614	352.443	27.5316	248.554	39.614
cell 99	1066.51	68.1269	13.3938	215.141	34.2886	480.891	37.5655	215.141	34.2886
cell 100	1977.62	44.2095	8.69164	176.225	28.0863	562.5	43.9406	176.225	28.0863
cell 101	1100.91	67.422	13.2552	214.016	34.1094	477.73	37.3186	214.016	34.1094
cell 102	1240.44	81.8731	16.0964	190.361	30.3394	500.862	39.1256	190.361	30.3394
cell 103	1360.22	44.0081	8.65204	124.378	19.823	345.546	26.9929	124.378	19.823
cell 104	428.476	137.261	26.9857	397.349	63.3286	85.3448	6.66685	397.349	63.3286
cell 105	495.86	260.725	51.2589	367.871	58.6305	208.764	16.308	367.871	58.6305
cell 106	481.043	152.82	30.0446	382.088	60.8964	152.299	11.8971	382.088	60.8964
cell 107	504.151	99.9496	19.6502	328.233	52.313	125.431	9.79824	328.233	52.313
cell 108	243.079	75.7153	14.8857	183.148	29.1898	58.2017	4.54652	183.148	29.1898
cell 109	248.371	111.335	21.8887	113.445	18.0806	39.8542	3.11327	113.445	18.0806
cell 110	243.256	95.9648	18.8668	111.226	17.7269	36.3305	2.83801	111.226	17.7269
cell 111	219.089	62.7293	12.3327	104.852	16.711	22.3572	1.74647	104.852	16.711
cell 112	398.84	88.7014	17.4388	252.49	40.2413	18.5905	1.45223	252.49	40.2413
cell 113	866.3	42.4798	8.35159	172.232	27.45	32.6853	2.55326	172.232	27.45
cell 114	1189.64	29.7506	5.849	129.419	20.6266	139.976	10.9344	129.419	20.6266
cell 115	855.54	46.7718	9.19541	149.419	23.8141	38.3961	2.99937	149.419	23.8141
cell 116	833.137	31.9149	6.27451	211.69	33.7387	61.8469	4.83127	211.69	33.7387
cell 117	1151.36	31.1812	6.13027	146.839	23.4028	52.7339	4.11939	146.839	23.4028
cell 118	1395.32	20.6163	4.05319	153.342	24.4393	233.293	18.224	153.342	24.4393
cell 119	426.359	18.416	3.6206	182.985	29.1638	77.2185	6.03205	182.985	29.1638
cell 120	434.12	61.9496	12.1794	245.271	39.0907	62.9139	4.91462	245.271	39.0907
cell 121	397.076	65.1897	12.8164	258.953	41.2714	82.7815	6.4666	258.953	41.2714
cell 122	1250.32	7.42177	1.45913	132.95	21.1893	38.9404	3.04189	132.95	21.1893
cell 123	872.651	-7.47715	0	118.141	18.8291	20.3974	1.59337	118.141	18.8291
cell 124	1277.49	11.9081	2.34114	145.928	23.2577	43.0464	3.36263	145.928	23.2577
cell 125	1905.47	-3.26779	0	76.015	12.1151	184.636	14.4231	76.015	12.1151
cell 126	853.423	13.1543	2.58614	133.49	21.2753	38.8079	3.03154	133.49	21.2753
cell 127	823.259	-2.8524	0	104.436	16.6447	34.3046	2.67976	104.436	16.6447
cell 128	1163.71	-1.41235	0	94.8134	15.1111	30.3311	2.36936	94.8134	15.1111
cell 129	460.757	120.717	23.7332	394.554	62.8831	246.512	19.2566	394.554	62.8831
cell 130	331.279	82.6029	16.2398	308.214	49.1225	147.606	11.5305	308.214	49.1225
cell 131	479.279	41.2572	8.11122	264.715	42.1897	84.2681	6.58274	264.715	42.1897
cell 132	1810.92	-10.1815	0	225.233	35.897	208.208	16.2645	225.233	35.897
cell 133	1307.48	-4.64807	0	203.426	32.4216	291.518	22.7724	203.426	32.4216
cell 134	1118.38	-0.796813	0	343.386	54.728	352.531	27.5385	343.386	54.728
cell 135	1233.21	-13.1917	0	257.068	40.9709	169.357	13.2296	257.068	40.9709
cell 136	1233.57	-7.03851	0	221.988	35.3799	244.596	19.107	221.988	35.3799
cell 137	925.394	8.32227	1.63617	194.69	31.0293	217.921	17.0232	194.69	31.0293
cell 138	1179.94	12.2621	2.41074	235.739	37.5715	592.202	46.2608	235.739	37.5715
cell 139	974.963	8.18946	1.61006	206.694	32.9424	181.259	14.1593	206.694	32.9424
cell 140	719.006	9.07481	1.78412	182.777	29.1306	530.506	41.4413	182.777	29.1306
cell 141	414.364	66.3869	13.0518	472.868	75.3646	190.272	14.8634	472.868	75.3646
cell 142	352.976	84.2926	16.572	486.782	77.5821	166.81	13.0306	486.782	77.5821
cell 143	393.372	46.6427	9.17002	377.171	60.1126	142.918	11.1643	377.171	60.1126
cell 144	401.31	41.9664	8.25066	367.122	58.511	121.888	9.52151	367.122	58.511
cell 145	430.592	39.3685	7.7399	346.302	55.1929	97.568	7.62168	346.302	55.1929
cell 146	314.698	21.0631	4.14104	406.287	64.7531	85.5508	6.68294	406.287	64.7531
cell 147	439.942	21.8625	4.2982	346.277	55.1888	81.5451	6.37002	346.277	55.1888
cell 148	1278.55	3.55715	0.699341	150.245	23.9457	566.237	44.2325	150.245	23.9457
cell 149	1335.35	20.7034	4.07032	144.37	23.0094	238.054	18.596	144.37	23.0094
cell 150	1197.93	30.056	5.90904	233.831	37.2675	233.763	18.2607	233.831	37.2675
cell 151	981.313	21.5168	4.23022	61.1283	9.74248	235.593	18.4037	61.1283	9.74248
cell 152	792.389	-3.83598	0	13.671	2.17885	138.741	10.838	13.671	2.17885
cell 153	1271.67	1.23457	0.242718	35.351	5.63417	226.392	17.685	35.351	5.63417
cell 154	468.342	66.8871	13.1501	143.381	22.8517	85.7143	6.69571	143.381	22.8517
cell 155	379.26	78.2187	15.3779	104.55	16.663	93.9467	7.3388	104.55	16.663
cell 156	306.936	45.6349	8.97189	66.6667	10.6252	51.8967	4.05399	66.6667	10.6252
cell 157	690.43	19.2681	3.78813	76.0552	12.1215	51.6546	4.03508	76.0552	12.1215
cell 158	793.094	12.478	2.45318	79.8023	12.7187	72.9621	5.69955	79.8023	12.7187
cell 159	663.264	12.3457	2.42718	69.5079	11.078	85.9564	6.71462	69.5079	11.078

## Sheet: S4M-R Fig
S4M Fig						S4N Fig					S4O Fig					S4P Fig					S4Q Fig					S4R Fig
n	Cell size	fluorescence intensity ERR2	normalized fluorescence intensity ERR2	fluorescence intensity ERR3	normalized fluorescence intensity ERR3	Cell size	fluorescence intensity ERR2	normalized fluorescence intensity ERR2	fluorescence intensity NeuN	normalized fluorescence intensity NeuN	Cell size	fluorescence intensity ERR2	normalized fluorescence intensity ERR2	fluorescence intensity ERR3	normalized fluorescence intensity ERR3	Cell size	fluorescence intensity ERR2	normalized fluorescence intensity ERR2	fluorescence intensity NeuN	normalized fluorescence intensity NeuN	Cell size	fluorescence intensity ERR2	normalized fluorescence intensity ERR2	fluorescence intensity ERR3	normalized fluorescence intensity ERR3	Cell size	fluorescence intensity ERR2	normalized fluorescence intensity ERR2	fluorescence intensity NeuN	normalized fluorescence intensity NeuN	Statistical test
cell 1	446.292	238.323	37.7104	407.328	76.3555	446.292	238.323	37.7104	84.2271	15.2137	427.594	182.214	51.8102	178.248	24.8662	427.594	182.214	51.8102	103.771	14.6086	1174.47	63.4615	14.9237	-0.155039	0	1174.47	63.4615	14.9237	1035.92	80.9226	Student's t-test
cell 2	342.922	306.159	48.4442	254.839	47.7706	342.922	306.159	48.4442	117.192	21.1681	1160.54	57.1218	16.2418	32.4503	4.52694	1160.54	57.1218	16.2418	506.448	71.296	1546.32	66.5865	15.6586	22.1318	4.35114	1546.32	66.5865	15.6586	583.714	45.5977	SEM=STDEV/sqrt(n)
cell 3	258.955	300.599	47.5643	291.024	54.5537	258.955	300.599	47.5643	123.186	22.2507	756.932	177.417	50.4462	247.071	34.4672	756.932	177.417	50.4462	93.4307	13.1529	1490.05	66.3462	15.602	15	2.94902	1490.05	66.3462	15.602	783.562	61.2092
cell 4	279.065	201.882	31.9442	375.596	70.4071	279.065	201.882	31.9442	236.593	42.735	352.271	182.435	51.8731	225.828	31.5038	352.271	182.435	51.8731	78.8321	11.0977	1155.77	93.1891	21.9145	63.6434	12.5124	1155.77	93.1891	21.9145	587.823	45.9188
cell 5	348.39	391.018	61.8715	366.9	68.7771	348.39	391.018	61.8715	108.36	19.5726	1398.32	47.4539	13.4929	12.7866	1.78377	1398.32	47.4539	13.4929	324.453	45.6754	1285.43	72.3558	17.0153	21.5504	4.23684	1285.43	72.3558	17.0153	679.604	53.0884
cell 6	338.335	29.0847	4.60213	127.84	23.9642	338.335	29.0847	4.60213	272.713	49.2593	1375.39	69.5203	19.7672	18.8996	2.63657	1375.39	69.5203	19.7672	551.095	77.5813	623.927	131.41	30.9026	101.202	19.8964	623.927	131.41	30.9026	441.857	34.5164
cell 7	453.172	321.985	50.9483	300.386	56.3086	453.172	321.985	50.9483	93.2177	16.8376	952.913	31.7343	9.02324	19.6128	2.73606	952.913	31.7343	9.02324	473.844	66.7062	836.489	164.103	38.5905	115.039	22.6168	836.489	164.103	38.5905	505.023	39.4507
cell 8	217.854	296.749	46.9552	296.143	55.5133	217.854	296.749	46.9552	127.129	22.963	1138.66	45.2399	12.8634	19.6128	2.73606	1138.66	45.2399	12.8634	215.815	30.3817	775.984	48.2372	11.3435	44.7287	8.79372	775.984	48.2372	11.3435	846.575	66.1316
cell 9	281.182	192.985	30.5365	187.342	35.1181	281.182	192.985	30.5365	100.158	18.0912	399.37	184.059	52.3348	256.139	35.7322	399.37	184.059	52.3348	126.277	17.7769	296.705	274.199	64.4809	384.07	75.5086	296.705	274.199	64.4809	112.785	8.81041
cell 10	513.853	231.394	36.614	441.9	82.8362	513.853	231.394	36.614	160.252	28.9459	353.858	298.376	84.8394	345.695	48.2257	353.858	298.376	84.8394	100.973	14.2147	230.731	358.974	84.4168	431.163	84.7672	230.731	358.974	84.4168	168.95	13.1978
cell 11	490.568	20.8725	3.3027	90.1473	16.8985	490.568	20.8725	3.3027	492.587	88.9744	1097.03	72.7675	20.6905	49.2613	6.87213	1097.03	72.7675	20.6905	357.178	50.2823	775.278	112.901	26.5498	79.4186	15.6138	775.278	112.901	26.5498	593.912	46.3944
cell 12	820.613	47.6476	7.53937	37.2721	6.98682	820.613	47.6476	7.53937	434.7	78.5185	1134.78	88.9299	25.286	51.0443	7.12086	1134.78	88.9299	25.286	559.367	78.7459	364.795	425.24	100	508.643	100	364.795	425.24	100	193.303	15.1002
cell 13	908.284	27.9726	4.42616	132.223	24.7858	908.284	27.9726	4.42616	491.798	88.8319	878.472	56.7528	16.1369	57.2593	7.98787	878.472	56.7528	16.1369	408.637	57.5266	1506.81	52.7244	12.3987	25.4651	5.00648	1506.81	52.7244	12.3987	374.886	29.2848
cell 14	605.581	24.722	3.91181	176.858	33.1529	605.581	24.722	3.91181	422.24	76.2678	736.47	94.8339	26.9648	78.7061	10.9798	736.47	94.8339	26.9648	295.255	41.5651	1269.37	39.0224	9.17656	51.5504	10.1349	1269.37	39.0224	9.17656	168.95	13.1978
cell 15	903.874	39.521	6.25348	53.7167	10.0694	903.874	39.521	6.25348	553.628	100	617.4	57.9336	16.4727	77.6872	10.8376	617.4	57.9336	16.4727	82.6034	11.6286	417.715	137.981	32.4477	120.426	23.676	417.715	137.981	32.4477	40.1826	3.13893
cell 16	709.657	20.1882	3.19442	-12.9032	0	709.657	20.1882	3.19442	518.139	93.5897	404.838	260.587	74.0944	313.949	43.7969	404.838	260.587	74.0944	97.1875	13.6817	916.927	38.6218	9.08234	53.876	10.5921	916.927	38.6218	9.08234	277.169	21.6515
cell 17	1135.84	70.3165	11.1263	53.0856	9.95112	1135.84	70.3165	11.1263	254.416	45.9544	1164.42	34.0561	9.68341	40.5641	5.65883	1164.42	34.0561	9.68341	160.156	22.5463	862.42	71.1538	16.7326	57.5194	11.3084	862.42	71.1538	16.7326	296.043	23.1258
cell 18	944.622	15.1411	2.39581	107.433	20.1389	944.622	15.1411	2.39581	170.347	30.7692	419.656	166.518	47.3472	188.564	26.3054	419.656	166.518	47.3472	62.8125	8.84254	310.288	161.138	37.8933	192.984	37.941	310.288	161.138	37.8933	171.233	13.3761
cell 19	1041.82	36.2703	5.73912	159.432	29.8862	1041.82	36.2703	5.73912	367.192	66.3248	863.125	39.9872	11.3698	14.2564	1.98882	863.125	39.9872	11.3698	637.187	89.7012	1262.14	25.5609	6.01093	28.0233	5.50941	1262.14	25.5609	6.01093	329.376	25.7297
cell 20	630.63	119.76	18.9499	44.7405	8.38681	630.63	119.76	18.9499	365.773	66.0684	1074.1	36.5434	10.3906	24.0513	3.35524	1074.1	36.5434	10.3906	597.656	84.1361	1244.33	35.6571	8.38515	14.4574	2.84234	1244.33	35.6571	8.38515	706.088	55.1572
cell 21	591.822	26.8882	4.25458	77.5785	14.5424	591.822	26.8882	4.25458	413.65	74.7163	287.356	75.2551	21.3978	34.3077	4.78604	287.356	75.2551	21.3978	599.531	84.4	365.501	300.962	70.7744	345.543	67.9342	365.501	300.962	70.7744	107.306	8.38237
cell 22	991.544	19.6375	3.10727	29.0583	5.44711	991.544	19.6375	3.10727	204.601	36.9565	985.194	48.5332	13.7998	9.58974	1.3378	985.194	48.5332	13.7998	416.406	58.6203	629.042	246.875	58.0554	235.891	46.3766	629.042	246.875	58.0554	253.881	19.8323
cell 23	976.55	10.3474	1.63729	-21.3453	0	976.55	10.3474	1.63729	431.135	77.8745	960.674	123.533	35.125	111.795	15.5958	960.674	123.533	35.125	304.219	42.8269	1704.91	12.0668	2.83763	-2.00074	0	1704.91	12.0668	2.83763	692.196	54.072
cell 24	593.41	18.5801	2.93996	-2.9148	0	593.41	18.5801	2.93996	159.816	28.867	874.768	37.6913	10.717	24.9231	3.47686	874.768	37.6913	10.717	265.625	37.3938	1891.36	3.08087	0.724501	6.07632	1.19461	1891.36	3.08087	0.724501	312.698	24.4269
cell 25	762.754	18.2779	2.89216	40.0448	7.50658	762.754	18.2779	2.89216	299.08	54.0218	1095.27	33.7372	9.59274	41.5897	5.80192	1095.27	33.7372	9.59274	164.062	23.0962	1689.03	30.4878	7.16955	7.3731	1.44956	1689.03	30.4878	7.16955	349.206	27.2788
cell 26	776.513	27.6435	4.37409	81.6592	15.3074	776.513	27.6435	4.37409	344.018	62.1389	1014.83	25.0638	7.12655	26.3077	3.67002	1014.83	25.0638	7.12655	132.812	18.6969	1200.05	36.5212	8.58836	20.6002	4.05003	1200.05	36.5212	8.58836	480.556	37.5394
cell 27	484.747	296.45	46.9079	226.816	42.5177	484.747	296.45	46.9079	89.1104	16.0957	393.548	225	63.9758	255.077	35.5841	393.548	225	63.9758	169.688	23.888	1404.85	41.2067	9.69021	57.1693	11.2396	1404.85	41.2067	9.69021	386.508	30.1927
cell 28	407.837	212.764	33.6661	167.758	31.4469	407.837	212.764	33.6661	18.7117	3.37983	358.092	220.344	62.652	202.718	28.2799	358.092	220.344	62.652	131.562	18.5209	1278.19	18.1001	4.25645	12.0415	2.36737	1278.19	18.1001	4.25645	445.106	34.7701
cell 29	615.283	126.737	20.0539	34.6637	6.49786	615.283	126.737	20.0539	76.6871	13.8517	378.731	200.191	56.9218	163.487	22.807	378.731	200.191	56.9218	159.688	22.4803	966.672	37.2914	8.76949	90.6632	17.8245	966.672	37.2914	8.76949	177.91	13.8977
cell 30	241.315	128.776	20.3765	55.6951	10.4403	241.315	128.776	20.3765	21.319	3.85079	482.454	152.232	43.2852	174.205	24.3022	482.454	152.232	43.2852	67.6562	9.52442	1083.27	30.4236	7.15445	24.5647	4.82944	1083.27	30.4236	7.15445	332.275	25.9562
cell 31	362.678	225.906	35.7456	70.8969	13.2899	362.678	225.906	35.7456	79.2945	14.3227	426.182	99.6811	28.343	131.846	18.393	426.182	99.6811	28.343	111.875	15.7494	1424.25	10.7831	2.53576	19.1552	3.76595	1424.25	10.7831	2.53576	438.624	34.2638
cell 32	435.002	124.018	19.6236	89.7758	16.8289	435.002	124.018	19.6236	131.595	23.7696	535.198	224.745	63.9033	286.256	39.9338	535.198	224.745	63.9033	146.875	20.6766	1010.07	78.1772	18.3842	96.9618	19.0628	1010.07	78.1772	18.3842	253.307	19.7875
cell 33	1207.63	158.669	25.1066	306.226	57.4034	1207.63	158.669	25.1066	88.6575	16.0139	1798.57	55.6529	15.8242	45.1948	6.30483	1798.57	55.6529	15.8242	209.541	29.4985	2089.81	30.6162	7.19973	20.6743	4.0646	2089.81	30.6162	7.19973	471.561	36.8367
cell 34	869.652	0.665362	0.105282	-11.0718	0	869.652	0.665362	0.105282	21.1231	3.8154	1377.68	42.914	12.202	21.6623	3.02197	1377.68	42.914	12.202	257.248	36.2145	1639.46	43.5173	10.2336	46.4987	9.14171	1639.46	43.5173	10.2336	602.381	47.0559
cell 35	854.305	106.419	16.8389	156.031	29.2487	854.305	106.419	16.8389	92.6739	16.7394	1057.87	71.258	20.2613	69.7143	9.72539	1057.87	71.258	20.2613	119.083	16.7641	406.426	180.616	42.4739	265.469	52.1915	406.426	180.616	42.4739	105.159	8.21464
cell 36	576.475	382.466	60.5183	533.463	100	576.475	382.466	60.5183	30.2715	5.46784	923.101	31.9268	9.07795	28.2597	3.94233	923.101	31.9268	9.07795	198.899	28.0004	388.609	199.166	46.836	192.034	37.7542	388.609	199.166	46.836	398.28	31.1123
cell 37	998.953	153.425	24.2767	288.398	54.0614	998.953	153.425	24.2767	48.1592	8.69884	708.07	43.3917	12.3379	28.2597	3.94233	708.07	43.3917	12.3379	449.541	63.2849	230.378	143.261	33.6893	158.54	31.1692	230.378	143.261	33.6893	611.905	47.7999
cell 38	509.62	485.284	76.7874	479.342	89.8548	509.62	485.284	76.7874	12.235	2.20997	442.94	128.662	36.5835	234.39	32.6982	442.94	128.662	36.5835	120.55	16.9707	1561.85	19.5254	4.59162	0.389455	0.0765673	1561.85	19.5254	4.59162	1013.84	79.1975
cell 39	1013.24	157.025	24.8464	302.688	56.7403	1013.24	157.025	24.8464	120.342	21.737	354.388	189.809	53.9697	324.623	45.2861	354.388	189.809	53.9697	39.2661	5.52775	1497.64	11.3898	2.67845	5.90174	1.16029	1497.64	11.3898	2.67845	880.599	68.7894
cell 40	295.294	524.188	82.9433	430.739	80.744	295.294	524.188	82.9433	-0.148754	0	678.964	155.653	44.2578	238.026	33.2055	678.964	155.653	44.2578	121.284	17.074	1284.19	47.661	11.208	25.2247	4.95921	1284.19	47.661	11.208	502.425	39.2477
cell 41	333.396	320.039	50.6404	428.511	80.3262	333.396	320.039	50.6404	28.3005	5.11183	512.618	88.6943	25.219	111.013	15.4867	512.618	88.6943	25.219	57.0642	8.03331	1505.4	20.7458	4.8786	-5.51228	0	1505.4	20.7458	4.8786	703.281	54.9379
cell 42	226.674	419.804	66.4265	493.385	92.4872	226.674	419.804	66.4265	13.4994	2.43836	350.154	69.1879	19.6727	120.052	16.7477	350.154	69.1879	19.6727	51.7431	7.28423	1521.27	44.1356	10.379	44.5776	8.76402	1521.27	44.1356	10.379	616.976	48.196
cell 43	1011.83	70.4892	11.1537	7.18076	1.34606	1011.83	70.4892	11.1537	79.1	14.2876	1100.74	64.4476	18.3248	50.1537	6.99662	1100.74	64.4476	18.3248	508.333	71.5615	671.555	33.6949	7.92373	-23.8466	0	671.555	33.6949	7.92373	1067.33	83.3764
cell 44	390.726	258.826	40.9545	394.34	73.9208	390.726	258.826	40.9545	-28.7096	0	388.433	128.754	36.6094	208.959	29.1505	388.433	128.754	36.6094	101.361	14.2692	363.913	61.0847	14.3648	7.90893	1.55491	363.913	61.0847	14.3648	1192.44	93.1493
cell 45	1067.57	150.137	23.7565	0.424478	0.0795703	1067.57	150.137	23.7565	41.5024	7.49645	676.318	207.082	58.8811	255.863	35.6938	676.318	207.082	58.8811	457.993	64.4748	403.956	135.797	31.9341	112.702	22.1574	403.956	135.797	31.9341	106.705	8.33541
cell 46	1194.4	6.03981	0.955691	17.9934	3.37295	1194.4	6.03981	0.955691	310.769	56.1332	354.388	194.759	55.3772	340.58	47.5121	354.388	194.759	55.3772	155.272	21.8587	753.757	49.4237	11.6225	144.578	28.4242	753.757	49.4237	11.6225	292.867	22.8778
cell 47	1136.37	-9.19698	0	-7.63158	0	1136.37	-9.19698	0	299.666	54.1276	1366.92	50.6374	14.3981	14.4928	2.02179	1366.92	50.6374	14.3981	334.524	47.0932	387.022	286.034	67.264	295.207	58.038	387.022	286.034	67.264	202.853	15.8462
cell 48	924.336	-3.50034	0	-11.875	0	924.336	-3.50034	0	371.973	67.1883	867.712	84.6317	24.0639	11.1989	1.56229	867.712	84.6317	24.0639	585.714	82.4549	274.478	172	40.4477	146.345	28.7717	274.478	172	40.4477	168.616	13.1717
cell 49	293.353	631.984	100	115.066	21.5696	293.353	631.984	100	30.903	5.58191	996.131	42.7054	12.1427	24.9012	3.4738	996.131	42.7054	12.1427	283.844	39.9586	387.022	376.998	88.6554	385.07	75.7053	387.022	376.998	88.6554	221.451	17.299
cell 50	354.211	466.438	73.8054	169.572	31.7871	354.211	466.438	73.8054	30.2341	5.46109	410.659	191.289	54.3905	495.169	69.0778	410.659	191.289	54.3905	121.259	17.0704	274.478	337.029	79.256	250.668	49.2817	274.478	337.029	79.256	199.685	15.5987
cell 51	333.925	587.646	92.9844	126.908	23.7894	333.925	587.646	92.9844	96.1204	17.3619	1460.59	72.2181	20.5343	17.1321	2.38998	1460.59	72.2181	20.5343	432.746	60.9205	413.834	308.446	72.5346	363.828	71.529	413.834	308.446	72.5346	179.022	13.9846
cell 52	310.64	415.511	65.7472	109.441	20.5152	310.64	415.511	65.7472	52.5753	9.4965	929.628	66.3965	18.879	8.49057	1.18446	929.628	66.3965	18.879	381.351	53.6853	436.061	297.964	70.0695	429.459	84.4322	436.061	297.964	70.0695	469.401	36.668
cell 53	299.704	423.13	66.9526	120.625	22.6117	299.704	423.13	66.9526	56.3211	10.1731	1396.91	61.9013	17.6008	13.6604	1.90567	1396.91	61.9013	17.6008	272.834	38.4087	313.286	223.454	52.5477	237.208	46.6354	313.286	223.454	52.5477	128.864	10.0664
cell 54	633.982	356.555	56.4183	192.039	35.9986	633.982	356.555	56.4183	129.231	23.3425	301.997	174.282	49.5547	333.585	46.5363	301.997	174.282	49.5547	71.5125	10.0673	270.245	232.353	54.6404	263.427	51.7901	270.245	232.353	54.6404	168.454	13.1591
cell 55	364.795	469.321	74.2615	170.263	31.9166	364.795	469.321	74.2615	31.7057	5.7269	312.228	203.169	57.7684	203.17	28.3429	312.228	203.169	57.7684	86.7841	12.2172	330.397	196.456	46.1987	270.407	53.1625	330.397	196.456	46.1987	282.177	22.0427
cell 56	200.743	300.343	47.5239	90.3618	16.9387	200.743	300.343	47.5239	37.8595	6.83845	642.625	76.566	21.7705	72.4151	10.1022	642.625	76.566	21.7705	100.441	14.1397	261.778	261.84	61.5746	294.957	57.9889	261.778	261.84	61.5746	168.297	13.1467
cell 57	491.627	356.417	56.3966	69.0789	12.9492	491.627	356.417	56.3966	98.6622	17.821	1541.03	67.5755	19.2142	15.4717	2.15836	1541.03	67.5755	19.2142	256.094	36.0521	1065.81	116.893	27.4887	101.403	19.9359	1065.81	116.893	27.4887	799.211	62.4317
cell 58	844.956	144.612	22.8823	90.7895	17.0189	844.956	144.612	22.8823	143.545	25.9281	735.059	122.992	34.9711	81.7358	11.4024	735.059	122.992	34.9711	346.109	48.724	1378.04	31.5988	7.43081	20.0401	3.93991	1378.04	31.5988	7.43081	536.593	41.9168
cell 59	1084.33	6.17708	0.977411	9.60526	1.80055	1084.33	6.17708	0.977411	318.328	57.4985	401.663	133.53	37.9675	199.132	27.7796	401.663	133.53	37.9675	76.2115	10.7288	1019.77	46.1538	10.8536	40.481	7.95861	1019.77	46.1538	10.8536	330.599	25.8253
cell 60	606.992	32.3953	5.12598	100.329	18.8071	606.992	32.3953	5.12598	238.595	43.0967	1124.9	47.2162	13.4253	21.0884	2.94191	1124.9	47.2162	13.4253	353.312	49.7381	1068.1	52.0362	12.2369	37.2077	7.3151	1068.1	52.0362	12.2369	232.65	18.1738
cell 61	534.316	77.4194	12.2502	119.375	22.3774	534.316	77.4194	12.2502	253.512	45.791	477.868	72.3066	20.5594	198.554	27.699	477.868	72.3066	20.5594	62.5202	8.80139	959.616	31.9759	7.51948	23.1129	4.54403	959.616	31.9759	7.51948	452.681	35.3619
cell 62	663.44	65.9574	10.4366	63.1908	11.8454	663.44	65.9574	10.4366	300.468	54.2726	363.737	183.08	52.0565	382.993	53.4289	363.737	183.08	52.0565	44.1034	6.20873	1012.36	46.908	11.0309	42.5518	8.36574	1012.36	46.908	11.0309	246.688	19.2704
cell 63	346.45	221.551	35.0565	61.9408	11.6111	346.45	221.551	35.0565	46.087	8.32454	233.377	153.796	43.7299	195.068	27.2127	233.377	153.796	43.7299	72.5363	10.2114	915.163	47.2097	11.1019	43.6874	8.589	915.163	47.2097	11.1019	320.505	25.0367
cell 64	848.837	9.33425	1.47698	62.3026	11.6789	848.837	9.33425	1.47698	236.054	42.6376	1142.19	37.021	10.5264	11.182	1.55992	1142.19	37.021	10.5264	242.649	34.1594	1653.22	23.5036	5.52714	42.0767	8.27233	1653.22	23.5036	5.52714	778.571	60.8193
cell 65	1003.89	4.80439	0.760209	4.83553	0.906441	1003.89	4.80439	0.760209	298.127	53.8497	842.663	34.7795	9.88908	26.9983	3.76636	842.663	34.7795	9.88908	301.454	42.4377	1188.94	58.3212	13.7149	49.5321	9.73809	1188.94	58.3212	13.7149	217.143	16.9625
cell 66	481.219	219.798	34.7791	403.589	75.6546	481.219	219.798	34.7791	106.176	19.1783	938.801	49.8915	14.186	49.7449	6.93959	938.801	49.8915	14.186	203.231	28.6102	1502.22	30.292	7.12349	16.6616	3.2757	1502.22	30.292	7.12349	318.095	24.8485
cell 67	768.928	-8.91755	0	54.2935	10.1776	768.928	-8.91755	0	697.5	125.987	980.96	32.1041	9.12838	27.4235	3.82567	980.96	32.1041	9.12838	281.422	39.6176	1269.37	37.2993	8.77134	44.431	8.7352	1269.37	37.2993	8.77134	201.746	15.7597
cell 68	595.35	38.9792	6.16776	242.799	45.5137	595.35	38.9792	6.16776	571.029	103.143	662.029	33.261	9.45734	26.4881	3.69518	662.029	33.261	9.45734	367.367	51.7167	965.614	48.9781	11.5177	44.914	8.83015	965.614	48.9781	11.5177	322.698	25.2081
cell 69	653.209	4.20639	0.665586	18.6279	3.49188	653.209	4.20639	0.665586	522.794	94.4306	1265.32	32.8272	9.33398	31.9728	4.46032	1265.32	32.8272	9.33398	198.223	27.9052	1796.63	36.0584	8.47953	30.7274	6.04106	1796.63	36.0584	8.47953	478.254	37.3596
cell 70	414.893	128.323	20.3048	178.737	33.505	414.893	128.323	20.3048	527.206	95.2275	643.86	108.405	30.8236	329.639	45.9858	643.86	108.405	30.8236	85.7868	12.0768	503.975	370.365	87.0954	395.11	77.6792	503.975	370.365	87.0954	157.937	12.3375
cell 71	353.682	61.8977	9.7942	63.1648	11.8405	353.682	61.8977	9.7942	-9.30451	0	1122.79	50.7184	14.4211	108.012	15.068	1122.79	50.7184	14.4211	279.188	39.3031	325.634	369.124	86.8036	448.446	88.165	325.634	369.124	86.8036	207.143	16.1813
cell 72	173.93	198.295	31.3766	123.654	23.1794	173.93	198.295	31.3766	98.7782	17.842	917.986	29.454	8.37486	26.6916	3.72357	917.986	29.454	8.37486	434.518	61.17	245.549	140.73	33.0942	246.966	48.554	245.549	140.73	33.0942	231.746	18.1032
cell 73	506.621	18.0133	2.85029	16.1876	3.03445	506.621	18.0133	2.85029	430.075	77.6831	1387.92	28.6638	8.15017	60.6476	8.46055	1387.92	28.6638	8.15017	331.98	46.735	364.619	105.766	24.8721	164.534	32.3475	364.619	105.766	24.8721	382.381	29.8703
cell 74	1081.16	36.768	5.81787	63.1648	11.8405	1081.16	36.768	5.81787	358.741	64.7982	975.668	40.9483	11.6431	80.988	11.2981	975.668	40.9483	11.6431	111.168	15.6498	336.218	210.949	49.607	280.622	55.1706	336.218	210.949	49.607	257.46	20.1119
cell 75	618.988	23.2024	3.67136	53.188	9.97032	618.988	23.2024	3.67136	198.684	35.8877	1181.7	31.4655	8.94681	40.9714	5.71565	1181.7	31.4655	8.94681	92.2166	12.9819	291.236	108.029	25.4043	102.203	20.0933	291.236	108.029	25.4043	66.5079	5.19537
cell 76	309.935	299.11	47.3288	229.765	43.0705	309.935	299.11	47.3288	134.305	24.259	467.636	85.5603	24.328	234.413	32.7014	467.636	85.5603	24.328	73.2657	10.3141	1023.83	80.6009	18.9542	20.5109	4.03247	1023.83	80.6009	18.9542	1347.31	105.247
cell 77	898.582	7.9318	1.25506	5.97952	1.12089	898.582	7.9318	1.25506	170.019	30.7099	393.196	116.236	33.0501	243.13	33.9175	393.196	116.236	33.0501	44.6701	6.2885	1666.1	43.0438	10.1222	-6.34861	0	1666.1	43.0438	10.1222	1280.14	100
cell 78	280.3	92.6612	14.662	509.118	95.4364	280.3	92.6612	14.662	404.323	73.0316	550.015	58.908	16.7497	197.717	27.5822	550.015	58.908	16.7497	46.0237	6.47906	1440.84	55.9112	13.1481	-1.35237	0	1440.84	55.9112	13.1481	332.552	25.9778
cell 79	784.98	7.56116	1.19642	26.2636	4.92323	784.98	7.56116	1.19642	160.714	29.0293	1379.8	14.3545	4.0815	19.3368	2.69755	1379.8	14.3545	4.0815	261.538	36.8185	1100.91	71.6525	16.8499	29.6769	5.83453	1100.91	71.6525	16.8499	584.966	45.6955
cell 80	560.423	9.56264	1.51312	30.3601	5.69113	560.423	9.56264	1.51312	147.086	26.5678	1106.91	16.5998	4.71995	-1.54134	-0.215022	1106.91	16.5998	4.71995	463.248	65.2145	1172.71	89.484	21.0432	21.5252	4.23188	1172.71	89.484	21.0432	345.655	27.0014
cell 81	1017.65	55.5876	8.79574	222.456	41.7004	1017.65	55.5876	8.79574	137.931	24.914	1071.81	4.81155	1.3681	-1.16768	-0.162895	1071.81	4.81155	1.3681	147.692	20.7916	1152.6	54.4089	12.7949	15.7025	3.08713	1152.6	54.4089	12.7949	312.69	24.4262
cell 82	1031.41	26.8926	4.25527	0.518471	0.0971896	1031.41	26.8926	4.25527	330.23	59.6484	1184.53	4.97193	1.4137	-4.81084	-0.671129	1184.53	4.97193	1.4137	144.444	20.3344	388.609	312.476	73.4821	136.476	26.8314	388.609	312.476	73.4821	232.138	18.1338
cell 83	611.402	161.644	25.5772	208.004	38.9912	611.402	161.644	25.5772	227.586	41.1082	1058.75	17.081	4.85676	24.1943	3.37519	1058.75	17.081	4.85676	189.744	26.7115	386.669	267.603	62.9298	180.804	35.5463	386.669	267.603	62.9298	472	36.871
cell 84	1192.64	27.0368	4.27808	3.75891	0.704624	1192.64	27.0368	4.27808	416.437	75.2196	859.597	16.2791	4.62874	20.6446	2.87999	859.597	16.2791	4.62874	213.675	30.0805	502.564	234.487	55.1423	105.56	20.7532	502.564	234.487	55.1423	180.69	14.1149
cell 85	801.032	55.2992	8.7501	124.238	23.2891	801.032	55.2992	8.7501	312.414	56.4303	731.884	21.5718	6.13365	37.4591	5.22568	731.884	21.5718	6.13365	63.4188	8.92789	1399.2	117.841	27.7117	42.9063	8.43543	1399.2	117.841	27.7117	1701.62	132.925
cell 86	327.398	404.326	63.9773	313.253	58.7207	327.398	404.326	63.9773	216.782	39.1566	444.881	30.8741	8.77864	110.089	15.3578	444.881	30.8741	8.77864	82.906	11.6712	1082.04	74.5397	17.5288	44.1531	8.68055	1082.04	74.5397	17.5288	353.687	27.6288
cell 87	916.045	155.516	24.6075	178.095	33.3846	916.045	155.516	24.6075	286.897	51.8212	875.12	30.4731	8.66463	47.6413	6.64613	875.12	30.4731	8.66463	93.5043	13.1632	1452.3	40.6984	9.57068	21.1092	4.1501	1452.3	40.6984	9.57068	271.239	21.1883
cell 88	366.383	390.483	61.7869	427.771	80.1875	366.383	390.483	61.7869	44.7126	8.0763	853.07	21.0906	5.99684	12.9846	1.8114	853.07	21.0906	5.99684	313.504	44.1341	1531.33	40.4444	9.51096	28.0739	5.51938	1531.33	40.4444	9.51096	257.67	20.1283
cell 89	323.165	383.417	60.6689	262.573	49.2205	323.165	383.417	60.6689	37.3563	6.74755	522.497	42.8228	12.1761	60.7193	8.47055	522.497	42.8228	12.1761	26.8376	3.77811	1563.26	38.0952	8.95852	14.7893	2.9076	1563.26	38.0952	8.95852	611.062	47.7341
cell 90	587.588	91.4203	14.4656	97.9261	18.3567	587.588	91.4203	14.4656	169.54	30.6235	260.366	115.557	32.8572	185.521	25.8808	260.366	115.557	32.8572	60.5128	8.5188	327.751	398.667	93.7509	254.385	50.0125	327.751	398.667	93.7509	167.699	13.1001
cell 91	511.913	399.135	63.1559	82.7609	15.5139	511.913	399.135	63.1559	309.08	55.8282	390.902	111.708	31.7627	120.318	16.7847	390.902	111.708	31.7627	42.2222	5.94391	385.963	240.381	56.5283	181.556	35.6942	385.963	240.381	56.5283	161.652	12.6277
cell 92	866.3	30.4254	4.81427	14.906	2.7942	866.3	30.4254	4.81427	464.483	83.898	329.868	186.127	52.9227	378.702	52.8302	329.868	186.127	52.9227	51.453	7.24338	276.066	356	83.7174	204.299	40.1655	276.066	356	83.7174	387.168	30.2443
cell 93	313.11	372.293	58.9086	232.101	43.5084	313.11	372.293	58.9086	138.423	25.0029	1037.58	11.2807	3.20752	6.93522	0.967487	1037.58	11.2807	3.20752	891.356	125.482	333.925	309.206	72.7133	178.031	35.0011	333.925	309.206	72.7133	213.274	16.6603
cell 94	841.252	3.85945	0.610688	106.536	19.9707	841.252	3.85945	0.610688	453.776	81.9641	1205.34	20.7034	5.88673	32.4336	4.52459	1205.34	20.7034	5.88673	260.678	36.6974	446.468	208.508	49.033	136.285	26.7939	446.468	208.508	49.033	86.8732	6.78623
cell 95	858.715	116.935	18.5029	263.928	49.4745	858.715	116.935	18.5029	288.631	52.1344	984.312	48.2415	13.7168	36.9186	5.15027	984.312	48.2415	13.7168	680.339	95.7759	417.715	371.302	87.3157	277.644	54.5852	417.715	371.302	87.3157	224.484	17.5359
cell 96	855.54	19.5276	3.0899	19.3952	3.63572	855.54	19.5276	3.0899	379.336	68.5183	924.336	-1.45985	-0.41509	14.3272	1.9987	924.336	-1.45985	-0.41509	222.034	31.2572	482.101	123.238	28.9808	96.3457	18.9417	482.101	123.238	28.9808	102.655	8.01905
cell 97	1020.65	6.2212	0.984392	-6.20037	0	1020.65	6.2212	0.984392	305.643	55.2073	890.644	41.1413	11.698	98.7126	13.7708	890.644	41.1413	11.698	265.424	37.3655	319.813	113.079	26.5919	65.5202	12.8814	319.813	113.079	26.5919	262.537	20.5085
cell 98	654.444	10.3687	1.64065	114.844	21.5281	654.444	10.3687	1.64065	492.199	88.9044	1116.79	1.72528	0.490561	2.32558	0.324427	1116.79	1.72528	0.490561	174.746	24.6001	1059.63	71.4171	16.7945	44.6626	8.78074	1059.63	71.4171	16.7945	352.443	27.5316
cell 99	281.358	68.7212	10.8739	641.326	120.219	281.358	68.7212	10.8739	399.17	72.1008	382.259	211.214	60.056	540.158	75.3539	382.259	211.214	60.056	170.169	23.9559	1066.51	90.4724	21.2756	68.1269	13.3938	1066.51	90.4724	21.2756	480.891	37.5655
cell 100	301.468	81.2212	12.8518	650.336	121.908	301.468	81.2212	12.8518	348.299	62.9121	348.566	118.514	33.6978	445.889	62.203	348.566	118.514	33.6978	203.559	28.6564	1977.62	72.2978	17.0016	44.2095	8.69164	1977.62	72.2978	17.0016	562.5	43.9406
cell 101											323.165	180.956	51.4523	508.679	70.9626	323.165	180.956	51.4523	95.4237	13.4334	1100.91	90.3923	21.2568	67.422	13.2552	1100.91	90.3923	21.2568	477.73	37.3186
cell 102											334.278	125.216	35.6034	431.271	60.1638	334.278	125.216	35.6034	337.458	47.5062	1240.44	130.584	30.7084	81.8731	16.0964	1240.44	130.584	30.7084	500.862	39.1256
cell 103											597.114	11.7143	3.3308	11.3414	1.58217	597.114	11.7143	3.3308	412.879	58.1237	1360.22	80.0641	18.828	44.0081	8.65204	1360.22	80.0641	18.828	345.546	26.9929
cell 104											840.899	43.1429	12.2671	41.7286	5.82128	840.899	43.1429	12.2671	199.545	28.0914	428.476	222.578	52.3417	137.261	26.9857	428.476	222.578	52.3417	85.3448	6.66685
cell 105											919.397	29.4286	8.36763	25.6942	3.58443	919.397	29.4286	8.36763	208.636	29.3711	495.86	349.96	82.297	260.725	51.2589	495.86	349.96	82.297	208.764	16.308
cell 106											467.46	129.786	36.9029	189.832	26.4822	467.46	129.786	36.9029	95.9091	13.5018	481.043	251.481	59.1386	152.82	30.0446	481.043	251.481	59.1386	152.299	11.8971
cell 107											917.456	19.5	5.54457	15.8389	2.20958	917.456	19.5	5.54457	139.394	19.6234	504.151	154.123	36.2438	99.9496	19.6502	504.151	154.123	36.2438	125.431	9.79824
cell 108											363.384	104.286	29.6523	238.092	33.2146	363.384	104.286	29.6523	73.9394	10.4089	243.079	64.2916	15.1189	75.7153	14.8857	243.079	64.2916	15.1189	58.2017	4.54652
cell 109											1277.49	70.5	20.0457	15.2914	2.1332	1277.49	70.5	20.0457	437.576	61.6005	248.371	70.9255	16.6789	111.335	21.8887	248.371	70.9255	16.6789	39.8542	3.11327
cell 110											464.638	66	18.7662	81.7755	11.408	464.638	66	18.7662	62.7273	8.83054	243.256	55.4464	13.0388	95.9648	18.8668	243.256	55.4464	13.0388	36.3305	2.83801
cell 111											818.672	29.2857	8.32701	24.7165	3.44803	818.672	29.2857	8.32701	222.424	31.3122	219.089	83.2105	19.5679	62.7293	12.3327	219.089	83.2105	19.5679	22.3572	1.74647
cell 112											448.938	109.643	31.1755	260.54	36.3462	448.938	109.643	31.1755	51.3636	7.2308	398.84	48.1572	11.3247	88.7014	17.4388	398.84	48.1572	11.3247	18.5905	1.45223
cell 113											975.316	3.32248	0.944702	19.6952	2.74755	975.316	3.32248	0.944702	124.399	17.5124	866.3	21.7035	5.10382	42.4798	8.35159	866.3	21.7035	5.10382	32.6853	2.55326
cell 114											895.936	-5.60261	-1.59303	1.87573	0.261671	895.936	-5.60261	-1.59303	107.56	15.142	1189.64	16.0524	3.7749	29.7506	5.849	1189.64	16.0524	3.7749	139.976	10.9344
cell 115											1090.33	0.846906	0.240806	10.8245	1.51006	1090.33	0.846906	0.240806	115.12	16.2063	855.54	21.5397	5.0653	46.7718	9.19541	855.54	21.5397	5.0653	38.3961	2.99937
cell 116											984.488	2.54072	0.722419	23.095	3.22183	984.488	2.54072	0.722419	142.955	20.1248	833.137	15.8067	3.71712	31.9149	6.27451	833.137	15.8067	3.71712	61.8469	4.83127
cell 117											856.246	0.0651466	0.0185236	5.35365	0.746853	856.246	0.0651466	0.0185236	150.344	21.1649	1151.36	14.5782	3.42823	31.1812	6.13027	1151.36	14.5782	3.42823	52.7339	4.11939
cell 118											403.603	201.889	57.4046	398.163	55.5452	403.603	201.889	57.4046	118.729	16.7142	1395.32	16.4619	3.8712	20.6163	4.05319	1395.32	16.4619	3.8712	233.293	18.224
cell 119											510.854	126.84	36.0654	334.818	46.7083	510.854	126.84	36.0654	85.9107	12.0942	426.359	59.95	14.0979	18.416	3.6206	426.359	59.95	14.0979	77.2185	6.03205
cell 120											348.743	102.28	29.082	200.742	28.0043	348.743	102.28	29.082	99.8282	14.0535	434.12	91.9234	21.6168	61.9496	12.1794	434.12	91.9234	21.6168	62.9139	4.91462
cell 121											1040.94	-3.25733	-0.926179	13.0911	1.82625	1040.94	-3.25733	-0.926179	92.268	12.9892	397.076	99.7502	23.4574	65.1897	12.8164	397.076	99.7502	23.4574	82.7815	6.4666
cell 122											1041.82	2.14984	0.611278	28.9175	4.0341	1041.82	2.14984	0.611278	547.251	77.0402	1250.32	15.7369	3.7007	7.42177	1.45913	1250.32	15.7369	3.7007	38.9404	3.04189
cell 123											354.035	147.493	41.9376	581.887	81.1753	354.035	147.493	41.9376	82.5312	11.6185	872.651	5.57868	1.31189	-7.47715	0	872.651	5.57868	1.31189	20.3974	1.59337
cell 124											304.466	107.596	30.5935	394.87	55.0858	304.466	107.596	30.5935	83.9572	11.8192	1277.49	11.7402	2.76084	11.9081	2.34114	1277.49	11.7402	2.76084	43.0464	3.36263
cell 125											1282.43	26.4012	7.50683	91.8936	12.8195	1282.43	26.4012	7.50683	197.326	27.7789	1905.47	27.8102	6.53987	-3.26779	0	1905.47	27.8102	6.53987	184.636	14.4231
cell 126											1040.23	26.5487	7.54877	89.8037	12.5279	1040.23	26.5487	7.54877	247.594	34.8554	853.423	18.0683	4.24896	13.1543	2.58614	853.423	18.0683	4.24896	38.8079	3.03154
cell 127											1124.2	19.1003	5.43092	39.1387	5.45999	1124.2	19.1003	5.43092	145.811	20.5268	823.259	10.5745	2.48672	-2.8524	0	823.259	10.5745	2.48672	34.3046	2.67976
cell 128											1001.07	23.6726	6.73098	37.8087	5.27445	1001.07	23.6726	6.73098	186.631	26.2733	1163.71	16.6528	3.91609	-1.41235	-0.27767	1163.71	16.6528	3.91609	30.3311	2.36936
cell 129											306.583	196.534	55.8818	620.329	86.5381	306.583	196.534	55.8818	186.275	26.2231	460.757	113.799	26.761	120.717	23.7332	460.757	113.799	26.761	246.512	19.2566
cell 130											674.201	37.0944	10.5473	58.2014	8.1193	674.201	37.0944	10.5473	145.455	20.4766	331.279	90.4044	21.2596	82.6029	16.2398	331.279	90.4044	21.2596	147.606	11.5305
cell 131											582.12	35.1032	9.98115	43.3186	6.04309	582.12	35.1032	9.98115	236.72	33.3247	479.279	27.4385	6.45248	41.2572	8.11122	479.279	27.4385	6.45248	84.2681	6.58274
cell 132											819.202	133.424	37.9373	156.528	21.8362	819.202	133.424	37.9373	128.036	18.0245	1810.92	-7.05789	0	-10.1815	0	1810.92	-7.05789	0	208.208	16.2645
cell 133											783.04	132.746	37.7445	202.224	28.211	783.04	132.746	37.7445	192.654	27.1211	1307.48	5.15464	1.21217	-4.64807	0	1307.48	5.15464	1.21217	291.518	22.7724
cell 134											990.662	158.712	45.1276	224.903	31.3748	990.662	158.712	45.1276	194.603	27.3955	1118.38	3.01348	0.708654	-0.796813	0	1118.38	3.01348	0.708654	352.531	27.5385
cell 135											857.833	161.288	45.8602	293.279	40.9134	857.833	161.288	45.8602	200.6	28.2398	1233.21	-5.31324	0	-13.1917	0	1233.21	-5.31324	0	169.357	13.2296
cell 136											850.954	38.1695	10.853	84.913	11.8457	850.954	38.1695	10.853	62.069	8.73786	1233.57	-0.317209	0	-7.03851	0	1233.57	-0.317209	0	244.596	19.107
cell 137											907.402	49.2881	14.0144	166.876	23.2798	907.402	49.2881	14.0144	128.186	18.0456	925.394	18.3188	4.30787	8.32227	1.63617	925.394	18.3188	4.30787	217.921	17.0232
cell 138											394.783	239.525	68.1059	716.828	100	394.783	239.525	68.1059	117.841	16.5893	1179.94	16.8914	3.97219	12.2621	2.41074	1179.94	16.8914	3.97219	592.202	46.2608
cell 139											883.411	6.22924	1.7712	11.0978	1.54818	883.411	6.22924	1.7712	571.763	80.4909	974.963	7.2958	1.71569	8.18946	1.61006	974.963	7.2958	1.71569	181.259	14.1593
cell 140											1080.8	6.81063	1.93651	2.69946	0.376584	1080.8	6.81063	1.93651	399.64	56.26	719.006	10.4679	2.46164	9.07481	1.78412	719.006	10.4679	2.46164	530.506	41.4413
cell 141											1315.59	10.7973	3.07008	8.75825	1.22181	1315.59	10.7973	3.07008	260.432	36.6627	414.364	78.3987	18.4363	66.3869	13.0518	414.364	78.3987	18.4363	190.272	14.8634
cell 142											1278.72	3.57143	1.01549	2.81944	0.393321	1278.72	3.57143	1.01549	184.353	25.9525	352.976	108.757	25.5755	84.2926	16.572	352.976	108.757	25.5755	166.81	13.0306
cell 143											269.186	132.973	37.8092	198.56	27.6999	269.186	132.973	37.8092	38.1295	5.36774	393.372	55.2127	12.9839	46.6427	9.17002	393.372	55.2127	12.9839	142.918	11.1643
cell 144											951.854	8.80399	2.5033	6.17876	0.861959	951.854	8.80399	2.5033	27.1583	3.82325	401.31	42.035	9.885	41.9664	8.25066	401.31	42.035	9.885	121.888	9.52151
cell 145											974.081	13.4551	3.82579	25.3149	3.53152	974.081	13.4551	3.82579	130.036	18.306	430.592	25.6047	6.02122	39.3685	7.7399	430.592	25.6047	6.02122	97.568	7.62168
cell 146											354.035	153.156	43.5479	103.719	14.4692	354.035	153.156	43.5479	119.245	16.7869	314.698	26.3553	6.19774	21.0631	4.14104	314.698	26.3553	6.19774	85.5508	6.68294
cell 147											648.094	79.1191	22.4965	67.1947	9.3739	648.094	79.1191	22.4965	710.345	100	439.942	37.0309	8.70822	21.8625	4.2982	439.942	37.0309	8.70822	81.5451	6.37002
cell 148											424.418	143.339	40.7565	344.397	48.0446	424.418	143.339	40.7565	97.4922	13.7246	1278.55	10.4254	2.45164	3.55715	0.699341	1278.55	10.4254	2.45164	566.237	44.2325
cell 149											883.058	63.5128	18.059	37.017	5.164	883.058	63.5128	18.059	488.401	68.7555	1335.35	9.50792	2.23589	20.7034	4.07032	1335.35	9.50792	2.23589	238.054	18.596
cell 150											981.137	39.6411	11.2714	33.5008	4.67348	981.137	39.6411	11.2714	532.915	75.0221	1197.93	12.2602	2.88313	30.056	5.90904	1197.93	12.2602	2.88313	233.763	18.2607
cell 151											698.191	19.0865	5.42698	12.983	1.81117	698.191	19.0865	5.42698	523.981	73.7643	981.313	27.2866	6.41674	21.5168	4.23022	981.313	27.2866	6.41674	235.593	18.4037
cell 152											1023.65	42.5775	12.1063	14.0263	1.95671	1023.65	42.5775	12.1063	563.166	79.2807	792.389	8.68902	2.04332	-3.83598	0	792.389	8.68902	2.04332	138.741	10.838
cell 153											960.145	20.0653	5.70529	11.2828	1.574	960.145	20.0653	5.70529	620.063	87.2904	1271.67	14.0244	3.29799	1.23457	0.242718	1271.67	14.0244	3.29799	226.392	17.685
cell 154											380.318	143.937	40.9266	284.892	39.7434	380.318	143.937	40.9266	172.257	24.2498	468.342	67.2256	15.8088	66.8871	13.1501	468.342	67.2256	15.8088	85.7143	6.69571
cell 155											889.056	77.814	22.1254	88.1376	12.2955	889.056	77.814	22.1254	443.26	62.4007	379.26	71.3415	16.7767	78.2187	15.3779	379.26	71.3415	16.7767	93.9467	7.3388
cell 156											1012.01	60.4133	17.1777	60.2396	8.40363	1012.01	60.4133	17.1777	339.185	47.7493	306.936	55.7927	13.1203	45.6349	8.97189	306.936	55.7927	13.1203	51.8967	4.05399
cell 157											321.754	113.54	32.2836	152.666	21.2975	321.754	113.54	32.2836	122.257	17.2109	690.43	20.2744	4.76775	19.2681	3.78813	690.43	20.2744	4.76775	51.6546	4.03508
cell 158											681.786	76.6721	21.8007	62.7125	8.74862	681.786	76.6721	21.8007	662.539	93.2701	793.094	22.1037	5.19792	12.478	2.45318	793.094	22.1037	5.19792	72.9621	5.69955
cell 159											767.869	31.3214	8.90582	27.9753	3.90265	767.869	31.3214	8.90582	332.602	46.8226	663.264	20.1982	4.74982	12.3457	2.42718	663.264	20.1982	4.74982	85.9564	6.71462
cell 160											418.421	262.626	74.6741	653.636	91.1846	418.421	262.626	74.6741	123.364	17.3667
cell 161											256.486	188.346	53.5536	442.189	61.6869	256.486	188.346	53.5536	108.948	15.3373
cell 162											877.237	2.21031	0.628474	0.505051	0.0704563	877.237	2.21031	0.628474	123.861	17.4367
cell 163											1114.85	29.7388	8.45583	44.1414	6.15788	1114.85	29.7388	8.45583	230.489	32.4475
cell 164											207.623	121.835	34.6422	359.596	50.1649	207.623	121.835	34.6422	17.8956	2.51928
cell 165											999.13	42.9337	12.2076	37.5421	5.23725	999.13	42.9337	12.2076	203.148	28.5985
cell 166											1014.65	106.296	30.2239	96.9024	13.5182	1014.65	106.296	30.2239	621.458	87.4868
cell 167											381.2	166.386	47.3097	398.992	55.6607	381.2	166.386	47.3097	141.928	19.9801
cell 168											270.421	168.211	47.8284	499.618	69.6984	270.421	168.211	47.8284	181.325	25.5264
cell 169											1210.1	20	5.68674	33.032	4.60808	1210.1	20	5.68674	325.181	45.7779
cell 170											375.203	104.14	29.6109	279.868	39.0425	375.203	104.14	29.6109	177.952	25.0515
cell 171											347.332	169.965	48.3273	461.161	64.3336	347.332	169.965	48.3273	184.819	26.0182
cell 172											227.38	103.158	29.3316	303.964	42.404	227.38	103.158	29.3316	63.1325	8.88759
cell 173											892.937	20.9123	5.94613	32.2323	4.49651	892.937	20.9123	5.94613	371.687	52.3248
cell 174											873.004	31.4386	8.93915	51.7038	7.21286	873.004	31.4386	8.93915	521.687	73.4413
cell 175											599.231	23.1579	6.58464	73.7135	10.2833	599.231	23.1579	6.58464	287.47	40.4691
cell 176											823.964	19.1579	5.4473	35.8484	5.00098	823.964	19.1579	5.4473	263.373	37.0769
cell 177											227.203	172.268	48.9822	430.192	60.0133	227.203	172.268	48.9822	78.6184	11.0676
cell 178											874.062	24.9435	7.09235	28.6273	3.99361	874.062	24.9435	7.09235	258.772	36.4291
cell 179											696.074	58.9299	16.7559	57.4324	8.01203	696.074	58.9299	16.7559	120.395	16.9488
cell 180											925.924	61.7935	17.5702	54.5875	7.61515	925.924	61.7935	17.5702	284.759	40.0874
cell 181											1120.67	28.9375	8.22798	24.5377	3.42309	1120.67	28.9375	8.22798	157.018	22.1044
cell 182											1206.4	55.3127	15.7274	14.6159	2.03897	1206.4	55.3127	15.7274	249.781	35.1633
cell 183											786.92	67.9729	19.3272	58.6415	8.1807	786.92	67.9729	19.3272	169.956	23.9259
cell 184											490.392	32.5546	9.25648	34.5306	4.81714	490.392	32.5546	9.25648	454.276	63.9515
cell 185											360.914	351.696	100	634.139	88.4647	360.914	351.696	100	124.671	17.5508
cell 186											289.12	187.867	53.4176	334.851	46.7128	289.12	187.867	53.4176	151.425	21.3172
cell 187											343.274	165.109	46.9466	403.521	56.2925	343.274	165.109	46.9466	130.154	18.3226
cell 188											464.285	56.1417	15.9631	86.9488	12.1297	464.285	56.1417	15.9631	193.969	27.3064
cell 189											179.752	103.09	29.3122	330.121	46.053	179.752	103.09	29.3122	135.855	19.1253
