# Supplementary material for: ERR2 and ERR3 promote the development of gamma motor neuron functional properties required for proprioceptive movement control
Source: PLoS Biol. 2022 Dec 21;20(12):e3001923. doi: 10.1371/journal.pbio.3001923 (PMC9815657; doi:10.1371/journal.pbio.3001923)
Supplement: S3 Data — (XLSX) [file pbio.3001923.s027.xlsx]

## Sheet: Fig 5A,B and S10A-E Fig
Fig 5A, B and S10A-E Fig
control indices
n	Mouse_Genotype	Sex	Belt_Speed	Trials	Limb	Swing	%_Swing_Stride	Brake	%_Brake_Stride	Propel	%_Propel_Stride	Stance	%_Stance_Stride	Stride	%_Brake_Stance	%_Propel_Stance	Stance/Swing	Stride_Length	Stride_Frequency	Paw_Angle	Absolute_ Paw_Angle	Paw_Angle_Variability	Stance_Width	Step_Angle	SLVar	SWVar	Step_Angle_Var	#_Steps	Stride_ Length_CV	Stance_ Width_CV	Step_Angle_CV	Swing _Duration _CV	Paw_Area_ at_Peak_ _Stance _in sq._cm	Paw_Area_Variability_at_Peak_Stance_ in_sq._cm	Hind_ Limb_ _Shared _Stance_ Time	%_Shared _Stance	Stance_Factor	Gait_ Symmetry	MAX_dA/dT	MIN_ dA/dT	Tau - Propulsion	Overlap_ Distance	Paw_Placement_Positioning_[PPP]	Ataxia_Coefficient	Midline_ Distance	Axis_Distance	Paw_Drag	Belt_Incline
1	Chol_Cre_128	Female	10	3	Left Fore	0.115	38.9	0.051	17.3333	0.129333	43.7667	0.180333	61.1	0.295	28.3333	71.6667	1.56667	2.96667	3.4	3.3	4.9	6.8	1.63333	44.6333	0.383333	0.2	12.3367	8	12.9633	12.5867	27.9333	17.5167	0.286667	0.0166667	#VALUE!	#VALUE!	0.983333	1.00333	19.73	-4.66	#VALUE!	2.32333	0.15	0.383333	-2.21	-0.803333	#VALUE!	0
	Chol_Cre_128	Female	10	3	Right Fore	0.110333	37.6	0.0556667	18.7667	0.128667	43.6667	0.184333	62.4	0.294667	29.9333	70.0667	1.66667	2.96667	3.43333	-1.3	1.3	5.93333	#VALUE!	#VALUE!	0.463333	#VALUE!	#VALUE!	8	15.4667	#VALUE!	#VALUE!	16.3733	0.29	0.0233333	#VALUE!	#VALUE!	#VALUE!	1.00333	21.11	-4.15667	#VALUE!	2.4	0.15	0.476667	-2.25667	0.813333	#VALUE!	0
	Chol_Cre_128	Female	10	3	Left Hind	0.0863333	29.4667	0.0396667	13.4333	0.167667	57.0667	0.207333	70.5333	0.293667	19.0333	80.9667	2.4	2.93333	3.43333	-19.5	19.5	2.43333	1.93333	46.9333	0.393333	0.103333	13.4733	8	13.4533	5.46667	28.4067	15.94	0.593333	0.0233333	0.112	53.7667	1.02	1.00333	51.1233	-7.17667	0.147033	2.32333	0.15	0.363333	1.49333	-0.99	-3.33033	0
	Chol_Cre_128	Female	10	3	Right Hind	0.0973333	32.5333	0.0383333	12.7667	0.164667	54.7	0.203	67.4667	0.301	18.8667	81.1333	2.1	3.03333	3.4	12.3333	12.3333	3.66667	#VALUE!	#VALUE!	0.38	#VALUE!	#VALUE!	7.83333	12.7067	#VALUE!	#VALUE!	11.5033	0.603333	0.0233333	#VALUE!	54.7	#VALUE!	1.00333	50.9967	-6.57667	0.156333	2.4	0.15	0.366667	1.62667	1.13	-4.04067	0
	Chol_Cre_128	Female	15	3	Left Fore	0.112667	39.7	0.0496667	17.5	0.121	42.8	0.170667	60.3	0.283667	29.0333	70.9667	1.53333	4.23333	3.6	3	4	5.6	1.56667	58.2333	0.653333	0.273333	14.0033	8.66667	15.37	17.7067	24.8933	12.0633	0.286667	0.0133333	#VALUE!	#VALUE!	0.953333	0.996667	20.0533	-4.15667	#VALUE!	2.04667	0.29	0.44	-2.31	-0.793333	#VALUE!	0
	Chol_Cre_128	Female	15	3	Right Fore	0.097	35.0667	0.045	16.2	0.134667	48.7667	0.18	64.9333	0.276667	24.9667	75.0333	1.83333	4.16667	3.6	-1.13333	1.13333	4.93333	#VALUE!	#VALUE!	0.503333	#VALUE!	#VALUE!	8.66667	12.0967	#VALUE!	#VALUE!	16.61	0.293333	0.02	#VALUE!	#VALUE!	#VALUE!	0.996667	21.98	-4.02333	#VALUE!	2.00333	0.0733333	0.393333	-2.44333	0.8	#VALUE!	0
	Chol_Cre_128	Female	15	3	Left Hind	0.084	30.2	0.035	12.5667	0.16	57.2667	0.195333	69.8	0.279333	17.9667	82.0333	2.33333	4.2	3.6	-20.9333	20.9333	2.53333	1.93333	48.9667	0.41	0.14	12.1533	8.5	9.80333	7.10667	24.8133	18.52	0.596667	0.02	0.0953333	48.7	1.08	0.996667	50.7933	-7.62667	0.130033	2.04667	0.29	0.306667	1.75333	-1.01333	-4.35867	0
	Chol_Cre_128	Female	15	3	Right Hind	0.1	35.6333	0.028	9.9	0.152667	54.4667	0.180333	64.3667	0.280333	15.3667	84.6333	1.83333	4.2	3.7	11.2667	11.2667	2	#VALUE!	#VALUE!	0.533333	#VALUE!	#VALUE!	8.66667	12.7767	#VALUE!	#VALUE!	17.6733	0.57	0.0233333	#VALUE!	52.6	#VALUE!	0.996667	49.9967	-8.03333	0.122433	2.00333	0.0733333	0.416667	1.65667	1.12667	-2.97633	0
	Chol_Cre_128	Female	20	3	Left Fore	0.0993333	40.1	0.0566667	22.8333	0.092	37.1	0.148667	59.9	0.248333	38.1333	61.8667	1.5	4.93333	4.13333	-2.13333	2.13333	5.7	1.56667	62.9	0.57	0.273333	10.9767	9.33333	11.4133	17.37	17.5033	10.1567	0.263333	0.0233333	#VALUE!	#VALUE!	0.99	1.00667	15.4667	-4.15	#VALUE!	1.61333	0.396667	0.346667	-2.01	-0.81	#VALUE!	0
	Chol_Cre_128	Female	20	3	Right Fore	0.0943333	38.5333	0.0523333	21.3333	0.0983333	40.1667	0.150667	61.4667	0.245	34.5333	65.4667	1.6	4.9	4.13333	1.9	2.9	5.73333	#VALUE!	#VALUE!	0.623333	#VALUE!	#VALUE!	9.33333	12.6533	#VALUE!	#VALUE!	11.76	0.253333	0.0133333	#VALUE!	#VALUE!	#VALUE!	1.00667	17.4767	-4.08333	#VALUE!	1.60333	-0.05	0.37	-2.16333	0.836667	#VALUE!	0
	Chol_Cre_128	Female	20	3	Left Hind	0.081	32.7333	0.0343333	14	0.132333	53.2333	0.166667	67.2667	0.247667	20.8333	79.1667	2.03333	4.96667	4.03333	-18.7	18.7	2.36667	1.9	54.9333	0.473333	0.146667	9.34333	9.16667	9.57	7.66	16.7767	10.35	0.603333	0.0166667	0.0693333	41.5667	1.06	1.00667	51.6633	-8.41	0.105967	1.61333	0.396667	0.286667	1.74	-1.00667	-4.564	0
	Chol_Cre_128	Female	20	3	Right Hind	0.093	37.3333	0.0233333	9.3	0.134	53.4	0.157333	62.6667	0.250333	14.8	85.2	1.7	4.96667	4.1	10.6	10.6	2.26667	#VALUE!	#VALUE!	0.473333	#VALUE!	#VALUE!	9.33333	9.47667	#VALUE!	#VALUE!	13.7633	0.583333	0.02	#VALUE!	44.1	#VALUE!	1.00667	51.8467	-8.27333	0.104	1.60333	-0.05	0.323333	1.7	1.13667	-2.73933	0
	Chol_Cre_128	Female	25	3	Left Fore	0.096	40.9333	0.0523333	22.3333	0.086	36.7333	0.138667	59.0667	0.234667	37.8333	62.1667	1.43333	5.86667	4.33333	-6.43333	6.43333	6.56667	1.56667	67.1667	0.55	0.19	10.8567	8.83333	9.33	12.16	16.4167	7.56	0.263333	0.0166667	#VALUE!	#VALUE!	1.01	1.00333	15.3267	-4	#VALUE!	1.36333	0.333333	0.29	-2.05333	-0.766667	#VALUE!	0
	Chol_Cre_128	Female	25	3	Right Fore	0.0916667	40.0667	0.0586667	25.6333	0.079	34.3333	0.137667	59.9333	0.229333	42.7667	57.2333	1.5	5.76667	4.4	3.76667	4.36667	6.06667	#VALUE!	#VALUE!	0.95	#VALUE!	#VALUE!	8.83333	16.4433	#VALUE!	#VALUE!	10.93	0.253333	0.0166667	#VALUE!	#VALUE!	#VALUE!	1.00333	16.4133	-4.14	#VALUE!	1.47	-0.1	0.45	-1.97667	0.84	#VALUE!	0
	Chol_Cre_128	Female	25	3	Left Hind	0.0836667	36.1	0.0273333	11.9667	0.120667	51.9333	0.148	63.9	0.231333	18.6333	81.3667	1.76667	5.8	4.36667	-17.1333	17.1333	1.9	1.8	61.5	0.4	0.116667	7.04333	8.83333	6.87667	6.61333	11.1933	12.29	0.61	0.0166667	0.0576667	38.9333	0.996667	1.00333	52.7867	-8.46333	0.0946333	1.36333	0.333333	0.19	1.69667	-0.963333	-4.07533	0
	Chol_Cre_128	Female	25	3	Right Hind	0.0846667	36.2333	0.0196667	8.5	0.129	55.3	0.148667	63.7667	0.233	13.3	86.7	1.76667	5.83333	4.36667	7.4	7.4	1.16667	#VALUE!	#VALUE!	0.48	#VALUE!	#VALUE!	8.83333	8.16333	#VALUE!	#VALUE!	10.4367	0.59	0.0233333	#VALUE!	38.6667	#VALUE!	1.00333	52.49	-8.4	0.0868	1.47	-0.1	0.27	1.77333	1.07	-3.622	0
	Chol_Cre_128	Female	30	3	Left Fore	0.0913333	43.4667	0.049	23.4333	0.0696667	33.0667	0.118667	56.5333	0.209667	41.5	58.5	1.3	6.3	4.9	-4.86667	4.93333	5.5	1.46667	63.6	0.953333	0.283333	9.89667	9.33333	15.17	19.01	15.61	9.07333	0.26	0.0233333	#VALUE!	#VALUE!	0.97	1.00333	15.8367	-4.58667	#VALUE!	1.25667	0.323333	0.463333	-2.06	-0.763333	#VALUE!	0
	Chol_Cre_128	Female	30	3	Right Fore	0.0896667	42.2667	0.05	23.6	0.0723333	34.1333	0.122667	57.7333	0.212	40.6333	59.3667	1.36667	6.36667	4.76667	5.13333	5.13333	6.76667	#VALUE!	#VALUE!	0.92	#VALUE!	#VALUE!	9.33333	14.3667	#VALUE!	#VALUE!	10.5867	0.25	0.0166667	#VALUE!	#VALUE!	#VALUE!	1.00333	16.61	-3.95	#VALUE!	1.25333	-0.0366667	0.47	-1.98	0.826667	#VALUE!	0
	Chol_Cre_128	Female	30	3	Left Hind	0.081	38.1	0.028	13.3	0.103	48.6	0.131333	61.9	0.212	21.5	78.5	1.63333	6.36667	4.8	-17.8333	17.8333	2.26667	1.8	69.6	0.566667	0.14	9.64333	9.33333	8.77667	7.66667	13.8667	11.1967	0.596667	0.0166667	0.0413333	31.5667	1.03333	1.00333	52.1067	-8.94	0.0840667	1.25667	0.323333	0.3	1.85333	-0.97	-4.86633	0
	Chol_Cre_128	Female	30	3	Right Hind	0.0813333	39.0667	0.0203333	9.83333	0.106667	51.0667	0.127333	60.9333	0.208667	16.1	83.9	1.56667	6.26667	4.8	6.36667	6.36667	1.9	#VALUE!	#VALUE!	0.57	#VALUE!	#VALUE!	9.33333	9	#VALUE!	#VALUE!	12.22	0.6	0.02	#VALUE!	32.5667	#VALUE!	1.00333	53.26	-9.77333	0.0728333	1.25333	-0.0366667	0.273333	1.80667	1.04	-3.30067	0
	Chol_Cre_128	Female	35	3	Left Fore	0.082	42.9	0.0433333	22.6333	0.066	34.4667	0.109333	57.1	0.191667	39.6333	60.3667	1.33333	6.73333	5.33333	-7.96667	7.96667	4.5	1.46667	67.6667	0.486667	0.21	7.45667	8.83333	7.30333	14.26	10.9867	11.49	0.246667	0.0166667	#VALUE!	#VALUE!	0.986667	1	15.3833	-3.67333	#VALUE!	1.14	0.28	0.193333	-2.17	-0.74	#VALUE!	0
	Chol_Cre_128	Female	35	3	Right Fore	0.0826667	42.7	0.0403333	20.8333	0.0713333	36.4667	0.111	57.3	0.194333	36.3	63.7	1.33333	6.8	5.23333	6.6	6.6	6.4	#VALUE!	#VALUE!	0.696667	#VALUE!	#VALUE!	8.83333	10.06	#VALUE!	#VALUE!	9.68667	0.253333	0.02	#VALUE!	#VALUE!	#VALUE!	1	17.52	-4.17	#VALUE!	1.12333	0.0266667	0.306667	-2.26333	0.783333	#VALUE!	0
	Chol_Cre_128	Female	35	3	Left Hind	0.0756667	38.9667	0.027	14.1	0.0913333	46.9667	0.118667	61.0333	0.194333	23.0333	76.9667	1.53333	6.76667	5.26667	-16.2333	16.2333	1.7	1.73333	66.5	0.556667	0.113333	8.78667	8.83333	8.12	6.49667	13.1467	10.2467	0.61	0.0166667	0.031	26.1	1.05	1	52.8567	-9.92333	0.0706667	1.14	0.28	0.266667	1.87333	-0.916667	-5.76433	0
	Chol_Cre_128	Female	35	3	Right Hind	0.0783333	40.9	0.0186667	9.9	0.0936667	49.1667	0.112333	59.1	0.190667	16.7667	83.2333	1.46667	6.7	5.26667	5.66667	5.66667	1.83333	#VALUE!	#VALUE!	0.533333	#VALUE!	#VALUE!	8.83333	7.96667	#VALUE!	#VALUE!	12.1033	0.596667	0.02	#VALUE!	27.4667	#VALUE!	1	52.57	-9.98667	0.0715667	1.12333	0.0266667	0.226667	1.78333	1.05667	-5.06767	0
2	Chol_Cre_131	Female	10	3	Left Fore	0.129	39.2	0.055	16.8667	0.144	43.9333	0.199	60.8	0.327667	27.6333	72.3667	1.56667	3.26667	3.06667	-2.96667	3.23333	5.6	1.66667	52.9333	0.44	0.28	14.1567	7.5	13.5833	16.87	27.22	20.46	0.29	0.0133333	#VALUE!	#VALUE!	0.923333	0.976667	20.5767	-3.84333	#VALUE!	2.65333	0.09	0.373333	-2.60333	-0.75	#VALUE!	0
	Chol_Cre_131	Female	10	3	Right Fore	0.112333	34.2	0.0873333	26.5	0.129	39.3	0.216333	65.8	0.328667	40.3	59.7	1.9	3.3	3.1	5.76667	5.76667	8.16667	#VALUE!	#VALUE!	0.616667	#VALUE!	#VALUE!	7.33333	18.6667	#VALUE!	#VALUE!	17.01	0.256667	0.0166667	#VALUE!	#VALUE!	#VALUE!	0.976667	16.96	-3.74667	#VALUE!	2.38667	0.343333	0.456667	-2.07667	0.87	#VALUE!	0
	Chol_Cre_131	Female	10	3	Left Hind	0.101333	31.3333	0.032	9.86667	0.19	58.8	0.222333	68.6667	0.324	14.4333	85.5667	2.2	3.23333	3.06667	-10.5333	10.5333	2.3	2.13333	49.2667	0.32	0.166667	16.1733	7.33333	9.97	7.76667	32.97	17.62	0.606667	0.0233333	0.121333	54.5667	1.01333	0.976667	51.6133	-6.80667	0.1893	2.65333	0.09	0.28	1.63	-1.10333	-3.142	0
	Chol_Cre_131	Female	10	3	Right Hind	0.0973333	30.5667	0.0416667	13.1333	0.179333	56.3333	0.221	69.4333	0.318667	18.7667	81.2333	2.26667	3.16667	3.2	12.7667	12.7667	2.86667	#VALUE!	#VALUE!	0.483333	#VALUE!	#VALUE!	7.83333	15.43	#VALUE!	#VALUE!	27.4267	0.573333	0.03	#VALUE!	55.2	#VALUE!	0.976667	48.49	-7.75333	0.188333	2.38667	0.343333	0.516667	1.79	1.16	-3.76667	0
	Chol_Cre_131	Female	15	3	Left Fore	0.108667	40.1667	0.042	15.5333	0.119333	44.2667	0.160667	59.8333	0.269333	25.9667	74.0333	1.53333	4.03333	3.76667	-1.36667	1.63333	5.83333	1.5	59.9667	0.7	0.236667	9.15	8.66667	17.53	15.9067	15.1067	28.0367	0.3	0.0166667	#VALUE!	#VALUE!	0.963333	1.00667	20.3933	-4.22	#VALUE!	2.29	0.09	0.536667	-2.62333	-0.71	#VALUE!	0
	Chol_Cre_131	Female	15	3	Right Fore	0.101667	37.8333	0.056	20.8667	0.111333	41.3333	0.167333	62.1667	0.269333	33.5667	66.4333	1.66667	4	3.76667	6.93333	6.93333	5.36667	#VALUE!	#VALUE!	0.766667	#VALUE!	#VALUE!	8.66667	18.96	#VALUE!	#VALUE!	20.6233	0.263333	0.0166667	#VALUE!	#VALUE!	#VALUE!	1.00667	17.1567	-3.94667	#VALUE!	2.03333	0.316667	0.566667	-2.26	0.83	#VALUE!	0
	Chol_Cre_131	Female	15	3	Left Hind	0.0933333	34.5667	0.028	10.4	0.148333	55	0.176	65.4333	0.269333	15.8667	84.1333	1.86667	4.03333	3.73333	-7.3	7.3	1.73333	1.93333	53.8333	0.616667	0.156667	13.4133	8.66667	15.23	8.17667	24.6733	14.1633	0.586667	0.0233333	0.0716667	40.8333	1.01	1.00667	50.3833	-6.89	0.146867	2.29	0.09	0.436667	1.66	-1	-4.36233	0
	Chol_Cre_131	Female	15	3	Right Hind	0.0956667	35.2667	0.031	11.5667	0.144	53.2	0.174667	64.7333	0.270333	17.8667	82.1333	1.86667	4.06667	3.73333	9.5	9.5	3.53333	#VALUE!	#VALUE!	0.57	#VALUE!	#VALUE!	8.66667	14.09	#VALUE!	#VALUE!	19.76	0.543333	0.03	#VALUE!	41.1667	#VALUE!	1.00667	46.63	-7.51667	0.166767	2.03333	0.316667	0.43	1.74	1.05333	-4.267	0
	Chol_Cre_131	Female	20	3	Left Fore	0.0983333	39.6667	0.0473333	19.0667	0.102333	41.2333	0.149333	60.3333	0.247667	31.6	68.4	1.53333	4.96667	4.1	-1.83333	1.83333	5.5	1.5	66.6667	0.396667	0.28	9.60667	8.83333	8.07333	18.59	14.31	16.55	0.263333	0.0133333	#VALUE!	#VALUE!	0.973333	1.00333	17.5933	-3.98333	#VALUE!	2.08333	0.166667	0.253333	-2.48333	-0.76	#VALUE!	0
	Chol_Cre_131	Female	20	3	Right Fore	0.0916667	37.3333	0.06	24.6333	0.093	38.0667	0.153667	62.6667	0.245333	39.4667	60.5333	1.7	4.86667	4.13333	12.1667	12.1667	5.06667	#VALUE!	#VALUE!	0.656667	#VALUE!	#VALUE!	8.83333	13.5	#VALUE!	#VALUE!	16.18	0.25	0.0133333	#VALUE!	#VALUE!	#VALUE!	1.00333	15.7267	-3.84333	#VALUE!	1.85667	0.15	0.393333	-2.15333	0.803333	#VALUE!	0
	Chol_Cre_131	Female	20	3	Left Hind	0.09	36.7667	0.0233333	9.6	0.131667	53.6333	0.155	63.2333	0.245333	15.2	84.8	1.73333	4.93333	4.06667	-7.96667	7.96667	2.16667	1.83333	56.4667	0.42	0.166667	10.0533	8.83333	8.54667	9.03	17.6033	11.31	0.596667	0.0166667	0.0593333	38.4	0.983333	1.00333	51.9733	-7.76333	0.116267	2.08333	0.166667	0.243333	1.79333	-0.97	-3.91933	0
	Chol_Cre_131	Female	20	3	Right Hind	0.089	35.9	0.028	11.3667	0.130333	52.7667	0.158333	64.1	0.246667	17.8	82.2	1.8	4.93333	4.1	7.46667	7.46667	2.53333	#VALUE!	#VALUE!	0.47	#VALUE!	#VALUE!	8.83333	9.48	#VALUE!	#VALUE!	13.4667	0.59	0.0233333	#VALUE!	37.5667	#VALUE!	1.00333	50.2633	-7.92667	0.1151	1.85667	0.15	0.306667	1.92333	1.02	-4.20033	0
	Chol_Cre_131	Female	25	3	Left Fore	0.0873333	39.7	0.0463333	21.0667	0.0856667	39.2	0.131667	60.3	0.219	35	65	1.5	5.46667	4.66667	-5.7	5.7	4.63333	1.43333	64.3667	0.523333	0.23	7.19333	9.5	9.57	15.86	11.0467	13.0767	0.263333	0.0166667	#VALUE!	#VALUE!	1.04333	0.99	17.6033	-4.13667	#VALUE!	1.85667	0.173333	0.32	-2.34	-0.733333	#VALUE!	0
	Chol_Cre_131	Female	25	3	Right Fore	0.0863333	40.6	0.0456667	21.3333	0.081	38.0667	0.127	59.4	0.213333	35.9333	64.0667	1.46667	5.33333	4.73333	11.3	11.3	4.33333	#VALUE!	#VALUE!	0.616667	#VALUE!	#VALUE!	9.5	11.55	#VALUE!	#VALUE!	17.46	0.243333	0.0166667	#VALUE!	#VALUE!	#VALUE!	0.99	16.23	-4.10667	#VALUE!	1.75667	0.196667	0.333333	-2.27333	0.806667	#VALUE!	0
	Chol_Cre_131	Female	25	3	Left Hind	0.077	36.8	0.022	10.4333	0.110333	52.8	0.132333	63.2	0.209	16.5	83.5	1.73333	5.23333	4.76667	-6.53333	6.53333	1.76667	1.83333	61.7333	0.536667	0.146667	10.4667	9.5	10.0967	8.12	16.7767	17.3633	0.583333	0.0166667	0.0506667	38.4333	0.97	0.99	51.17	-7.94333	0.0929	1.85667	0.173333	0.326667	1.79333	-0.94	-5.444	0
	Chol_Cre_131	Female	25	3	Right Hind	0.0806667	37.1667	0.023	10.6667	0.113667	52.2	0.136667	62.8333	0.217667	17	83	1.66667	5.46667	4.73333	7.36667	7.36667	1.96667	#VALUE!	#VALUE!	0.48	#VALUE!	#VALUE!	9.5	8.74	#VALUE!	#VALUE!	13.5233	0.563333	0.0233333	#VALUE!	37	#VALUE!	0.99	50.0067	-8.73	0.104667	1.75667	0.196667	0.283333	1.94667	1.04	-4.69033	0
	Chol_Cre_131	Female	30	3	Left Fore	0.0806667	40.7	0.0423333	21.3333	0.075	37.9667	0.117333	59.3	0.198	36.0333	63.9667	1.46667	5.96667	5.1	-2.8	2.8	5.56667	1.43333	72.3	0.69	0.223333	9.12	9	11.7067	15.4533	12.62	11.82	0.26	0.0166667	#VALUE!	#VALUE!	1.02333	1.00667	17.49	-4.07	#VALUE!	1.73667	0.0866667	0.316667	-2.37333	-0.69	#VALUE!	0
	Chol_Cre_131	Female	30	3	Right Fore	0.0823333	41.7667	0.0463333	23.3	0.0686667	34.9333	0.115	58.2333	0.197333	40	60	1.4	5.96667	5.2	12.3667	12.3667	5.6	#VALUE!	#VALUE!	0.74	#VALUE!	#VALUE!	9	12.5533	#VALUE!	#VALUE!	12.7533	0.243333	0.02	#VALUE!	#VALUE!	#VALUE!	1.00667	15.5767	-4.21333	#VALUE!	1.63667	0.113333	0.326667	-2.14667	0.776667	#VALUE!	0
	Chol_Cre_131	Female	30	3	Left Hind	0.076	38.7	0.0223333	11.2667	0.0983333	50.0333	0.120333	61.3	0.196667	18.3333	81.6667	1.6	5.9	5.06667	-6.56667	6.56667	1.4	1.6	60.9333	0.53	0.133333	4.32	8.83333	8.98	8.26	7.10333	10.5733	0.583333	0.0133333	0.0396667	32.6	0.99	1.00667	50.9433	-8.98667	0.0759667	1.73667	0.0866667	0.276667	1.89	-0.836667	-4.66833	0
	Chol_Cre_131	Female	30	3	Right Hind	0.0753333	38.1667	0.0216667	11.2	0.1	50.6667	0.122	61.8333	0.197	18.0333	81.9667	1.6	5.93333	5.2	7.03333	7.03333	1.8	#VALUE!	#VALUE!	0.436667	#VALUE!	#VALUE!	9	7.42667	#VALUE!	#VALUE!	9.03667	0.56	0.02	#VALUE!	32.4	#VALUE!	1.00667	48.0367	-8.79333	0.0877667	1.63667	0.113333	0.226667	1.98667	0.953333	-4.295	0
	Chol_Cre_131	Female	35	3	Left Fore	0.0816667	43.0667	0.0413333	22.0667	0.0663333	34.8667	0.108	56.9333	0.189333	38.7	61.3	1.33333	6.63333	5.4	-4.33333	4.33333	5.76667	1.36667	71.2	0.856667	0.186667	10.5733	8.83333	12.8167	13.6433	15.19	11.0867	0.26	0.0166667	#VALUE!	#VALUE!	0.993333	1.00667	17.5767	-4.13333	#VALUE!	1.47333	0.126667	0.4	-2.24	-0.7	#VALUE!	0
	Chol_Cre_131	Female	35	3	Right Fore	0.0783333	41.9333	0.0406667	21.7	0.068	36.4	0.108667	58.0667	0.187	37.4333	62.5667	1.4	6.56667	5.46667	9.3	9.3	6.16667	#VALUE!	#VALUE!	1.11333	#VALUE!	#VALUE!	8.83333	17.0233	#VALUE!	#VALUE!	15.0233	0.253333	0.0133333	#VALUE!	#VALUE!	#VALUE!	1.00667	16.9733	-3.31667	#VALUE!	1.43	0.02	0.473333	-2.31	0.75	#VALUE!	0
	Chol_Cre_131	Female	35	3	Left Hind	0.0756667	40.0333	0.0223333	11.9	0.0903333	48.0667	0.113	59.9667	0.188333	19.8	80.2	1.5	6.6	5.36667	-6.43333	6.43333	1.56667	1.5	66.8333	0.503333	0.13	6.32667	8.83333	7.65333	8.55333	9.34667	11.0433	0.573333	0.02	0.0286667	25.3667	1	1.00667	50.26	-9.48667	0.0706667	1.47333	0.126667	0.226667	1.86667	-0.803333	-5.413	0
	Chol_Cre_131	Female	35	3	Right Hind	0.0763333	40.3667	0.0166667	8.8	0.097	50.8333	0.113667	59.6333	0.19	14.7667	85.2333	1.5	6.66667	5.4	4.8	4.8	1.76667	#VALUE!	#VALUE!	0.54	#VALUE!	#VALUE!	8.83333	8.16667	#VALUE!	#VALUE!	11.8267	0.57	0.0233333	#VALUE!	25.2667	#VALUE!	1.00667	51.2967	-9.81333	0.0795333	1.43	0.02	0.266667	1.89333	0.946667	-4.597	0
3	Chol_Cre_134	Male	10	3	Left Fore	0.137	37.1	0.058	15.6333	0.174	47.2333	0.232333	62.9	0.369333	24.9667	75.0333	1.7	3.7	2.7	-3.3	3.3	5.63333	1.4	62.6667	0.74	0.293333	13.6533	8.16667	20.1267	20.55	21.7867	21.7267	0.286667	0.01	#VALUE!	#VALUE!	1.03333	1.01	18.87	-4.81667	#VALUE!	2.32333	0.2	0.586667	-2.56	-0.73	#VALUE!	0
	Chol_Cre_134	Male	10	3	Right Fore	0.143	38.8667	0.065	17.7	0.160333	43.4333	0.224667	61.1333	0.368	28.8	71.2	1.6	3.7	2.73333	4.5	4.5	7.06667	#VALUE!	#VALUE!	0.48	#VALUE!	#VALUE!	8.16667	12.9767	#VALUE!	#VALUE!	25.2267	0.28	0.0133333	#VALUE!	#VALUE!	#VALUE!	1.01	17.3867	-4.59333	#VALUE!	2.43667	0.296667	0.356667	-2.5	0.836667	#VALUE!	0
	Chol_Cre_134	Male	10	3	Left Hind	0.113333	30.1333	0.055	14.7667	0.206333	55.1	0.261333	69.8667	0.374333	21.1	78.9	2.33333	3.76667	2.7	-19.8667	19.8667	2.2	1.9	42.6667	0.583333	0.183333	10.24	8.33333	15.6833	9.66333	24.22	24.2433	0.643333	0.02	0.157	60.1	0.986667	1.01	53.6333	-7.07667	0.149333	2.32333	0.2	0.486667	1.88	-1.02667	-2.30933	0
	Chol_Cre_134	Male	10	3	Right Hind	0.107667	28.7667	0.0523333	14.0667	0.212667	57.1667	0.265	71.2333	0.372333	19.7333	80.2667	2.5	3.73333	2.73333	14	14	3.03333	#VALUE!	#VALUE!	0.416667	#VALUE!	#VALUE!	8	11.24	#VALUE!	#VALUE!	15.9067	0.636667	0.0266667	#VALUE!	59.4333	#VALUE!	1.01	50.5867	-7.04333	0.177133	2.43667	0.296667	0.333333	1.84667	1.14	-3.12767	0
	Chol_Cre_134	Male	15	3	Left Fore	0.123	39.5667	0.047	15.2333	0.14	45.1667	0.187333	60.4333	0.310667	25.2	74.8	1.53333	4.66667	3.23333	-5.96667	5.96667	6	1.4	63.6667	0.533333	0.243333	11.7067	9.83333	11.3833	17.21	18.6667	16.48	0.28	0.0233333	#VALUE!	#VALUE!	0.956667	0.993333	18.69	-4.62667	#VALUE!	1.77	0.0933333	0.386667	-2.60333	-0.703333	#VALUE!	0
	Chol_Cre_134	Male	15	3	Right Fore	0.111333	36.1333	0.05	16.2667	0.147	47.5667	0.197	63.8667	0.308	25.5	74.5	1.8	4.6	3.3	5.9	5.9	8	#VALUE!	#VALUE!	0.653333	#VALUE!	#VALUE!	9.83333	14.11	#VALUE!	#VALUE!	13.08	0.256667	0.02	#VALUE!	#VALUE!	#VALUE!	0.993333	16.58	-4.25667	#VALUE!	1.84	0.31	0.463333	-2.53667	0.833333	#VALUE!	0
	Chol_Cre_134	Male	15	3	Left Hind	0.0986667	32.1333	0.0333333	10.8333	0.174667	57	0.208	67.8667	0.306667	16.0333	83.9667	2.1	4.6	3.26667	-18.2333	18.2333	3.16667	1.8	55.9	0.503333	0.163333	10.3333	9.83333	10.8133	9.23	18.2833	20.0667	0.613333	0.0133333	0.109667	52.8333	0.99	0.993333	53.2967	-8.03333	0.129167	1.77	0.0933333	0.31	1.66667	-1.00667	-3.20667	0
	Chol_Cre_134	Male	15	3	Right Hind	0.1	32.2333	0.0403333	12.9667	0.17	54.8	0.210333	67.7667	0.310333	19.1333	80.8667	2.1	4.66667	3.33333	13.7667	13.7667	2.83333	#VALUE!	#VALUE!	0.426667	#VALUE!	#VALUE!	9.66667	9.09	#VALUE!	#VALUE!	16.4233	0.6	0.0166667	#VALUE!	52.3	#VALUE!	0.993333	50.5233	-7.71667	0.138133	1.84	0.31	0.296667	1.83333	1.04667	-4.01733	0
	Chol_Cre_134	Male	20	3	Left Fore	0.108	39.9667	0.0536667	19.8667	0.108667	40.2	0.162	60.0333	0.27	33	67	1.5	5.4	3.73333	-7.33333	7.33333	6.66667	1.46667	63.0333	0.776667	0.176667	11.4167	8.16667	14.4433	12.0533	18.5133	10.45	0.28	0.0233333	#VALUE!	#VALUE!	0.993333	1.00333	19.14	-4.49	#VALUE!	1.55667	0.14	0.443333	-2.44333	-0.716667	#VALUE!	0
	Chol_Cre_134	Male	20	3	Right Fore	0.108667	40	0.0516667	18.9	0.112	41.0667	0.163333	60	0.272	31.5	68.5	1.46667	5.43333	3.73333	4.7	5.16667	8.3	#VALUE!	#VALUE!	0.876667	#VALUE!	#VALUE!	8.16667	16.09	#VALUE!	#VALUE!	12.2533	0.263333	0.03	#VALUE!	#VALUE!	#VALUE!	1.00333	17.8133	-4.11667	#VALUE!	1.59333	0.296667	0.49	-2.48333	0.773333	#VALUE!	0
	Chol_Cre_134	Male	20	3	Left Hind	0.101333	36.3333	0.023	8.3	0.154667	55.3667	0.177667	63.6667	0.278667	13	87	1.73333	5.56667	3.66667	-15.7667	15.7667	3.46667	1.86667	62.4667	0.673333	0.146667	10.1567	8	12.06	7.9	16	11.29	0.62	0.0233333	0.0746667	42.0667	1.05333	1.00333	54.09	-9.17333	0.0963333	1.55667	0.14	0.34	1.63667	-1.02667	-2.598	0
	Chol_Cre_134	Male	20	3	Right Hind	0.103	37.9667	0.0326667	12.0333	0.135667	50	0.168	62.0333	0.271333	19.4667	80.5333	1.63333	5.43333	3.7	11.5	11.5	2.73333	#VALUE!	#VALUE!	0.573333	#VALUE!	#VALUE!	7.66667	10.67	#VALUE!	#VALUE!	13.5633	0.606667	0.0333333	#VALUE!	44.3667	#VALUE!	1.00333	51.6933	-8.42333	0.105033	1.59333	0.296667	0.29	1.82	1.06667	-3.29233	0
	Chol_Cre_134	Male	25	3	Left Fore	0.103	40.1	0.0393333	15.3	0.114667	44.6333	0.154	59.9	0.257333	25.5	74.5	1.46667	6.43333	3.93333	-5.96667	5.96667	5.93333	1.4	69.7667	0.68	0.133333	9.12667	10	10.5333	9.59333	13.19	10.59	0.283333	0.02	#VALUE!	#VALUE!	1.00667	0.996667	18.7367	-4.00667	#VALUE!	1.23333	0.03	0.336667	-2.79667	-0.673333	#VALUE!	0
	Chol_Cre_134	Male	25	3	Right Fore	0.105667	40.8667	0.0446667	17.3667	0.108	41.7333	0.152667	59.1333	0.258667	29.4333	70.5667	1.43333	6.46667	3.93333	3.96667	3.96667	5.56667	#VALUE!	#VALUE!	0.72	#VALUE!	#VALUE!	10	11.18	#VALUE!	#VALUE!	9.74	0.256667	0.02	#VALUE!	#VALUE!	#VALUE!	0.996667	15.2367	-3.79	#VALUE!	1.35	0.24	0.343333	-2.74333	0.796667	#VALUE!	0
	Chol_Cre_134	Male	25	3	Left Hind	0.0973333	38	0.0233333	9.16667	0.135333	52.8333	0.158667	62	0.256333	14.7333	85.2667	1.66667	6.4	3.93333	-14.5667	14.5667	2.56667	1.63333	66.0333	0.53	0.126667	6.27333	10	8.19333	7.73333	9.36	8.33667	0.623333	0.02	0.059	36.9333	0.993333	0.996667	53.5667	-8.82	0.0869333	1.23333	0.03	0.27	1.73333	-0.923333	-2.50867	0
	Chol_Cre_134	Male	25	3	Right Hind	0.0976667	37.8333	0.0333333	12.9	0.127	49.2667	0.160333	62.1667	0.257667	20.8	79.2	1.66667	6.43333	3.93333	13.6667	13.6667	2.16667	#VALUE!	#VALUE!	0.566667	#VALUE!	#VALUE!	9.83333	8.74333	#VALUE!	#VALUE!	10.03	0.563333	0.0233333	#VALUE!	36.7	#VALUE!	0.996667	47.9867	-7.87	0.0986	1.35	0.24	0.3	2.03	1.00333	-3.43867	0
	Chol_Cre_134	Male	30	3	Left Fore	0.098	42.4	0.0433333	18.8333	0.0896667	38.7667	0.133	57.6	0.231	32.6667	67.3333	1.33333	6.93333	4.36667	-4.66667	4.66667	6.63333	1.4	72.3667	0.933333	0.166667	7.49667	8.83333	13.54	11.8033	10.33	11.9767	0.303333	0.02	#VALUE!	#VALUE!	0.983333	1.00333	19.2733	-4.69	#VALUE!	1.1	0.106667	0.383333	-2.7	-0.68	#VALUE!	0
	Chol_Cre_134	Male	30	3	Right Fore	0.0956667	41.2333	0.0383333	16.4333	0.097	42.2333	0.135333	58.7667	0.231	28.1667	71.8333	1.43333	6.93333	4.36667	2.86667	2.86667	8.9	#VALUE!	#VALUE!	1	#VALUE!	#VALUE!	8.83333	14.45	#VALUE!	#VALUE!	9.46	0.27	0.03	#VALUE!	#VALUE!	#VALUE!	1.00333	16.4867	-4.44333	#VALUE!	1.08667	0.173333	0.45	-2.81	0.756667	#VALUE!	0
	Chol_Cre_134	Male	30	3	Left Hind	0.0876667	37.7	0.0246667	10.6667	0.119667	51.7	0.144333	62.3	0.231667	17.1333	82.8667	1.63333	6.96667	4.36667	-13.1333	13.1333	2.56667	1.7	66.2333	0.783333	0.11	7.34333	8.5	11.2433	6.60333	11.0367	8.50667	0.623333	0.0233333	0.0473333	32.9	1.04333	1.00333	53.9633	-9.15333	0.0831667	1.1	0.106667	0.316667	1.69	-0.926667	-3.17467	0
	Chol_Cre_134	Male	30	3	Right Hind	0.0916667	39.8333	0.031	13.5333	0.107	46.6667	0.138333	60.1667	0.229667	22.5	77.5	1.5	6.9	4.4	12.0333	12.0333	4	#VALUE!	#VALUE!	0.923333	#VALUE!	#VALUE!	8.83333	13.3633	#VALUE!	#VALUE!	10.8567	0.566667	0.0333333	#VALUE!	34.3	#VALUE!	1.00333	48.8067	-8.89667	0.0925333	1.08667	0.173333	0.406667	1.94667	0.993333	-4.714	0
	Chol_Cre_134	Male	35	3	Left Fore	0.103	45.4	0.034	15.1	0.0896667	39.5333	0.123667	54.6	0.226333	27.6	72.4	1.23333	7.93333	4.5	-3.56667	4.16667	4.63333	1.33333	71.6667	0.536667	0.0866667	3.96333	8.66667	6.79333	6.42333	5.43333	9.72	0.343333	0.0166667	#VALUE!	#VALUE!	0.983333	1	21.5567	-5.02333	#VALUE!	0.766667	0.0733333	0.193333	-2.95	-0.673333	#VALUE!	0
	Chol_Cre_134	Male	35	3	Right Fore	0.101	44.5	0.0296667	13	0.0963333	42.5333	0.125667	55.5	0.226667	23.4	76.6	1.23333	7.93333	4.5	-1	2.53333	7.2	#VALUE!	#VALUE!	0.59	#VALUE!	#VALUE!	8.83333	7.42333	#VALUE!	#VALUE!	9.93	0.313333	0.02	#VALUE!	#VALUE!	#VALUE!	1	21.1767	-4.57333	#VALUE!	0.7	0.0733333	0.21	-3.08667	0.733333	#VALUE!	0
	Chol_Cre_134	Male	35	3	Left Hind	0.0896667	39.5667	0.0166667	7.43333	0.119333	52.9667	0.136333	60.4333	0.225667	12.3333	87.6667	1.53333	7.9	4.5	-13.5333	13.5333	1.9	1.53333	71.5	0.616667	0.0966667	8.36	8.66667	7.81333	6.41	11.7733	7.85	0.546667	0.0166667	0.0346667	25.4	1.05	1	48.8667	-9.74	0.0809	0.766667	0.0733333	0.22	1.49667	-0.89	-3.24067	0
	Chol_Cre_134	Male	35	3	Right Hind	0.096	42.4333	0.014	6.23333	0.116	51.3333	0.130333	57.5667	0.226333	10.8667	89.1333	1.33333	7.93333	4.46667	13.4	13.4	2.5	#VALUE!	#VALUE!	0.773333	#VALUE!	#VALUE!	8.66667	9.77333	#VALUE!	#VALUE!	12.3433	0.47	0.03	#VALUE!	26.6333	#VALUE!	1	41.18	-8.11333	0.1476	0.7	0.0733333	0.296667	1.34667	0.913333	-3.639	0
4	Chol_Cre_135	Male	10	3	Left Fore	0.126	37.4667	0.0653333	19.4667	0.144667	43.0667	0.21	62.5333	0.336333	30.9667	69.0333	1.7	3.36667	3.03333	-5.16667	5.3	6.03333	1.53333	48.0667	0.386667	0.286667	13.0833	7	11.5267	18.3633	28.2	19.6033	0.28	0.02	#VALUE!	#VALUE!	0.983333	1.00667	17.99	-4.49667	#VALUE!	2.06333	0.05	0.31	-2.39667	-0.783333	#VALUE!	0
	Chol_Cre_135	Male	10	3	Right Fore	0.121	36.0667	0.0606667	18.1333	0.154333	45.8333	0.214667	63.9333	0.335667	28.3	71.7	1.76667	3.36667	3	1.36667	3.16667	8.2	#VALUE!	#VALUE!	0.28	#VALUE!	#VALUE!	7	8.32667	#VALUE!	#VALUE!	22.5067	0.273333	0.0233333	#VALUE!	#VALUE!	#VALUE!	1.00667	18.6733	-4.09	#VALUE!	2.25333	0.406667	0.23	-2.40667	0.816667	#VALUE!	0
	Chol_Cre_135	Male	10	3	Left Hind	0.097	28.3	0.0523333	15.2667	0.193333	56.4667	0.245667	71.7	0.342333	21.3333	78.6667	2.56667	3.43333	3	-14.0667	14.0667	4.36667	2	51.2	0.373333	0.16	13.69	7	10.9333	8.14	26.7333	20.8667	0.643333	0.0266667	0.145333	59.1667	1.03	1.00667	52.9967	-7.35667	0.161633	2.06333	0.05	0.29	1.58	-1.04	-3.94233	0
	Chol_Cre_135	Male	10	3	Right Hind	0.104667	30.5333	0.0516667	15.0667	0.186333	54.3667	0.238	69.4667	0.343333	21.7333	78.2667	2.26667	3.43333	3	16.2	16.2	3.36667	#VALUE!	#VALUE!	0.413333	#VALUE!	#VALUE!	6.83333	12.11	#VALUE!	#VALUE!	20.9167	0.576667	0.0266667	#VALUE!	60.9	#VALUE!	1.00667	48.07	-7.41333	0.214833	2.25333	0.406667	0.36	1.71333	1.13667	-3.23667	0
	Chol_Cre_135	Male	15	3	Left Fore	0.129667	42.0667	0.0726667	23.5333	0.105333	34.3667	0.178333	57.9333	0.308	40.7667	59.2333	1.36667	4.6	3.26667	-8.6	8.6	5.9	1.53333	56.1333	1.01	0.343333	18.4667	7	21.6833	22.7667	33.89	27.0533	0.263333	0.0233333	#VALUE!	#VALUE!	0.983333	0.976667	17.0467	-5.78333	#VALUE!	1.34	0.226667	0.633333	-2.13333	-0.806667	#VALUE!	0
	Chol_Cre_135	Male	15	3	Right Fore	0.123333	40.4333	0.062	20.3	0.119667	39.3	0.181333	59.5667	0.304333	33.8667	66.1333	1.5	4.56667	3.33333	7.53333	7.53333	6.23333	#VALUE!	#VALUE!	1.10333	#VALUE!	#VALUE!	7	24.2	#VALUE!	#VALUE!	25.2967	0.24	0.02	#VALUE!	#VALUE!	#VALUE!	0.976667	16.7733	-3.79667	#VALUE!	1.87	0.283333	0.633333	-2.45667	0.78	#VALUE!	0
	Chol_Cre_135	Male	15	3	Left Hind	0.0943333	31.2667	0.0343333	11.4333	0.173333	57.3333	0.207333	68.7333	0.302	16.5333	83.4667	2.2	4.53333	3.33333	-8.33333	8.33333	8.16667	2	61.7	0.603333	0.16	10.88	7	13.36	7.81333	17.4833	20.11	0.646667	0.04	0.0983333	47.1667	1.07667	0.976667	56.3533	-7.59333	0.1525	1.34	0.226667	0.353333	1.25667	-0.996667	-4.399	0
	Chol_Cre_135	Male	15	3	Right Hind	0.105	35.0667	0.0416667	14.0333	0.152	50.9	0.193667	64.9333	0.299	21.6	78.4	1.9	4.46667	3.43333	16.1667	16.1667	2.83333	#VALUE!	#VALUE!	0.636667	#VALUE!	#VALUE!	7.16667	14.6367	#VALUE!	#VALUE!	19.7967	0.576667	0.0266667	#VALUE!	50.9667	#VALUE!	0.976667	47.2167	-8.56333	0.1775	1.87	0.283333	0.446667	1.73	1.17667	-2.76933	0
	Chol_Cre_135	Male	20	3	Left Fore	0.122333	44.2333	0.056	20.2667	0.0976667	35.5	0.153667	55.7667	0.276333	36.4333	63.5667	1.3	5.53333	3.63333	-4.96667	4.96667	6.3	1.46667	69.4667	0.66	0.213333	10.5667	9.16667	11.89	14.1067	15.22	15.09	0.296667	0.0133333	#VALUE!	#VALUE!	0.946667	1.00667	17.7333	-4.59333	#VALUE!	1.19333	0.193333	0.376667	-2.31333	-0.803333	#VALUE!	0
	Chol_Cre_135	Male	20	3	Right Fore	0.107667	39.8667	0.0533333	19.8667	0.109333	40.2667	0.162667	60.1333	0.270333	32.9	67.1	1.5	5.4	3.7	5.93333	5.93333	5.76667	#VALUE!	#VALUE!	0.636667	#VALUE!	#VALUE!	9.16667	11.7733	#VALUE!	#VALUE!	15.8067	0.28	0.02	#VALUE!	#VALUE!	#VALUE!	1.00667	18.6933	-3.85667	#VALUE!	1.46333	0.206667	0.326667	-2.38667	0.793333	#VALUE!	0
	Chol_Cre_135	Male	20	3	Left Hind	0.0936667	34.3	0.019	7	0.160333	58.7333	0.179	65.7	0.272333	10.5667	89.4333	1.93333	5.43333	3.63333	-7.16667	7.16667	6.33333	1.9	58.8333	0.57	0.156667	5.40333	9	10.5433	8.17333	9.18667	14.8733	0.66	0.0466667	0.072	40.2667	1.03333	1.00667	57.54	-8.06667	0.131367	1.19333	0.193333	0.313333	1.10667	-0.973333	-4.632	0
	Chol_Cre_135	Male	20	3	Right Hind	0.104667	37.6	0.0256667	9.26667	0.147333	53.1	0.173333	62.4	0.278	14.9	85.1	1.66667	5.53333	3.63333	14.7667	14.7667	3.23333	#VALUE!	#VALUE!	0.443333	#VALUE!	#VALUE!	9	8.02	#VALUE!	#VALUE!	11.0567	0.573333	0.0233333	#VALUE!	41.6333	#VALUE!	1.00667	49.9467	-8.60667	0.1309	1.46333	0.206667	0.236667	1.55667	1.09	-3.093	0
	Chol_Cre_135	Male	25	3	Left Fore	0.104	42.6	0.048	19.7	0.0916667	37.7	0.14	57.4	0.243667	34.3333	65.6667	1.36667	6.06667	4.16667	-2.7	2.7	3.4	1.36667	67.4333	0.74	0.23	10.4667	8.5	12.24	16.6633	15.7933	15.5633	0.33	0.0133333	#VALUE!	#VALUE!	0.97	1.02	19.55	-4.58	#VALUE!	0.94	0.236667	0.383333	-2.49667	-0.73	#VALUE!	0
	Chol_Cre_135	Male	25	3	Right Fore	0.098	40.4667	0.0356667	14.8	0.108667	44.7333	0.144333	59.5333	0.242667	24.8667	75.1333	1.5	6.06667	4.13333	0.366667	1.83333	6.4	#VALUE!	#VALUE!	0.893333	#VALUE!	#VALUE!	8.5	14.82	#VALUE!	#VALUE!	13.2167	0.316667	0.0133333	#VALUE!	#VALUE!	#VALUE!	1.02	21.5167	-4.53333	#VALUE!	1.32667	0.196667	0.456667	-2.88	0.756667	#VALUE!	0
	Chol_Cre_135	Male	25	3	Left Hind	0.079	32.3	0.0183333	7.3	0.148	60.3667	0.165667	67.7	0.244667	10.8333	89.1667	2.1	6.13333	4.16667	-5.93333	5.93333	5.23333	1.8	64.9667	0.63	0.163333	7.10333	8.33333	10.2033	9.21667	10.8933	22.6733	0.676667	0.0466667	0.066	40	1.09667	1.02	58.3667	-8.44	0.115067	0.94	0.236667	0.316667	1.01	-0.923333	-4.52233	0
	Chol_Cre_135	Male	25	3	Right Hind	0.093	38.0667	0.0256667	10.5333	0.125667	51.4	0.151333	61.9333	0.244667	17	83	1.63333	6.13333	4.03333	13.7333	13.7333	3.36667	#VALUE!	#VALUE!	0.553333	#VALUE!	#VALUE!	8.33333	8.96667	#VALUE!	#VALUE!	8.88667	0.58	0.0333333	#VALUE!	43.7	#VALUE!	1.02	49.2167	-9.69	0.114433	1.32667	0.196667	0.24	1.57	1.09333	-4.22067	0
	Chol_Cre_135	Male	30	3	Left Fore	0.107	45.2333	0.0506667	21.4333	0.0786667	33.3	0.129667	54.7667	0.236	39.1333	60.8667	1.2	7.1	4.3	-6.06667	6.06667	5.13333	1.46667	71.5333	0.92	0.163333	7.17333	9.5	13.0633	11.5633	9.94333	10.35	0.31	0.0133333	#VALUE!	#VALUE!	0.976667	1	19.3233	-4.82333	#VALUE!	0.866667	0.116667	0.393333	-2.35	-0.74	#VALUE!	0
	Chol_Cre_135	Male	30	3	Right Fore	0.100667	43.2	0.043	18.4333	0.0893333	38.3667	0.132667	56.8	0.233333	32.4333	67.5667	1.3	6.96667	4.33333	1.9	2.83333	5.16667	#VALUE!	#VALUE!	0.826667	#VALUE!	#VALUE!	9.5	11.8667	#VALUE!	#VALUE!	13.2133	0.303333	0.02	#VALUE!	#VALUE!	#VALUE!	1	18.0867	-4.14	#VALUE!	0.933333	0.216667	0.35	-2.59	0.78	#VALUE!	0
	Chol_Cre_135	Male	30	3	Left Hind	0.0883333	37.9667	0.0163333	7.1	0.127667	54.9333	0.144	62.0333	0.232333	11.3667	88.6333	1.63333	6.96667	4.3	-5.86667	5.86667	6.03333	1.76667	64.7333	0.693333	0.126667	9.6	9.5	9.91	7.27333	15.0933	11.8567	0.65	0.04	0.0423333	29.4333	1.06667	1	55.8633	-8.96333	0.0927333	0.866667	0.116667	0.313333	1.27333	-0.933333	-4.211	0
	Chol_Cre_135	Male	30	3	Right Hind	0.0936667	40.9333	0.0193333	8.4	0.116	50.6333	0.135333	59.0667	0.229	14.2	85.8	1.46667	6.9	4.3	10.4667	10.4667	7.03333	#VALUE!	#VALUE!	0.66	#VALUE!	#VALUE!	9.5	9.72333	#VALUE!	#VALUE!	19.4367	0.546667	0.04	#VALUE!	31.4	#VALUE!	1	46.52	-9.58333	0.130933	0.933333	0.216667	0.303333	1.40667	1.03	-4.17433	0
	Chol_Cre_135	Male	35	3	Left Fore	0.106667	46.2333	0.0483333	21.0333	0.0756667	32.7667	0.124333	53.7667	0.231	39.1333	60.8667	1.16667	8.1	4.43333	-4	4	4.73333	1.46667	69.9333	0.65	0.123333	6.63667	9.5	8.01667	8.60333	9.46333	7.13	0.323333	0.02	#VALUE!	#VALUE!	0.97	0.996667	19.35	-5.29667	#VALUE!	0.606667	0.176667	0.233333	-2.35333	-0.76	#VALUE!	0
	Chol_Cre_135	Male	35	3	Right Fore	0.105	45.1	0.036	15.3667	0.0923333	39.5667	0.128333	54.9	0.233333	28.0333	71.9667	1.23333	8.16667	4.36667	1	1.4	5.2	#VALUE!	#VALUE!	0.56	#VALUE!	#VALUE!	9.5	6.83	#VALUE!	#VALUE!	8.53	0.32	0.0266667	#VALUE!	#VALUE!	#VALUE!	0.996667	20.3767	-4.07667	#VALUE!	0.65	0.136667	0.22	-2.87	0.776667	#VALUE!	0
	Chol_Cre_135	Male	35	3	Left Hind	0.0916667	39.2333	0.0113333	4.86667	0.130333	55.9	0.141667	60.7667	0.233333	7.96667	92.0333	1.56667	8.16667	4.43333	-3.66667	3.66667	4.6	1.76667	71.5333	0.733333	0.113333	6.67	9.5	8.96	6.47333	9.22333	7.69333	0.643333	0.0566667	0.0363333	25.6667	1.06667	0.996667	55.2667	-8.49	0.088	0.606667	0.176667	0.28	1.12667	-0.953333	-4.09433	0
	Chol_Cre_135	Male	35	3	Right Hind	0.097	42.1333	0.0183333	8.06667	0.114333	49.7667	0.132667	57.8667	0.229667	13.9333	86.0667	1.36667	8.03333	4.36667	14.1333	14.1333	5.56667	#VALUE!	#VALUE!	0.713333	#VALUE!	#VALUE!	9.5	8.87667	#VALUE!	#VALUE!	7.72	0.486667	0.0633333	#VALUE!	27.4667	#VALUE!	0.996667	41.4767	-9.21667	0.1368	0.65	0.136667	0.28	1.45	1.05333	-3.194	0
5	Chol_Cre_182	Male	10	3	Left Fore	0.101333	34.5333	0.078	26.3	0.114667	39.2333	0.193	65.4667	0.294333	39.8667	60.1333	1.93333	2.93333	3.43333	-8.8	8.8	9	1.7	58.2	0.953333	0.24	15.9767	7.16667	31.9567	14.3167	27.43	19.8967	0.28	0.0633333	#VALUE!	#VALUE!	0.963333	1.01	16.6867	-8.60333	#VALUE!	1.87	0.336667	0.82	-2.12	-0.73	#VALUE!	10
	Chol_Cre_182	Male	10	3	Right Fore	0.0976667	32.7667	0.126667	42.3667	0.0746667	24.8667	0.201	67.2333	0.299	62.9667	37.0333	2.06667	2.96667	3.4	18.6667	18.6667	6.33333	#VALUE!	#VALUE!	0.94	#VALUE!	#VALUE!	7.16667	31.5167	#VALUE!	#VALUE!	16.68	0.266667	0.0666667	#VALUE!	#VALUE!	#VALUE!	1.01	15.0333	-6.89333	#VALUE!	1.54333	-0.05	0.95	-1.55	0.923333	#VALUE!	10
	Chol_Cre_182	Male	10	3	Left Hind	0.0886667	29.7333	0.036	12.0667	0.174	58.2	0.209667	70.2667	0.298667	17.1333	82.8667	2.4	3	3.33333	-13.1	13.1	6.4	1.96667	37.8	0.52	0.163333	13.05	7	17.38	8.43333	35.6567	18.5667	0.553333	0.0366667	0.122	57.8667	1.00333	1.01	46.3167	-6.91333	0.1968	1.87	0.336667	0.476667	1.07667	-1.01333	-2.762	10
	Chol_Cre_182	Male	10	3	Right Hind	0.0873333	29.4667	0.0386667	13	0.170333	57.5333	0.209	70.5333	0.296667	18.4667	81.5333	2.4	2.96667	3.46667	15.6667	15.6667	8.96667	#VALUE!	#VALUE!	0.34	#VALUE!	#VALUE!	7	11.4933	#VALUE!	#VALUE!	14.8833	0.51	0.03	#VALUE!	58.1333	#VALUE!	1.01	42.0367	-7.88	0.310267	1.54333	-0.05	0.293333	1.21667	1.04667	-2.18333	10
	Chol_Cre_182	Male	15	3	Left Fore	0.101333	36.8333	0.062	22.5333	0.111667	40.6	0.173667	63.1667	0.275333	35.7667	64.2333	1.7	4.13333	3.73333	-3.7	3.7	7.36667	1.5	56	0.793333	0.266667	14.24	8.5	19.0967	17.84	26.1833	10.42	0.26	0.04	#VALUE!	#VALUE!	1.04667	0.976667	16.7	-4.45	#VALUE!	1.40667	0.296667	0.543333	-2.35333	-0.663333	#VALUE!	15
	Chol_Cre_182	Male	15	3	Right Fore	0.102	38.1	0.0743333	27.8	0.0913333	34.1	0.165667	61.9	0.267	44.9333	55.0667	1.63333	4.03333	3.76667	13.8	13.8	7.33333	#VALUE!	#VALUE!	0.736667	#VALUE!	#VALUE!	8.66667	18.33	#VALUE!	#VALUE!	18.2633	0.25	0.0133333	#VALUE!	#VALUE!	#VALUE!	0.976667	17.1833	-4.12667	#VALUE!	1.82333	-0.00333333	0.546667	-2.33667	0.86	#VALUE!	15
	Chol_Cre_182	Male	15	3	Left Hind	0.0863333	33.0667	0.0236667	9.2	0.150667	57.7333	0.174333	66.9333	0.261	13.8	86.2	2.06667	3.93333	3.9	-7.96667	7.96667	4.53333	1.8	62.1667	0.64	0.19	13.4467	9	16.84	10.66	21.6467	20.3933	0.536667	0.03	0.0946667	54.3333	0.926667	0.976667	46.8667	-8.26	0.173467	1.40667	0.296667	0.546667	0.81	-0.98	-3.929	15
	Chol_Cre_182	Male	15	3	Right Hind	0.0846667	30.9667	0.045	16.5333	0.143	52.5	0.188	69.0333	0.272	23.9667	76.0333	2.23333	4.1	3.76667	19.5667	19.5667	7.66667	#VALUE!	#VALUE!	0.38	#VALUE!	#VALUE!	8.5	9.28	#VALUE!	#VALUE!	12.08	0.513333	0.0333333	#VALUE!	50.3333	#VALUE!	0.976667	42.73	-8.56333	0.138833	1.82333	-0.00333333	0.286667	1.49333	0.936667	-2.709	15
	Chol_Cre_182	Male	20	3	Left Fore	0.0963333	40.8333	0.0343333	14.5333	0.105333	44.6333	0.139667	59.1667	0.236	24.5333	75.4667	1.46667	4.73333	4.3	-2.6	2.6	4.66667	1.5	61.1333	0.5	0.243333	9.55333	8.5	10.5433	16.39	15.5667	13.7133	0.263333	0.0166667	#VALUE!	#VALUE!	0.953333	1.00333	17.6433	-4.65	#VALUE!	1.49	0.21	0.306667	-2.89667	-0.673333	#VALUE!	20
	Chol_Cre_182	Male	20	3	Right Fore	0.0923333	38.7	0.0513333	21.4333	0.0953333	39.8667	0.146333	61.3	0.238667	34.8	65.2	1.6	4.76667	4.26667	12.6333	12.6333	4.7	#VALUE!	#VALUE!	0.71	#VALUE!	#VALUE!	8.5	14.8767	#VALUE!	#VALUE!	15.6	0.243333	0.0133333	#VALUE!	#VALUE!	#VALUE!	1.00333	17.65	-4.3	#VALUE!	1.54333	0.116667	0.453333	-2.57333	0.823333	#VALUE!	20
	Chol_Cre_182	Male	20	3	Left Hind	0.0816667	34.6	0.0233333	10	0.130667	55.3667	0.154667	65.4	0.236333	15.3667	84.6333	1.9	4.7	4.3	-10.9333	10.9333	4.9	1.8	54.5667	0.403333	0.123333	11.77	8.83333	8.58	6.86667	22.2133	13.2967	0.54	0.0266667	0.0736667	47.6333	0.98	1.00333	47.83	-7.77667	0.122533	1.49	0.21	0.256667	0.966667	-0.96	-4.09633	20
	Chol_Cre_182	Male	20	3	Right Hind	0.0816667	34.0333	0.029	12.0333	0.129333	53.9333	0.158333	65.9667	0.24	18.2667	81.7333	1.93333	4.8	4.23333	12.9667	12.9667	4.7	#VALUE!	#VALUE!	0.476667	#VALUE!	#VALUE!	8.33333	9.92333	#VALUE!	#VALUE!	14.94	0.486667	0.0333333	#VALUE!	46.5333	#VALUE!	1.00333	40.9633	-8.29	0.151967	1.54333	0.116667	0.286667	1.18333	0.976667	-3.14567	20
	Chol_Cre_182	Male	25	3	Left Fore	0.0923333	41.8667	0.036	16.3667	0.092	41.7667	0.128	58.1333	0.220333	28.2	71.8	1.36667	5.53333	4.63333	-2.8	2.8	5.86667	1.43333	70.9	0.506667	0.243333	9.86667	9.5	9.19667	17.18	13.9133	11.0467	0.256667	0.0233333	#VALUE!	#VALUE!	0.966667	1.00667	16.75	-4.36333	#VALUE!	1.03	0.286667	0.296667	-2.76667	-0.663333	#VALUE!	25
	Chol_Cre_182	Male	25	3	Right Fore	0.084	38.8333	0.0423333	19.4667	0.0903333	41.7	0.132333	61.1667	0.216667	31.8333	68.1667	1.6	5.43333	4.7	14.6667	14.6667	6.1	#VALUE!	#VALUE!	0.763333	#VALUE!	#VALUE!	9.5	14.0867	#VALUE!	#VALUE!	11.9167	0.25	0.0166667	#VALUE!	#VALUE!	#VALUE!	1.00667	17.2733	-3.90333	#VALUE!	1.21667	0.0366667	0.446667	-2.68667	0.81	#VALUE!	25
	Chol_Cre_182	Male	25	3	Left Hind	0.0743333	34.3	0.0196667	9.06667	0.123	56.6333	0.143	65.7	0.217667	13.8667	86.1333	1.9	5.43333	4.63333	-9.56667	9.56667	4.5	1.73333	58.3667	0.6	0.166667	10.12	9.33333	11.04	9.61667	17.3967	14.7433	0.543333	0.02	0.0616667	43.2667	1.00667	1.00667	47.36	-8.09333	0.114833	1.03	0.286667	0.336667	0.92	-0.97	-4.41933	25
	Chol_Cre_182	Male	25	3	Right Hind	0.08	36	0.0256667	11.6667	0.116	52.3333	0.142	64	0.222	18.2667	81.7333	1.8	5.53333	4.66667	10.5	10.5	5.93333	#VALUE!	#VALUE!	0.476667	#VALUE!	#VALUE!	9.5	8.59333	#VALUE!	#VALUE!	9.85667	0.51	0.0266667	#VALUE!	43.5667	#VALUE!	1.00667	42.8533	-8.89667	0.1126	1.21667	0.0366667	0.276667	1.31667	0.933333	-3.616	25
	Chol_Cre_182	Male	30	3	Left Fore	0.0883333	42.1333	0.0393333	18.7333	0.082	39.1333	0.121333	57.8667	0.209667	32.2333	67.7667	1.36667	6.3	4.86667	-5.23333	5.23333	7.46667	1.4	72.4	0.42	0.2	9.30667	9.16667	6.65	13.8633	12.8667	8.44	0.26	0.0133333	#VALUE!	#VALUE!	1.01667	1.00333	17.4533	-4.24	#VALUE!	0.79	0.343333	0.19	-2.46	-0.706667	#VALUE!	30
	Chol_Cre_182	Male	30	3	Right Fore	0.0836667	41.2333	0.042	20.6667	0.0773333	38.1	0.119	58.7667	0.203	35.1333	64.8667	1.4	6.1	5	12.5667	12.5667	6.4	#VALUE!	#VALUE!	0.983333	#VALUE!	#VALUE!	9.16667	16.16	#VALUE!	#VALUE!	11.4933	0.266667	0.02	#VALUE!	#VALUE!	#VALUE!	1.00333	18.0467	-4.08667	#VALUE!	1.00333	0.0366667	0.51	-2.52	0.793333	#VALUE!	30
	Chol_Cre_182	Male	30	3	Left Hind	0.0753333	36.6333	0.018	8.66667	0.112667	54.7333	0.130667	63.3667	0.206	13.7	86.3	1.73333	6.2	4.9	-9.83333	9.83333	2.66667	1.76667	60.6	0.47	0.163333	7.73333	9	7.65333	9.15	12.84	15.94	0.54	0.02	0.047	35.9	1.01	1.00333	47.9033	-8.38333	0.1073	0.79	0.343333	0.25	1.01667	-0.99	-4.406	30
	Chol_Cre_182	Male	30	3	Right Hind	0.0806667	38.4667	0.025	11.7667	0.104	49.7333	0.129	61.5333	0.209667	19.1667	80.8333	1.63333	6.26667	4.93333	8.6	8.6	5.4	#VALUE!	#VALUE!	0.703333	#VALUE!	#VALUE!	9.16667	11.21	#VALUE!	#VALUE!	12.4067	0.503333	0.0366667	#VALUE!	36.3667	#VALUE!	1.00333	42.32	-9.32667	0.110733	1.00333	0.0366667	0.336667	1.43333	0.95	-4.18067	30
	Chol_Cre_182	Male	35	3	Left Fore	0.084	43.1333	0.0343333	17.5667	0.0766667	39.3	0.110667	56.8667	0.194333	30.8333	69.1667	1.33333	6.83333	5.23333	-1.7	3.1	6.53333	1.33333	69.1667	0.726667	0.283333	10.58	8.83333	10.55	21.5367	15.47	8.51333	0.253333	0.02	#VALUE!	#VALUE!	1	0.993333	16.75	-4.16667	#VALUE!	0.49	0.37	0.316667	-2.63667	-0.656667	#VALUE!	35
	Chol_Cre_182	Male	35	3	Right Fore	0.087	44	0.0313333	15.7667	0.0793333	40.2333	0.110667	56	0.198333	28.1667	71.8333	1.26667	6.9	5.16667	12.2333	12.2333	6.13333	#VALUE!	#VALUE!	1.01333	#VALUE!	#VALUE!	8.83333	14.6433	#VALUE!	#VALUE!	13.2067	0.253333	0.0233333	#VALUE!	#VALUE!	#VALUE!	0.993333	18.73	-3.99333	#VALUE!	0.613333	0.1	0.42	-2.79667	0.75	#VALUE!	35
	Chol_Cre_182	Male	35	3	Left Hind	0.074	37.4333	0.0206667	10.3	0.102667	52.2667	0.123	62.5667	0.197	16.5	83.5	1.66667	6.86667	5.23333	-7.86667	7.86667	2.63333	1.8	68.3	0.71	0.153333	7.61	8.83333	10.3633	8.57	11.0033	12.2267	0.54	0.0266667	0.041	33.3333	1.04	0.993333	46.8567	-8.85	0.0883	0.49	0.37	0.33	1.03333	-0.99	-4.85333	35
	Chol_Cre_182	Male	35	3	Right Hind	0.0743333	38.5	0.018	9.43333	0.100333	52.0333	0.118333	61.5	0.192333	15.3333	84.6667	1.6	6.76667	5.26667	7.1	7.1	5.33333	#VALUE!	#VALUE!	0.946667	#VALUE!	#VALUE!	8.83333	14.09	#VALUE!	#VALUE!	13.6367	0.51	0.03	#VALUE!	34.6	#VALUE!	0.993333	44.0033	-9.92667	0.107633	0.613333	0.1	0.416667	1.15667	0.97	-4.91367	35
6	Chol_Cre_183	Male	10	3	Left Fore	0.103667	34.6667	0.068	22.7	0.127333	42.6333	0.195333	65.3333	0.299333	34.6	65.4	1.9	3	3.4	-1.83333	2.83333	7.9	1.76667	53.5	0.61	0.34	16.4133	8.66667	20.4033	19.7933	30.53	18.0067	0.28	0.0433333	#VALUE!	#VALUE!	0.953333	0.983333	18.2667	-6.70667	#VALUE!	2.00667	0.243333	0.65	-2.42667	-0.723333	#VALUE!	10
	Chol_Cre_183	Male	10	3	Right Fore	0.104	33.7	0.102333	33.0667	0.102333	33.2333	0.204667	66.3	0.308333	49.7333	50.2667	2	3.1	3.3	9.8	9.8	7.3	#VALUE!	#VALUE!	0.653333	#VALUE!	#VALUE!	8.66667	20.9433	#VALUE!	#VALUE!	25.2833	0.256667	0.05	#VALUE!	#VALUE!	#VALUE!	0.983333	16.84	-4.71	#VALUE!	1.55	0.03	0.67	-1.91333	0.97	#VALUE!	10
	Chol_Cre_183	Male	10	3	Left Hind	0.0826667	27.3667	0.0473333	15.6	0.171667	57	0.219333	72.6333	0.301667	21.5667	78.4333	2.66667	3.03333	3.4	-13.1	13.1	4.3	1.96667	44	0.316667	0.23	15.2067	8.66667	10.5233	11.99	34.4467	13.5567	0.573333	0.02	0.124	56.5	1.07333	0.983333	47.4667	-7.70667	0.197167	2.00667	0.243333	0.343333	0.983333	-1.05	-3.42433	10
	Chol_Cre_183	Male	10	3	Right Hind	0.0906667	30.7	0.0536667	18.2	0.151	51.1	0.205	69.3	0.295667	26.3	73.7	2.3	2.93333	3.4	16.2667	16.2667	5.2	#VALUE!	#VALUE!	0.476667	#VALUE!	#VALUE!	8.83333	16.1367	#VALUE!	#VALUE!	20.19	0.53	0.0333333	#VALUE!	60.3667	#VALUE!	0.983333	41.4	-8.17333	0.280133	1.55	0.03	0.49	1.18	1.02	-4.12767	10
	Chol_Cre_183	Male	15	3	Left Fore	0.111333	38.7333	0.051	17.7667	0.125333	43.5333	0.176333	61.2667	0.287667	29.0667	70.9333	1.6	4.3	3.53333	-6.5	6.5	8.3	1.6	63.7	0.453333	0.236667	11.3367	9.16667	10.53	14.4467	17.78	12.8067	0.28	0.0133333	#VALUE!	#VALUE!	0.96	1.01	18.9967	-4.87667	#VALUE!	2.00667	0.0266667	0.323333	-2.98333	-0.683333	#VALUE!	15
	Chol_Cre_183	Male	15	3	Right Fore	0.100667	35.3333	0.092	32.2333	0.0926667	32.4	0.184333	64.6667	0.284667	49.8333	50.1667	1.83333	4.26667	3.56667	8.7	8.7	6.9	#VALUE!	#VALUE!	0.833333	#VALUE!	#VALUE!	9.16667	19.5033	#VALUE!	#VALUE!	23.25	0.266667	0.0233333	#VALUE!	#VALUE!	#VALUE!	1.01	16.1267	-5.31	#VALUE!	1.29	0.116667	0.626667	-2.11333	0.88	#VALUE!	15
	Chol_Cre_183	Male	15	3	Left Hind	0.0883333	30.5333	0.0493333	17.1	0.151	52.3667	0.2	69.4667	0.288667	24.5667	75.4333	2.26667	4.33333	3.53333	-15.1333	15.1333	2.8	1.76667	51.2333	0.49	0.156667	12.3867	9	11.27	9.17667	24.1333	14.1133	0.603333	0.0233333	0.0976667	48.7333	1.07	1.01	48.41	-8.06333	0.133133	2.00667	0.0266667	0.363333	1.40667	-0.903333	-3.33733	15
	Chol_Cre_183	Male	15	3	Right Hind	0.100333	34.9	0.0413333	14.3333	0.146	50.7667	0.186667	65.1	0.287	22.1	77.9	1.86667	4.3	3.5	14.7333	14.7333	3.86667	#VALUE!	#VALUE!	0.59	#VALUE!	#VALUE!	9.16667	13.65	#VALUE!	#VALUE!	14.78	0.513333	0.0333333	#VALUE!	52.1	#VALUE!	1.01	41.7333	-8.14333	0.195633	1.29	0.116667	0.41	1.21667	1.01333	-3.89833	15
	Chol_Cre_183	Male	20	3	Left Fore	0.103667	40.1	0.062	23.9667	0.0926667	35.9333	0.155	59.9	0.258333	40.1667	59.8333	1.5	5.13333	3.93333	-7.1	7.1	8.06667	1.6	62.2	0.99	0.15	13.1033	8.66667	19.1967	9.47	21.8967	20.1133	0.29	0.0166667	#VALUE!	#VALUE!	0.963333	0.99	18.0167	-4.31667	#VALUE!	1.54667	-0.15	0.56	-2.53667	-0.753333	#VALUE!	20
	Chol_Cre_183	Male	20	3	Right Fore	0.0906667	36.1667	0.071	28.2333	0.0896667	35.6333	0.160333	63.8333	0.251667	44.2333	55.7667	1.73333	5.03333	4.03333	8.36667	8.36667	9.4	#VALUE!	#VALUE!	1.14667	#VALUE!	#VALUE!	8.66667	22.9167	#VALUE!	#VALUE!	12.3633	0.27	0.0366667	#VALUE!	#VALUE!	#VALUE!	0.99	16.6033	-6.22	#VALUE!	0.786667	0.276667	0.74	-2.00667	0.813333	#VALUE!	20
	Chol_Cre_183	Male	20	3	Left Hind	0.084	33.7333	0.037	14.8333	0.127667	51.4	0.164667	66.2667	0.248667	22.3667	77.6333	1.96667	5	4	-14.9667	14.9667	2.3	1.7	54.9	0.433333	0.17	15.82	8.66667	8.70667	9.96667	31.8033	17.6467	0.633333	0.0266667	0.069	42.0667	1.03	0.99	49.9267	-8.66667	0.119767	1.54667	-0.15	0.25	1.74667	-1.00333	-3.30267	20
	Chol_Cre_183	Male	20	3	Right Hind	0.095	37.2333	0.029	11.3	0.130667	51.4667	0.159667	62.7667	0.255	18.1	81.9	1.7	5.1	4.06667	12.5333	12.5333	7.06667	#VALUE!	#VALUE!	0.833333	#VALUE!	#VALUE!	9	16.3167	#VALUE!	#VALUE!	16.4667	0.463333	0.06	#VALUE!	43.3	#VALUE!	0.99	37.6867	-8.67	0.187333	0.786667	0.276667	0.53	1.11333	0.99	-4.25867	20
	Chol_Cre_183	Male	25	3	Left Fore	0.0873333	38.5667	0.067	29.4333	0.0726667	32.0333	0.139333	61.4333	0.227	47.8667	52.1333	1.6	5.66667	4.5	-9.5	9.5	8.46667	1.76667	64.2333	1.25667	0.19	13.4233	9.16667	22.0467	10.82	21.0233	16.63	0.293333	0.02	#VALUE!	#VALUE!	1.01	1.00667	17.6367	-6.12	#VALUE!	1.26333	-0.05	0.753333	-2.26667	-0.773333	#VALUE!	25
	Chol_Cre_183	Male	25	3	Right Fore	0.0876667	38.9	0.067	29.5667	0.0716667	31.5333	0.138667	61.1	0.226667	48.4	51.6	1.56667	5.66667	4.53333	11.3667	11.3667	6.8	#VALUE!	#VALUE!	1.18667	#VALUE!	#VALUE!	9.16667	20.47	#VALUE!	#VALUE!	21.41	0.26	0.02	#VALUE!	#VALUE!	#VALUE!	1.00667	15.68	-5.26333	#VALUE!	0.956667	0.08	0.576667	-2.10333	0.886667	#VALUE!	25
	Chol_Cre_183	Male	25	3	Left Hind	0.0853333	36.9	0.0376667	16.2	0.108667	46.9333	0.146	63.1	0.231333	25.6667	74.3333	1.7	5.8	4.46667	-13.6333	13.6333	2.83333	1.76667	55.6667	0.573333	0.17	11.5233	8.83333	9.82333	9.91	21.01	19.41	0.623333	0.02	0.0576667	39.3667	1.05667	1.00667	49.29	-9.08667	0.0808333	1.26333	-0.05	0.306667	1.77333	-0.963333	-3.84233	25
	Chol_Cre_183	Male	25	3	Right Hind	0.089	38.9333	0.0306667	13.4667	0.108	47.6	0.138333	61.0667	0.227667	22.1333	77.8667	1.6	5.66667	4.5	14.9667	14.9667	6.7	#VALUE!	#VALUE!	0.993333	#VALUE!	#VALUE!	9.16667	17.6033	#VALUE!	#VALUE!	14.33	0.463333	0.0533333	#VALUE!	41.3333	#VALUE!	1.00667	38.74	-8.93667	0.4192	0.956667	0.08	0.57	1.36667	0.976667	-3.894	25
	Chol_Cre_183	Male	30	3	Left Fore	0.083	39.0333	0.0566667	26.7	0.0726667	34.2667	0.129667	60.9667	0.212667	43.9	56.1	1.56667	6.4	4.8	-4.76667	4.76667	7.43333	1.66667	67.0333	1.05	0.173333	9.87333	9.5	16.53	10.3833	14.9567	13.5733	0.29	0.0166667	#VALUE!	#VALUE!	1.07667	1.00333	17.2267	-4.73667	#VALUE!	1.02333	-0.00666667	0.533333	-2.45333	-0.77	#VALUE!	30
	Chol_Cre_183	Male	30	3	Right Fore	0.0906667	43	0.058	27.6	0.062	29.4	0.120333	57	0.211	48.5333	51.4667	1.33333	6.33333	4.83333	13.3667	13.3667	4.86667	#VALUE!	#VALUE!	0.84	#VALUE!	#VALUE!	9.5	13.2567	#VALUE!	#VALUE!	12.69	0.273333	0.0133333	#VALUE!	#VALUE!	#VALUE!	1.00333	16.02	-4.16667	#VALUE!	0.756667	0.173333	0.396667	-2.04	0.833333	#VALUE!	30
	Chol_Cre_183	Male	30	3	Left Hind	0.0813333	38.5	0.03	14.2333	0.0996667	47.2667	0.129333	61.5	0.211	23.1333	76.8667	1.6	6.33333	4.8	-12.0333	12.0333	3.5	1.86667	58.1667	0.783333	0.146667	11.25	9.66667	12.3167	7.88333	19.9867	11.33	0.62	0.0166667	0.0463333	35.6333	0.983333	1.00333	49.2567	-10.1733	0.0702333	1.02333	-0.00666667	0.413333	1.79667	-1.01333	-3.992	30
	Chol_Cre_183	Male	30	3	Right Hind	0.083	38.6	0.03	14.1333	0.101333	47.2333	0.132	61.4	0.214667	23.0333	76.9667	1.6	6.46667	4.8	13.3	13.3	4.76667	#VALUE!	#VALUE!	0.486667	#VALUE!	#VALUE!	9.33333	7.52333	#VALUE!	#VALUE!	10.65	0.5	0.03	#VALUE!	35.0667	#VALUE!	1.00333	41.4933	-9.12	0.1219	0.756667	0.173333	0.233333	1.27	0.953333	-4.58733	30
	Chol_Cre_183	Male	35	3	Left Fore	0.08	40.7333	0.0626667	32	0.0536667	27.2667	0.116667	59.2667	0.196667	54.1	45.9	1.46667	6.9	5.2	-6.03333	6.03333	9.2	1.66667	67.6	1.09667	0.203333	11.6067	9.33333	16.1267	12.5	17.4533	19.0967	0.29	0.02	#VALUE!	#VALUE!	1.00333	1.00333	17.09	-5.66667	#VALUE!	0.84	0.02	0.506667	-2.11667	-0.763333	#VALUE!	35
	Chol_Cre_183	Male	35	3	Right Fore	0.0836667	41.9333	0.056	28.0333	0.0603333	30.0333	0.116333	58.0667	0.2	48.3333	51.6667	1.4	7.03333	5.13333	13.2	13.2	5.13333	#VALUE!	#VALUE!	1.14	#VALUE!	#VALUE!	9	16.26	#VALUE!	#VALUE!	15.5667	0.28	0.0166667	#VALUE!	#VALUE!	#VALUE!	1.00333	16.2567	-4.86	#VALUE!	0.63	0.11	0.52	-1.97	0.84	#VALUE!	35
	Chol_Cre_183	Male	35	3	Left Hind	0.0786667	39.5	0.0313333	15.7667	0.089	44.7333	0.120333	60.5	0.198667	26.0667	73.9333	1.5	6.93333	5.1	-10.9333	10.9333	2.1	1.8	63.1667	0.56	0.18	11.1633	9	8.1	10.1133	18.3033	11.1233	0.606667	0.0166667	0.0383333	31.9	0.993333	1.00333	49.74	-11.0167	0.0564333	0.84	0.02	0.24	1.95667	-1	-4.14567	35
	Chol_Cre_183	Male	35	3	Right Hind	0.0783333	39.3	0.0213333	10.8333	0.1	49.9	0.121333	60.7	0.199667	17.7333	82.2667	1.56667	6.96667	5.16667	11.4667	11.4667	2.96667	#VALUE!	#VALUE!	0.69	#VALUE!	#VALUE!	9.16667	9.92	#VALUE!	#VALUE!	14.14	0.523333	0.03	#VALUE!	31.7	#VALUE!	1.00333	44.1633	-9.54667	0.0905333	0.63	0.11	0.316667	1.08333	0.946667	-4.431	35
7	Chol_Cre_1LM1LL	Female	10	3	Left Fore	0.132667	41.4333	0.051	15.9	0.137	42.6667	0.188	58.5667	0.320667	27.4333	72.5667	1.43333	3.2	3.2	6.93333	6.93333	4.06667	1.43333	55.3	0.57	0.253333	15.4167	8.33333	18.01	18.2233	27.75	25.1067	0.28	0.01	#VALUE!	#VALUE!	0.966667	1.01	20.7333	-4.02	#VALUE!	2.47333	-0.0166667	0.55	-2.72	-0.683333	#VALUE!	10
	Chol_Cre_1LM1LL	Female	10	3	Right Fore	0.125333	39.2	0.0593333	18.5333	0.135	42.2333	0.194	60.8	0.319333	30.5333	69.4667	1.53333	3.2	3.16667	1.7	1.96667	4.13333	#VALUE!	#VALUE!	0.553333	#VALUE!	#VALUE!	8.33333	17.2167	#VALUE!	#VALUE!	22.37	0.266667	0.0233333	#VALUE!	#VALUE!	#VALUE!	1.01	19.3767	-3.97	#VALUE!	2.35667	0.416667	0.53	-2.48667	0.73	#VALUE!	10
	Chol_Cre_1LM1LL	Female	10	3	Left Hind	0.104333	32.9667	0.026	8.16667	0.186667	58.8667	0.212667	67.0333	0.317333	12.0333	87.9667	2.06667	3.16667	3.13333	-10.0333	10.0333	4.73333	1.8	45.3667	0.523333	0.236667	13.44	8.33333	16.5667	13.18	29.94	19.5567	0.6	0.0266667	0.102333	48.0333	0.983333	1.01	51.9967	-7.51	0.1716	2.47333	-0.0166667	0.506667	1.31667	-0.893333	-2.809	10
	Chol_Cre_1LM1LL	Female	10	3	Right Hind	0.108333	33.3667	0.0443333	13.6	0.172333	53.0333	0.216333	66.6333	0.324667	20.4667	79.5333	2	3.26667	3.13333	7.2	7.2	3.1	#VALUE!	#VALUE!	0.39	#VALUE!	#VALUE!	8.33333	12.04	#VALUE!	#VALUE!	13.2667	0.59	0.0233333	#VALUE!	47.2333	#VALUE!	1.01	46.6633	-7.06333	0.210833	2.35667	0.416667	0.38	1.31667	1.02	-3.85567	10
	Chol_Cre_1LM1LL	Female	15	3	Left Fore	0.114333	40.4	0.0523333	18.2667	0.116667	41.3667	0.169	59.6	0.283667	30.4667	69.5333	1.5	4.26667	3.56667	0.566667	2.5	3.13333	1.4	64.3667	0.513333	0.156667	10.4433	8.16667	12.1	11.5533	16.13	14.27	0.28	0.01	#VALUE!	#VALUE!	0.98	1	19.93	-3.92333	#VALUE!	1.96	0.05	0.33	-2.76	-0.666667	#VALUE!	15
	Chol_Cre_1LM1LL	Female	15	3	Right Fore	0.110333	38.9	0.0616667	21.7333	0.111667	39.4	0.173333	61.1	0.283667	35.4333	64.5667	1.6	4.23333	3.56667	1	2.26667	5.03333	#VALUE!	#VALUE!	0.576667	#VALUE!	#VALUE!	8.16667	13.5267	#VALUE!	#VALUE!	12.21	0.25	0.01	#VALUE!	#VALUE!	#VALUE!	1	17.4667	-3.62333	#VALUE!	2.07333	0.25	0.41	-2.40333	0.76	#VALUE!	15
	Chol_Cre_1LM1LL	Female	15	3	Left Hind	0.102333	36.2	0.0326667	11.5333	0.147333	52.2667	0.180333	63.8	0.282667	18.0333	81.9667	1.76667	4.23333	3.53333	-8.5	8.5	2.66667	1.7	56.6667	0.386667	0.143333	8.93	8.16667	9.13667	8.37667	15.6533	12.2667	0.593333	0.02	0.0733333	40.8	0.98	1	50.6333	-6.62	0.156633	1.96	0.05	0.27	1.35333	-0.836667	-3.68	15
	Chol_Cre_1LM1LL	Female	15	3	Right Hind	0.101	35.4	0.0366667	12.9667	0.147333	51.6333	0.184333	64.6	0.285	20.1	79.9	1.83333	4.3	3.6	8.83333	8.83333	2.56667	#VALUE!	#VALUE!	0.313333	#VALUE!	#VALUE!	8.16667	7.38	#VALUE!	#VALUE!	12.2233	0.593333	0.0233333	#VALUE!	39.9333	#VALUE!	1	48.6833	-6.79333	0.155667	2.07333	0.25	0.213333	1.44	0.993333	-3.527	15
	Chol_Cre_1LM1LL	Female	20	3	Left Fore	0.091	37.2667	0.0553333	22.6	0.0983333	40.1667	0.153333	62.7333	0.244333	36	64	1.66667	4.86667	4.16667	2.86667	2.86667	3.53333	1.46667	62.7333	0.673333	0.263333	9.51	8.5	13.95	18.0567	15.0867	20.2533	0.273333	0.01	#VALUE!	#VALUE!	1.06	1	18.7533	-3.75667	#VALUE!	1.52	0.0233333	0.41	-2.33	-0.69	#VALUE!	20
	Chol_Cre_1LM1LL	Female	20	3	Right Fore	0.103333	41.6667	0.0583333	23.4667	0.0866667	34.8667	0.144667	58.3333	0.248667	40.3333	59.6667	1.4	4.96667	4.03333	1.7	4.23333	5.33333	#VALUE!	#VALUE!	0.746667	#VALUE!	#VALUE!	8.33333	15.0767	#VALUE!	#VALUE!	13.56	0.253333	0.0133333	#VALUE!	#VALUE!	#VALUE!	1	17.0467	-3.89333	#VALUE!	1.68	0.146667	0.46	-2.07667	0.783333	#VALUE!	20
	Chol_Cre_1LM1LL	Female	20	3	Left Hind	0.091	36.7333	0.0296667	11.8667	0.127333	51.3667	0.156667	63.2667	0.247667	18.7667	81.2333	1.7	4.93333	4.13333	-7.3	7.3	2.43333	1.63333	63.5	0.606667	0.166667	9.60667	8.33333	12.17	10.5133	15.01	11.0033	0.6	0.0166667	0.0633333	40.5333	0.98	1	51.38	-7.57333	0.122433	1.52	0.0233333	0.39	1.48333	-0.836667	-4.42	20
	Chol_Cre_1LM1LL	Female	20	3	Right Hind	0.089	35.8	0.0296667	11.9333	0.129667	52.3	0.159333	64.2	0.248333	18.5333	81.4667	1.83333	4.96667	4.1	6.76667	6.76667	2.8	#VALUE!	#VALUE!	0.433333	#VALUE!	#VALUE!	8.33333	8.79333	#VALUE!	#VALUE!	11.3167	0.586667	0.0233333	#VALUE!	39.8333	#VALUE!	1	49.9367	-7.58667	0.143667	1.68	0.146667	0.26	1.58	0.96	-4.74967	20
	Chol_Cre_1LM1LL	Female	25	3	Left Fore	0.0973333	42.3	0.0463333	20.2	0.0863333	37.5333	0.132667	57.7	0.229333	35	65	1.36667	5.73333	4.46667	2.06667	2.06667	4.3	1.36667	70.0333	0.82	0.18	8.43333	9.5	14.31	13.3633	11.96	14.0633	0.27	0.0133333	#VALUE!	#VALUE!	0.97	1.00333	19.7167	-3.65667	#VALUE!	1.45667	-0.00333333	0.503333	-2.38	-0.676667	#VALUE!	25
	Chol_Cre_1LM1LL	Female	25	3	Right Fore	0.0936667	40.6667	0.0503333	21.8667	0.086	37.4667	0.136333	59.3333	0.23	37	63	1.46667	5.76667	4.43333	3.9	3.9	5.5	#VALUE!	#VALUE!	0.603333	#VALUE!	#VALUE!	9.5	10.5133	#VALUE!	#VALUE!	11.39	0.26	0.0133333	#VALUE!	#VALUE!	#VALUE!	1.00333	16.7167	-4.12	#VALUE!	1.5	0.306667	0.343333	-2.27333	0.753333	#VALUE!	25
	Chol_Cre_1LM1LL	Female	25	3	Left Hind	0.0896667	38.7333	0.0233333	10.1667	0.118	51.0667	0.142	61.2667	0.231667	16.6	83.4	1.56667	5.8	4.4	-4.66667	4.66667	1.7	1.66667	62.4	0.456667	0.133333	6.78	9.5	7.85	8.18333	10.66	11.2967	0.586667	0.0166667	0.0443333	31.1	1.02333	1.00333	50.7367	-8.01	0.0986333	1.45667	-0.00333333	0.23	1.53333	-0.843333	-3.58933	25
	Chol_Cre_1LM1LL	Female	25	3	Right Hind	0.091	39.6667	0.0276667	12.1667	0.110667	48.2333	0.138333	60.3333	0.229667	20.2	79.8	1.56667	5.73333	4.46667	6.36667	6.36667	1.73333	#VALUE!	#VALUE!	0.59	#VALUE!	#VALUE!	9.5	10.2367	#VALUE!	#VALUE!	10.48	0.576667	0.0166667	#VALUE!	31.8333	#VALUE!	1.00333	49.6267	-7.94667	0.107267	1.5	0.306667	0.31	1.70333	0.96	-4.36733	25
	Chol_Cre_1LM1LL	Female	30	3	Left Fore	0.085	41.7333	0.0466667	22.9	0.072	35.3667	0.118667	58.2667	0.203333	39.2	60.8	1.36667	6.13333	5.03333	-1.96667	1.96667	5.1	1.53333	67.5667	0.563333	0.24	8.44667	8.83333	9.25667	15.84	12.3933	11.8567	0.27	0.01	#VALUE!	#VALUE!	1.01333	1.00333	18.3033	-4.17	#VALUE!	1.39	-0.00666667	0.306667	-2.30333	-0.73	#VALUE!	30
	Chol_Cre_1LM1LL	Female	30	3	Right Fore	0.0866667	42.6	0.046	22.6333	0.071	34.7667	0.117	57.4	0.203667	39.2	60.8	1.33333	6.1	5.06667	3.13333	3.13333	4.73333	#VALUE!	#VALUE!	0.696667	#VALUE!	#VALUE!	8.83333	11.4633	#VALUE!	#VALUE!	10.58	0.25	0.01	#VALUE!	#VALUE!	#VALUE!	1.00333	17.06	-4.03333	#VALUE!	1.58667	0.183333	0.39	-2.25333	0.773333	#VALUE!	30
	Chol_Cre_1LM1LL	Female	30	3	Left Hind	0.0813333	40.0333	0.0193333	9.56667	0.101667	50.4	0.121333	59.9667	0.202333	15.9667	84.0333	1.5	6.06667	5	-4.23333	4.23333	1.86667	1.7	64.3333	0.326667	0.106667	6.27333	8.83333	5.36667	6.35	9.58333	12.0933	0.57	0.0133333	0.033	27.3667	1	1.00333	50.18	-8.42	0.0907	1.39	-0.00666667	0.16	1.55667	-0.853333	-4.59767	30
	Chol_Cre_1LM1LL	Female	30	3	Right Hind	0.083	40.6	0.0226667	11.2333	0.0986667	48.1667	0.121333	59.4	0.204333	18.8667	81.1333	1.46667	6.13333	5	3.73333	3.73333	1.8	#VALUE!	#VALUE!	0.43	#VALUE!	#VALUE!	8.83333	7.03333	#VALUE!	#VALUE!	9.51333	0.556667	0.0133333	#VALUE!	27.4	#VALUE!	1.00333	48.0933	-9.48667	0.0833333	1.58667	0.183333	0.226667	1.80667	0.99	-4.13867	30
	Chol_Cre_1LM1LL	Female	35	3	Left Fore	0.0843333	43.6667	0.0366667	19.0667	0.072	37.2667	0.108667	56.3333	0.193	33.7667	66.2333	1.3	6.76667	5.3	0.9	1.3	5.4	1.4	74.0667	0.58	0.176667	7.85	9.16667	8.61	12.2533	10.5967	10.0167	0.27	0.0133333	#VALUE!	#VALUE!	1	1	18.95	-4.22667	#VALUE!	1.17333	-0.0233333	0.253333	-2.48667	-0.696667	#VALUE!	35
	Chol_Cre_1LM1LL	Female	35	3	Right Fore	0.0806667	42.6	0.0433333	22.8667	0.0656667	34.5667	0.108667	57.4	0.189667	39.7667	60.2333	1.36667	6.66667	5.43333	5.93333	5.93333	4.4	#VALUE!	#VALUE!	0.616667	#VALUE!	#VALUE!	9.16667	9.32667	#VALUE!	#VALUE!	10.66	0.246667	0.0133333	#VALUE!	#VALUE!	#VALUE!	1	16.5533	-4.12667	#VALUE!	1.29	0.223333	0.276667	-2.16	0.753333	#VALUE!	35
	Chol_Cre_1LM1LL	Female	35	3	Left Hind	0.0773333	41.0667	0.019	10	0.0923333	48.9667	0.111	58.9333	0.188333	16.9667	83.0333	1.43333	6.6	5.36667	-3.73333	3.73333	1.76667	1.63333	64.5333	0.383333	0.126667	3.93	9.16667	5.82	7.86667	6.08667	6.73667	0.556667	0.0166667	0.028	25.2333	0.976667	1	48.7233	-8.42333	0.0804333	1.17333	-0.0233333	0.17	1.61333	-0.82	-4.47233	35
	Chol_Cre_1LM1LL	Female	35	3	Right Hind	0.079	40.9667	0.0216667	11.0333	0.0926667	48	0.113667	59.0333	0.193	18.7	81.3	1.46667	6.73333	5.36667	2.8	2.8	1.83333	#VALUE!	#VALUE!	0.27	#VALUE!	#VALUE!	9.16667	3.94667	#VALUE!	#VALUE!	8.94667	0.56	0.0166667	#VALUE!	24.5333	#VALUE!	1	48.74	-9.46667	0.0769667	1.29	0.223333	0.126667	1.83	0.933333	-4.169	35
8	Chol_Cre_1RM	Female	10	3	Left Fore	0.110667	37.1667	0.0593333	20.2	0.127	42.7333	0.186667	62.8333	0.297333	31.8333	68.1667	1.66667	2.96667	3.43333	-1.03333	1.03333	6.16667	1.63333	42.2	0.306667	0.266667	13.04	7.66667	10.37	16.31	30.7	20.1033	0.283333	0.01	#VALUE!	#VALUE!	0.98	1.02333	18.7867	-3.87667	#VALUE!	2.34333	-0.103333	0.306667	-2.83333	-0.766667	#VALUE!	10
	Chol_Cre_1RM	Female	10	3	Right Fore	0.0983333	33.7667	0.0673333	23.6667	0.124	42.6	0.191667	66.2333	0.289667	35.5667	64.4333	1.96667	2.86667	3.56667	0.1	1.3	5.86667	#VALUE!	#VALUE!	0.52	#VALUE!	#VALUE!	8	18.5367	#VALUE!	#VALUE!	18.1967	0.25	0.0133333	#VALUE!	#VALUE!	#VALUE!	1.02333	16.6433	-3.60333	#VALUE!	2.24333	0.38	0.543333	-2.53333	0.813333	#VALUE!	10
	Chol_Cre_1RM	Female	10	3	Left Hind	0.096	31.9667	0.043	14.3333	0.161	53.6667	0.203667	68.0333	0.3	21.0667	78.9333	2.13333	3	3.4	-13.6667	13.6667	2.73333	1.9	51.3	0.25	0.186667	15.91	7.66667	8.33	9.87667	31.3033	15.2933	0.623333	0.0233333	0.106333	52.2333	0.996667	1.02333	50.93	-6.53	0.225767	2.34333	-0.103333	0.253333	1.15333	-0.956667	-4.86667	10
	Chol_Cre_1RM	Female	10	3	Right Hind	0.0926667	31.1333	0.0563333	19	0.149	49.8333	0.204667	68.8667	0.297333	27.6333	72.3667	2.2	2.96667	3.4	12.6667	12.6667	3.43333	#VALUE!	#VALUE!	0.293333	#VALUE!	#VALUE!	7.66667	10.0067	#VALUE!	#VALUE!	11.8733	0.613333	0.0133333	#VALUE!	51.9333	#VALUE!	1.02333	49.81	-7.01667	0.199	2.24333	0.38	0.29	1.22667	0.996667	-3.99733	10
	Chol_Cre_1RM	Female	15	3	Left Fore	0.0843333	35.4	0.063	26.6667	0.09	37.9	0.153333	64.6	0.237667	41.3	58.7	1.83333	3.56667	4.26667	-3.93333	4.46667	5.73333	1.56667	48.8	0.43	0.256667	14.8767	8.83333	12.1067	16.3333	32.8767	17.7767	0.273333	0.0133333	#VALUE!	#VALUE!	1.01333	1.00333	18.2567	-3.75667	#VALUE!	1.71667	0.0133333	0.383333	-2.53667	-0.736667	#VALUE!	15
	Chol_Cre_1RM	Female	15	3	Right Fore	0.089	36.9667	0.0536667	22.4667	0.0976667	40.5667	0.151333	63.0333	0.240333	35.6	64.4	1.73333	3.6	4.23333	2.36667	2.36667	6.93333	#VALUE!	#VALUE!	0.396667	#VALUE!	#VALUE!	8.83333	11.1267	#VALUE!	#VALUE!	14.11	0.216667	0.0133333	#VALUE!	#VALUE!	#VALUE!	1.00333	15.4367	-3.32333	#VALUE!	1.59	0.236667	0.29	-2.48667	0.806667	#VALUE!	15
	Chol_Cre_1RM	Female	15	3	Left Hind	0.0803333	33.0667	0.0376667	15.6667	0.124333	51.2667	0.162	66.9333	0.242333	23.4	76.6	2.03333	3.63333	4.2	-10.3667	10.3667	2.9	1.83333	50.3333	0.29	0.143333	15.8033	8.5	7.98333	7.94	31.3867	14.08	0.6	0.0133333	0.086	53.1333	0.996667	1.00333	51.6267	-6.49	0.169267	1.71667	0.0133333	0.256667	1.07333	-0.896667	-5.12833	15
	Chol_Cre_1RM	Female	15	3	Right Hind	0.075	31.4667	0.0353333	14.8333	0.127333	53.7333	0.162667	68.5333	0.237333	21.6667	78.3333	2.16667	3.56667	4.26667	8.56667	8.56667	3.8	#VALUE!	#VALUE!	0.463333	#VALUE!	#VALUE!	8.66667	12.9367	#VALUE!	#VALUE!	13.14	0.576667	0.0266667	#VALUE!	52.9	#VALUE!	1.00333	48.96	-6.15	0.344067	1.59	0.236667	0.363333	0.823333	0.916667	-5.23933	15
	Chol_Cre_1RM	Female	20	3	Left Fore	0.0813333	36.3667	0.0493333	22.0667	0.0926667	41.5667	0.142	63.6333	0.223333	34.7333	65.2667	1.76667	4.5	4.56667	-4.56667	4.56667	4.36667	1.46667	57.3667	0.496667	0.17	8.21667	8.83333	11.0467	11.3167	14.49	13.6133	0.273333	0.0166667	#VALUE!	#VALUE!	1.01	0.996667	18.2967	-4.15333	#VALUE!	1.79333	0.0866667	0.313333	-2.70333	-0.683333	#VALUE!	20
	Chol_Cre_1RM	Female	20	3	Right Fore	0.0856667	37.8667	0.0526667	23.1333	0.0883333	39	0.140333	62.1333	0.226333	37.2333	62.7667	1.66667	4.53333	4.5	1.83333	2.76667	6.3	#VALUE!	#VALUE!	0.39	#VALUE!	#VALUE!	8.83333	8.59333	#VALUE!	#VALUE!	9.80333	0.223333	0.0133333	#VALUE!	#VALUE!	#VALUE!	0.996667	14.3233	-3.75	#VALUE!	1.59	0.14	0.273333	-2.22333	0.833333	#VALUE!	20
	Chol_Cre_1RM	Female	20	3	Left Hind	0.083	36.2667	0.0263333	11.6333	0.119	52.1	0.145333	63.7333	0.228333	18.2667	81.7333	1.76667	4.56667	4.53333	-5.26667	5.26667	2.16667	1.73333	63.2333	0.366667	0.133333	12.2633	8.83333	7.99667	7.77667	19.4	8.32333	0.616667	0.02	0.0633333	43.4	0.99	0.996667	53.2767	-6.86333	0.125667	1.79333	0.0866667	0.25	1.48667	-0.913333	-5.36267	20
	Chol_Cre_1RM	Female	20	3	Right Hind	0.0726667	33.0667	0.029	13.4667	0.117333	53.4333	0.146667	66.9333	0.219333	20.1667	79.8333	2.03333	4.4	4.53333	9.96667	9.96667	2.03333	#VALUE!	#VALUE!	0.6	#VALUE!	#VALUE!	8.83333	13.7067	#VALUE!	#VALUE!	10.8133	0.573333	0.0166667	#VALUE!	43.0333	#VALUE!	0.996667	49.2267	-7.01333	0.2121	1.59	0.14	0.426667	1.36333	0.876667	-5.56433	20
	Chol_Cre_1RM	Female	25	3	Left Fore	0.0896667	41.2667	0.047	21.6333	0.0803333	37.0667	0.127667	58.7333	0.217667	36.4333	63.5667	1.46667	5.43333	4.66667	-3.96667	3.96667	4.2	1.4	71.5667	0.6	0.196667	8.86333	8.83333	11.0933	14.0433	12.3967	11.8233	0.283333	0.01	#VALUE!	#VALUE!	0.986667	1.00667	19.2967	-4.21333	#VALUE!	1.59	0.3	0.333333	-2.5	-0.733333	#VALUE!	25
	Chol_Cre_1RM	Female	25	3	Right Fore	0.082	38.7333	0.044	20.8667	0.0853333	40.3333	0.129333	61.2667	0.211333	34.1	65.9	1.6	5.3	4.8	3.4	3.4	4.26667	#VALUE!	#VALUE!	0.366667	#VALUE!	#VALUE!	8.83333	6.97667	#VALUE!	#VALUE!	9.92667	0.263333	0.0166667	#VALUE!	#VALUE!	#VALUE!	1.00667	17.73	-4.31333	#VALUE!	1.51333	0.0866667	0.213333	-2.16667	0.826667	#VALUE!	25
	Chol_Cre_1RM	Female	25	3	Left Hind	0.078	36.4667	0.0203333	9.63333	0.115333	53.9333	0.136	63.5333	0.213667	14.9667	85.0333	1.76667	5.36667	4.66667	-4.7	4.7	1.9	1.8	58	0.393333	0.106667	5.62	8.66667	7.40333	5.93333	9.71667	11.93	0.596667	0.0166667	0.0503333	36.8333	1.00333	1.00667	52.0767	-7.18667	0.109233	1.59	0.3	0.23	1.56	-1.00667	-5.465	25
	Chol_Cre_1RM	Female	25	3	Right Hind	0.083	38	0.0266667	12.3667	0.108	49.6	0.135	62	0.217667	19.9333	80.0667	1.6	5.46667	4.7	8.53333	8.53333	1.56667	#VALUE!	#VALUE!	0.446667	#VALUE!	#VALUE!	8.83333	8.21	#VALUE!	#VALUE!	8.72333	0.603333	0.0166667	#VALUE!	37.1	#VALUE!	1.00667	53.3133	-8.29	0.100567	1.51333	0.0866667	0.23	1.67	0.85	-4.24933	25
	Chol_Cre_1RM	Female	30	3	Left Fore	0.0776667	39.7333	0.058	29.6	0.06	30.7	0.118	60.2667	0.195333	49.1	50.9	1.53333	5.86667	5.2	-6.73333	6.73333	4.3	1.53333	67.9333	0.496667	0.233333	9.24333	9.16667	8.46	15.29	13.81	10.5533	0.263333	0.0133333	#VALUE!	#VALUE!	0.983333	0.993333	17.57	-4.45333	#VALUE!	1.35333	0.286667	0.233333	-2.01333	-0.79	#VALUE!	30
	Chol_Cre_1RM	Female	30	3	Right Fore	0.0763333	38.8333	0.052	26.5	0.0683333	34.7	0.119667	61.1667	0.196333	43.2667	56.7333	1.6	5.86667	5.23333	7.16667	7.16667	7.1	#VALUE!	#VALUE!	0.783333	#VALUE!	#VALUE!	9	13.39	#VALUE!	#VALUE!	8.69	0.246667	0.01	#VALUE!	#VALUE!	#VALUE!	0.993333	16.4867	-3.84	#VALUE!	1.21	0.0366667	0.37	-1.88667	0.87	#VALUE!	30
	Chol_Cre_1RM	Female	30	3	Left Hind	0.0703333	36.1667	0.02	10.2667	0.104	53.5333	0.124	63.8333	0.194667	16.1333	83.8667	1.76667	5.83333	5.2	-2.53333	2.53333	2.43333	1.86667	61.9333	0.363333	0.116667	6.04	9.16667	6.22	6.23	9.47667	9.87667	0.593333	0.0133333	0.0453333	36.7	1.01	0.993333	51.91	-7.85	0.0996667	1.35333	0.286667	0.176667	1.6	-1.05	-5.76633	30
	Chol_Cre_1RM	Female	30	3	Right Hind	0.0723333	37.1	0.026	13.2	0.097	49.6667	0.122667	62.9	0.195	21.0333	78.9667	1.7	5.83333	5.23333	6.76667	6.76667	1.96667	#VALUE!	#VALUE!	0.503333	#VALUE!	#VALUE!	9.16667	8.63	#VALUE!	#VALUE!	7.32	0.62	0.02	#VALUE!	37.1	#VALUE!	0.993333	53.5967	-9.24333	0.0903667	1.21	0.0366667	0.266667	1.68	0.9	-5.32867	30
	Chol_Cre_1RM	Female	35	3	Left Fore	0.0663333	39.1333	0.041	24.2667	0.0616667	36.6	0.103	60.8667	0.169667	39.8667	60.1333	1.56667	5.93333	6.03333	-1.8	1.8	5.66667	1.4	64.1	0.706667	0.233333	6.68333	9.16667	11.9767	16.42	10.4767	14.5967	0.276667	0.01	#VALUE!	#VALUE!	1.02	1	17.77	-4.87667	#VALUE!	1.27333	0.25	0.393333	-2.52667	-0.713333	#VALUE!	35
	Chol_Cre_1RM	Female	35	3	Right Fore	0.0726667	41.9333	0.04	22.9	0.0613333	35.1667	0.101	58.0667	0.174333	39.4	60.6	1.36667	6.1	5.83333	1.3	1.96667	4.56667	#VALUE!	#VALUE!	0.573333	#VALUE!	#VALUE!	9	9.42333	#VALUE!	#VALUE!	10.9333	0.256667	0.02	#VALUE!	#VALUE!	#VALUE!	1	17.72	-4.79	#VALUE!	1.13667	0.0733333	0.29	-2.27667	0.783333	#VALUE!	35
	Chol_Cre_1RM	Female	35	3	Left Hind	0.066	37.8333	0.0186667	10.6	0.0896667	51.5667	0.108333	62.1667	0.174333	17.1	82.9	1.63333	6.06667	5.9	-4.36667	4.36667	1.5	1.73333	69.1333	0.39	0.08	9.82667	9	6.36	4.77333	14.2133	13.3533	0.6	0.0166667	0.0406667	37.6667	0.986667	1	53.11	-8.82333	0.0833333	1.27333	0.25	0.19	1.36	-0.93	-7.41433	35
	Chol_Cre_1RM	Female	35	3	Right Hind	0.0613333	35.8667	0.0276667	16.0667	0.0823333	48.1	0.11	64.1333	0.171	25.0333	74.9667	1.8	6	5.93333	7.06667	7.06667	1.66667	#VALUE!	#VALUE!	0.393333	#VALUE!	#VALUE!	9	6.55333	#VALUE!	#VALUE!	11.94	0.616667	0.0166667	#VALUE!	37.1667	#VALUE!	1	53.3833	-9.33	0.0815	1.13667	0.0733333	0.176667	1.59	0.88	-7.75433	35
9	Chol_Cre_1RM1RL	Female	10	3	Left Fore	0.104	39.1333	0.053	19.9667	0.109	40.8667	0.162	60.8667	0.266	32.8333	67.1667	1.6	2.7	3.83333	-2.3	2.36667	4.8	1.43333	45.8333	0.38	0.17	14	8.33333	14.3567	12.22	30.6833	19.2	0.283333	0.0133333	#VALUE!	#VALUE!	0.96	0.996667	21.06	-3.85667	#VALUE!	2.09	0.153333	0.396667	-2.07333	-0.69	#VALUE!	10
	Chol_Cre_1RM1RL	Female	10	3	Right Fore	0.0956667	36.2333	0.059	22.3	0.109667	41.4333	0.169	63.7667	0.264333	35.1333	64.8667	1.76667	2.63333	3.86667	2.6	3.73333	4.6	#VALUE!	#VALUE!	0.453333	#VALUE!	#VALUE!	8.16667	17.2967	#VALUE!	#VALUE!	19.4633	0.26	0.02	#VALUE!	#VALUE!	#VALUE!	0.996667	18.1533	-4.05667	#VALUE!	2.22667	0.363333	0.503333	-1.97667	0.776667	#VALUE!	10
	Chol_Cre_1RM1RL	Female	10	3	Left Hind	0.082	31.1333	0.0346667	13.1667	0.146667	55.7	0.181333	68.8667	0.263333	19.1333	80.8667	2.23333	2.6	3.83333	-5.46667	5.46667	2.66667	1.96667	40.0667	0.39	0.143333	11.6033	8.33333	14.65	7.29333	28.8633	17.2833	0.62	0.0333333	0.0866667	47.2667	1.06333	0.996667	52.75	-6.46333	0.200067	2.09	0.153333	0.426667	1.26	-0.92	-6.00133	10
	Chol_Cre_1RM1RL	Female	10	3	Right Hind	0.0926667	35.1667	0.0326667	12.3333	0.138667	52.5333	0.171333	64.8333	0.264	19.0333	80.9667	1.86667	2.63333	3.86667	10.8333	10.8333	3.63333	#VALUE!	#VALUE!	0.306667	#VALUE!	#VALUE!	8.33333	11.68	#VALUE!	#VALUE!	16.6	0.57	0.0366667	#VALUE!	50	#VALUE!	0.996667	48.2733	-6.87667	0.191767	2.22667	0.363333	0.34	1.43667	1.09333	-4.97067	10
	Chol_Cre_1RM1RL	Female	15	3	Left Fore	0.0856667	34.9	0.054	21.9667	0.106	43.1	0.16	65.1	0.245667	33.8667	66.1333	1.86667	3.66667	4.16667	-3.66667	3.66667	4.93333	1.33333	58.5333	0.393333	0.17	12.2733	8.16667	10.7067	12.8267	20.82	23.4133	0.286667	0.0133333	#VALUE!	#VALUE!	1.00333	1.00333	19.9667	-4.08333	#VALUE!	1.89	0.163333	0.32	-2.2	-0.626667	#VALUE!	15
	Chol_Cre_1RM1RL	Female	15	3	Right Fore	0.087	35.2	0.0556667	22.6	0.104333	42.2	0.160333	64.8	0.247	35.0667	64.9333	1.9	3.73333	4.13333	7.33333	7.33333	7	#VALUE!	#VALUE!	0.473333	#VALUE!	#VALUE!	8.16667	12.6767	#VALUE!	#VALUE!	18.1333	0.263333	0.0133333	#VALUE!	#VALUE!	#VALUE!	1.00333	18.2833	-4.42667	#VALUE!	1.95333	0.32	0.356667	-2.21333	0.716667	#VALUE!	15
	Chol_Cre_1RM1RL	Female	15	3	Left Hind	0.074	30.5667	0.0356667	14.8333	0.132	54.6	0.167667	69.4333	0.241667	21.3333	78.6667	2.26667	3.63333	4.16667	-7.5	7.5	2.16667	1.83333	48.1333	0.5	0.0966667	10.5867	8.16667	13.7067	5.31333	21.72	15.2133	0.623333	0.02	0.0823333	48.9667	1.03	1.00333	52.7333	-6.75667	0.165833	1.89	0.163333	0.39	1.58333	-0.863333	-6.262	15
	Chol_Cre_1RM1RL	Female	15	3	Right Hind	0.0843333	34.1	0.0313333	12.6667	0.131667	53.2667	0.163	65.9	0.247	19.2	80.8	1.93333	3.7	4.13333	10.5333	10.5333	2.8	#VALUE!	#VALUE!	0.293333	#VALUE!	#VALUE!	8.16667	7.83667	#VALUE!	#VALUE!	16.73	0.58	0.0166667	#VALUE!	50.4667	#VALUE!	1.00333	49.5567	-7.35333	0.1719	1.95333	0.32	0.263333	1.64667	1.05667	-5.55167	15
	Chol_Cre_1RM1RL	Female	20	3	Left Fore	0.078	35.6333	0.0483333	22.1	0.093	42.3	0.141	64.3667	0.219	34.3	65.7	1.83333	4.36667	4.66667	-1.5	2.83333	4.06667	1.4	63.3	0.436667	0.156667	9.83	8.83333	9.96333	11.07	15.33	15.06	0.293333	0.01	#VALUE!	#VALUE!	1.01667	1.00667	20.3667	-4.00667	#VALUE!	1.66667	0.09	0.286667	-2.16333	-0.663333	#VALUE!	20
	Chol_Cre_1RM1RL	Female	20	3	Right Fore	0.08	36.5667	0.056	25.6	0.0826667	37.8333	0.138333	63.4333	0.218667	40.3667	59.6333	1.73333	4.4	4.66667	9	9	5.6	#VALUE!	#VALUE!	0.613333	#VALUE!	#VALUE!	8.83333	13.9133	#VALUE!	#VALUE!	16.1333	0.283333	0.0133333	#VALUE!	#VALUE!	#VALUE!	1.00667	18.7333	-4.78333	#VALUE!	1.89333	0.226667	0.403333	-2.03	0.74	#VALUE!	20
	Chol_Cre_1RM1RL	Female	20	3	Left Hind	0.0723333	33.1667	0.031	14.2667	0.114333	52.6	0.145667	66.8333	0.218	21.3667	78.6333	2.03333	4.33333	4.63333	-7.2	7.2	2.16667	1.73333	55.9333	0.47	0.11	7.26667	8.83333	10.8	6.31333	12.56	9.67667	0.623333	0.02	0.056	38.2	1.08	1.00667	54.2433	-7.09667	0.1289	1.66667	0.09	0.336667	1.72333	-0.78	-6.477	20
	Chol_Cre_1RM1RL	Female	20	3	Right Hind	0.0846667	38.5	0.0243333	11.1667	0.110667	50.3333	0.135	61.5	0.219333	18.1	81.9	1.6	4.4	4.63333	9.33333	9.33333	1.6	#VALUE!	#VALUE!	0.42	#VALUE!	#VALUE!	8.83333	9.63	#VALUE!	#VALUE!	9.97	0.58	0.02	#VALUE!	41.3	#VALUE!	1.00667	50.9467	-7.91667	0.118433	1.89333	0.226667	0.266667	1.77667	1.06	-5.971	20
	Chol_Cre_1RM1RL	Female	25	3	Left Fore	0.0756667	37.7667	0.043	21.6	0.0813333	40.6333	0.124333	62.2333	0.2	34.7	65.3	1.66667	5	5.16667	0.966667	2.16667	4.6	1.26667	67.1667	0.653333	0.14	8.92667	9	12.9733	11.36	13.1267	13.4433	0.313333	0.0133333	#VALUE!	#VALUE!	1.02333	1	22.9767	-4.42333	#VALUE!	1.47	0.133333	0.393333	-2.25	-0.643333	#VALUE!	25
	Chol_Cre_1RM1RL	Female	25	3	Right Fore	0.071	36.9	0.04	20.8	0.0816667	42.3	0.121333	63.1	0.192333	32.9333	67.0667	1.7	4.8	5.3	5.86667	5.86667	4.83333	#VALUE!	#VALUE!	0.66	#VALUE!	#VALUE!	9	13.64	#VALUE!	#VALUE!	15.7	0.31	0.0133333	#VALUE!	#VALUE!	#VALUE!	1	22.33	-4.80333	#VALUE!	1.73	0.343333	0.45	-2.40333	0.67	#VALUE!	25
	Chol_Cre_1RM1RL	Female	25	3	Left Hind	0.0663333	33.9333	0.029	14.7667	0.100667	51.3	0.129667	66.0667	0.196	22.3333	77.6667	2	4.86667	5.2	-6.13333	6.13333	1.83333	1.66667	59.1	0.386667	0.13	8.02667	8.83333	7.86	7.67333	13.41	12.2967	0.63	0.0366667	0.0516667	39.5667	1.07	1	54.05	-7.75333	0.1181	1.47	0.133333	0.243333	1.59	-0.78	-6.83533	25
	Chol_Cre_1RM1RL	Female	25	3	Right Hind	0.0756667	38.5	0.0256667	13.1667	0.0953333	48.3333	0.121	61.5	0.196667	21.2	78.8	1.6	4.9	5.26667	8.43333	8.43333	2.16667	#VALUE!	#VALUE!	0.453333	#VALUE!	#VALUE!	9	9.27667	#VALUE!	#VALUE!	15.8133	0.58	0.0333333	#VALUE!	42.4333	#VALUE!	1	50.6133	-8.27	0.0970667	1.73	0.343333	0.27	1.76667	1.04	-6.35033	25
	Chol_Cre_1RM1RL	Female	30	3	Left Fore	0.0736667	37.9667	0.0383333	19.7333	0.0826667	42.2667	0.120667	62.0333	0.194667	31.8333	68.1667	1.63333	5.83333	5.3	-0.266667	1.73333	3.53333	1.23333	72.6	0.703333	0.106667	8.90667	8.5	12.1133	8.82	12.28	9.79	0.306667	0.01	#VALUE!	#VALUE!	1.04	1	20.01	-4.54667	#VALUE!	1.36	0.0566667	0.396667	-2.42	-0.646667	#VALUE!	30
	Chol_Cre_1RM1RL	Female	30	3	Right Fore	0.0753333	39.2333	0.0453333	23.5333	0.0713333	37.2333	0.116333	60.7667	0.191667	38.7667	61.2333	1.56667	5.76667	5.33333	8.63333	8.63333	5.16667	#VALUE!	#VALUE!	0.906667	#VALUE!	#VALUE!	8.5	15.68	#VALUE!	#VALUE!	14.99	0.313333	0.0166667	#VALUE!	#VALUE!	#VALUE!	1	20.91	-4.67667	#VALUE!	1.68667	0.186667	0.493333	-2.29	0.656667	#VALUE!	30
	Chol_Cre_1RM1RL	Female	30	3	Left Hind	0.0666667	35.4667	0.026	13.8333	0.0953333	50.7	0.121333	64.5333	0.188	21.4667	78.5333	1.83333	5.63333	5.3	-7	7	1.63333	1.5	61.9667	0.573333	0.11	4.33333	8.5	10.1967	7.56	7	9.99667	0.623333	0.0133333	0.041	33.5333	1.04	1	54.1633	-8.78667	0.0961667	1.36	0.0566667	0.303333	1.74667	-0.716667	-6.82367	30
	Chol_Cre_1RM1RL	Female	30	3	Right Hind	0.0776667	39.9	0.018	9.36667	0.099	50.8	0.117	60.1	0.194667	15.5667	84.4333	1.53333	5.83333	5.33333	7.83333	7.83333	1.63333	#VALUE!	#VALUE!	0.51	#VALUE!	#VALUE!	8.5	8.73	#VALUE!	#VALUE!	10.0767	0.616667	0.0233333	#VALUE!	34.7667	#VALUE!	1	53.89	-9.28	0.0842333	1.68667	0.186667	0.26	1.76667	0.953333	-5.027	30
	Chol_Cre_1RM1RL	Female	35	3	Left Fore	0.0713333	39.3333	0.0436667	23.9667	0.0666667	36.7	0.110333	60.6667	0.181667	39.5	60.5	1.53333	6.36667	5.63333	-0.8	0.8	3.7	1.2	74.5667	0.826667	0.14	8.08	8.5	12.95	11.87	10.85	9.7	0.3	0.0133333	#VALUE!	#VALUE!	1.03667	1	19.64	-4.49667	#VALUE!	1.15667	0.07	0.386667	-2.19667	-0.67	#VALUE!	35
	Chol_Cre_1RM1RL	Female	35	3	Right Fore	0.0716667	40.2667	0.0393333	22.1667	0.0666667	37.5333	0.106333	59.7333	0.177667	37.1333	62.8667	1.46667	6.23333	5.76667	7.43333	7.43333	4.66667	#VALUE!	#VALUE!	0.893333	#VALUE!	#VALUE!	8.5	14.2933	#VALUE!	#VALUE!	13.3533	0.306667	0.0166667	#VALUE!	#VALUE!	#VALUE!	1	20.57	-4.88667	#VALUE!	1.40333	0.3	0.443333	-2.35	0.656667	#VALUE!	35
	Chol_Cre_1RM1RL	Female	35	3	Left Hind	0.067	37.9	0.0236667	13.5667	0.086	48.5667	0.109333	62.1	0.176667	21.7667	78.2333	1.63333	6.2	5.73333	-6.56667	6.56667	1.73333	1.56667	62.7667	0.653333	0.116667	4.32667	8.5	10.56	7.46667	6.93	9.72667	0.626667	0.0166667	0.031	28.1333	1.01667	1	54.8933	-9.36667	0.0824667	1.15667	0.07	0.306667	1.75333	-0.72	-7.10833	35
	Chol_Cre_1RM1RL	Female	35	3	Right Hind	0.0746667	40.8333	0.0196667	10.7	0.0883333	48.5	0.108	59.1667	0.182667	18.0667	81.9333	1.46667	6.4	5.66667	7.6	7.6	1.66667	#VALUE!	#VALUE!	0.563333	#VALUE!	#VALUE!	8.5	8.83	#VALUE!	#VALUE!	9.37333	0.596667	0.02	#VALUE!	28.6	#VALUE!	1	52.6733	-9.2	0.0778667	1.40333	0.3	0.266667	1.8	1.00667	-6.04333	35
control SFI, TFI, PFI																																																	ERR23cko SFI, TFI, PFI
n	Mouse_Genotype	Sex	Belt_Speed (cm/sec)	Trials (number)	Limb	Paw_Length (cm)	Paw_Length_Variability (cm)	Paw_Width (cm)	Paw_Width_Variability (cm)	SFI (cm)	PFI (cm)	TFI (cm)	Paw_Area (cm^2)	Paw_Area_Variability (cm^2)	Average_Animal_Length (cm)	Average_Animal_Width (cm)	Belt_Incline (deg)																																n
1	Chol_Cre_128	Female	10	3	Left Hind	1.49667	0.0433333	0.706667	0.0266667	-10.2333	-17.8567	-10.1533	0.593333	0.0233333	9.01333	3.06667	0																																1
	Chol_Cre_128	Female	10	3	Right Hind	1.52333	0.0633333	0.72	0.0366667	-7.32	-8.84333	-7.40333	0.603333	0.0233333	9.01333	3.06667	0
	Chol_Cre_128	Female	15	3	Left Hind	1.49667	0.0533333	0.71	0.0266667	-7.91333	-10.3133	-7.96333	0.596667	0.02	9.20333	3.06333	0
	Chol_Cre_128	Female	15	3	Right Hind	1.48333	0.0566667	0.7	0.0533333	-9.58667	-16.2367	-9.54333	0.57	0.0233333	9.20333	3.06333	0
	Chol_Cre_128	Female	20	3	Left Hind	1.49667	0.0433333	0.706667	0.0266667	-10.2333	-17.8567	-10.1533	0.593333	0.0233333	9.01333	3.06667	0
	Chol_Cre_128	Female	20	3	Right Hind	1.52333	0.0633333	0.72	0.0366667	-7.32	-8.84333	-7.40333	0.603333	0.0233333	9.01333	3.06667	0
	Chol_Cre_128	Female	25	3	Left Hind	1.53	0.05	0.7	0.0233333	-8.76667	-16.49	-8.75667	0.61	0.0166667	9.09667	2.99	0
	Chol_Cre_128	Female	25	3	Right Hind	1.55	0.0533333	0.7	0.0333333	-8.8	-10.2133	-8.81333	0.59	0.0233333	9.09667	2.99	0
	Chol_Cre_128	Female	30	3	Left Hind	1.49667	0.0433333	0.706667	0.0266667	-10.2333	-17.8567	-10.1533	0.593333	0.0233333	9.01333	3.06667	0
	Chol_Cre_128	Female	30	3	Right Hind	1.52333	0.0633333	0.72	0.0366667	-7.32	-8.84333	-7.40333	0.603333	0.0233333	9.01333	3.06667	0
	Chol_Cre_128	Female	35	3	Left Hind	1.53667	0.04	0.73	0.0266667	-1.79333	-8.65667	-2.11667	0.61	0.0166667	8.96667	2.95667	0
	Chol_Cre_128	Female	35	3	Right Hind	1.54	0.0566667	0.686667	0.0333333	-15.38	-17.8067	-15.0767	0.596667	0.02	8.96667	2.95667	0
2	Chol_Cre_131	Female	10	3	Left Hind	1.55667	0.0566667	0.766667	0.05	-8.63333	-4.1	-8.67	0.606667	0.0233333	9.92	3.22333	0																																2
	Chol_Cre_131	Female	10	3	Right Hind	1.49	0.0433333	0.75	0.0533333	-8.86667	-22.1567	-8.83667	0.573333	0.03	9.92	3.22333	0
	Chol_Cre_131	Female	15	3	Left Hind	1.50333	0.06	0.746667	0.0633333	-7.84333	-5.09333	-7.91333	0.586667	0.0233333	9.02333	3.06333	0
	Chol_Cre_131	Female	15	3	Right Hind	1.44667	0.0933333	0.736667	0.05	-9.41667	-21.11	-9.36	0.543333	0.03	9.02333	3.06333	0
	Chol_Cre_131	Female	20	3	Left Hind	1.57667	0.0566667	0.723333	0.04	-9.65667	-10.1333	-9.63	0.596667	0.0166667	9.07333	3.02	0
	Chol_Cre_131	Female	20	3	Right Hind	1.55	0.0766667	0.726667	0.05	-7.97333	-16.4967	-8	0.59	0.0233333	9.07333	3.02	0
	Chol_Cre_131	Female	25	3	Left Hind	1.54	0.0666667	0.693333	0.0633333	-12.8033	-11.82	-12.6333	0.583333	0.0166667	9.04333	2.98333	0
	Chol_Cre_131	Female	25	3	Right Hind	1.50333	0.0633333	0.716667	0.0566667	-4.49333	-14.64	-4.67333	0.563333	0.0233333	9.04333	2.98333	0
	Chol_Cre_131	Female	30	3	Left Hind	1.51667	0.07	0.74	0.0433333	-5.80667	-8.5	-5.95667	0.583333	0.0133333	9.05667	2.91667	0
	Chol_Cre_131	Female	30	3	Right Hind	1.49667	0.0733333	0.713333	0.0333333	-11.7	-17.9267	-11.5567	0.56	0.02	9.05667	2.91667	0
	Chol_Cre_131	Female	35	3	Left Hind	1.51333	0.05	0.74	0.0566667	-4.59333	-11.66	-4.78667	0.573333	0.02	9.05333	2.89333	0
	Chol_Cre_131	Female	35	3	Right Hind	1.52333	0.0933333	0.716667	0.0533333	-12.6933	-14.89	-12.5167	0.57	0.0233333	9.05333	2.89333	0
3	Chol_Cre_134	Male	10	3	Left Hind	1.57333	0.07	0.79	0.06	-6.65	-12.22	-6.75	0.643333	0.02	9.4	3.2	0																																3
	Chol_Cre_134	Male	10	3	Right Hind	1.57667	0.0533333	0.776667	0.0433333	-10.5633	-14.1433	-10.4833	0.636667	0.0266667	9.4	3.2	0
	Chol_Cre_134	Male	15	3	Left Hind	1.57	0.0933333	0.766667	0.0433333	-7.51667	-6.59667	-7.59667	0.613333	0.0133333	9.19667	3.11667	0
	Chol_Cre_134	Male	15	3	Right Hind	1.52667	0.04	0.746667	0.0533333	-10.04	-19.95	-9.97	0.6	0.0166667	9.19667	3.11667	0
	Chol_Cre_134	Male	20	3	Left Hind	1.61	0.1	0.763333	0.0766667	-4.68333	-2.17333	-4.90333	0.62	0.0233333	9.31667	3.12	0
	Chol_Cre_134	Male	20	3	Right Hind	1.54667	0.0733333	0.726667	0.07	-12.5567	-23.91	-12.3567	0.606667	0.0333333	9.31667	3.12	0
	Chol_Cre_134	Male	25	3	Left Hind	1.61333	0.143333	0.79	0.06	-3.92667	7.92333	-4.21667	0.623333	0.02	9.28333	3.01667	0
	Chol_Cre_134	Male	25	3	Right Hind	1.48667	0.0766667	0.733333	0.0433333	-13.38	-32.59	-13.1167	0.563333	0.0233333	9.28333	3.01667	0
	Chol_Cre_134	Male	30	3	Left Hind	1.54667	0.1	0.81	0.0533333	0.18	-1.29333	-0.253333	0.623333	0.0233333	9.28	2.98	0
	Chol_Cre_134	Male	30	3	Right Hind	1.51	0.113333	0.74	0.0633333	-16.9833	-24.5967	-16.5833	0.566667	0.0333333	9.28	2.98	0
	Chol_Cre_134	Male	35	3	Left Hind	1.43333	0.0866667	0.733333	0.05	2.96333	8.49	2.37333	0.546667	0.0166667	9.65667	2.96	0
	Chol_Cre_134	Male	35	3	Right Hind	1.34667	0.113333	0.653333	0.0633333	-18.98	-32.8867	-18.4633	0.47	0.03	9.65667	2.96	0
4	Chol_Cre_135	Male	10	3	Left Hind	1.58667	0.07	0.726667	0.0533333	-14.1867	-6.37	-13.9733	0.643333	0.0266667	9.17	3.30333	0																																4
	Chol_Cre_135	Male	10	3	Right Hind	1.5	0.0766667	0.753333	0.05	-3.00667	-19.3433	-3.24667	0.576667	0.0266667	9.17	3.30333	0
	Chol_Cre_135	Male	15	3	Left Hind	1.69333	0.166667	0.763333	0.116667	-7.22	5.43	-7.35333	0.646667	0.04	8.92667	3.25333	0
	Chol_Cre_135	Male	15	3	Right Hind	1.55333	0.103333	0.73	0.06	-10.3733	-30.8	-10.2467	0.576667	0.0266667	8.92667	3.25333	0
	Chol_Cre_135	Male	20	3	Left Hind	1.78	0.23	0.783333	0.116667	-8.41	18.16	-8.53	0.66	0.0466667	9.00333	3.16667	0
	Chol_Cre_135	Male	20	3	Right Hind	1.54	0.106667	0.74	0.0666667	-9.60333	-40.9067	-9.47	0.573333	0.0233333	9.00333	3.16667	0
	Chol_Cre_135	Male	25	3	Left Hind	1.78667	0.243333	0.84	0.146667	-5.59333	17.0033	-5.83667	0.676667	0.0466667	9.13667	3.09	0
	Chol_Cre_135	Male	25	3	Right Hind	1.57333	0.14	0.786667	0.05	-11.14	-39.5867	-10.95	0.58	0.0333333	9.13667	3.09	0
	Chol_Cre_135	Male	30	3	Left Hind	1.76667	0.226667	0.786667	0.0966667	-9.91667	3.92	-9.92667	0.65	0.04	9.25667	3.03	0
	Chol_Cre_135	Male	30	3	Right Hind	1.62	0.17	0.776667	0.106667	-7.66667	-28.22	-7.66667	0.546667	0.04	9.25667	3.03	0
	Chol_Cre_135	Male	35	3	Left Hind	1.81667	0.223333	0.83	0.113333	-1.28	37.0067	-1.78333	0.643333	0.0566667	9.38333	3.02	0
	Chol_Cre_135	Male	35	3	Right Hind	1.48667	0.236667	0.73	0.0833333	-15.41	-54.72	-14.9833	0.486667	0.0633333	9.38333	3.02	0
5	Chol_Cre_182	Male	10	3	Left Hind	1.46333	0.253333	0.686667	0.103333	-6.47667	-8.52667	-6.59	0.553333	0.0366667	12.97	3.13333	0																																5
	Chol_Cre_182	Male	10	3	Right Hind	1.44	0.0933333	0.67	0.0466667	-10.99	-16.67	-10.8867	0.51	0.03	12.97	3.13333	0
	Chol_Cre_182	Male	15	3	Left Hind	1.48333	0.256667	0.666667	0.13	-17.6433	-11.16	-17.26	0.536667	0.03	13.52	3.09333	0
	Chol_Cre_182	Male	15	3	Right Hind	1.42333	0.126667	0.713333	0.0433333	0.7	-13.21	0.28	0.513333	0.0333333	13.52	3.09333	0
	Chol_Cre_182	Male	20	3	Left Hind	1.52667	0.136667	0.713333	0.0733333	-2.69667	8.32333	-3.04	0.54	0.0266667	13.2867	2.99667	0
	Chol_Cre_182	Male	20	3	Right Hind	1.41	0.126667	0.656667	0.0633333	-14.4267	-33.37	-14.1133	0.486667	0.0333333	13.2867	2.99667	0
	Chol_Cre_182	Male	25	3	Left Hind	1.55333	0.136667	0.72	0.0733333	-0.383333	12.09	-0.843333	0.543333	0.02	13.0633	3.06333	0
	Chol_Cre_182	Male	25	3	Right Hind	1.44333	0.403333	0.66	0.13	-15.5267	-32.5467	-15.17	0.51	0.0266667	13.0633	3.06333	0
	Chol_Cre_182	Male	30	3	Left Hind	1.51667	0.1	0.646667	0.04	-11.05	-7.40667	-10.9667	0.54	0.02	12.0333	3.00667	0
	Chol_Cre_182	Male	30	3	Right Hind	1.47	0.313333	0.66	0.103333	-5.96	-17.7833	-6.07333	0.503333	0.0366667	12.0333	3.00667	0
	Chol_Cre_182	Male	35	3	Left Hind	1.52333	0.106667	0.69	0.0633333	-7.52667	-25.3767	-7.54333	0.54	0.0266667	12.0533	3.06667	0
	Chol_Cre_182	Male	35	3	Right Hind	1.63667	0.23	0.7	0.0833333	-9.51	1.50333	-9.53	0.51	0.03	12.0533	3.06667	0
6	Chol_Cre_183	Male	10	3	Left Hind	1.48667	0.0733333	0.733333	0.06	10.6133	15.59	9.65667	0.573333	0.02	13.9267	3.33667	0																																6
	Chol_Cre_183	Male	10	3	Right Hind	1.39	0.336667	0.613333	0.166667	-24.0367	-37.6667	-23.2867	0.53	0.0333333	13.9267	3.33667	0
	Chol_Cre_183	Male	15	3	Left Hind	1.53667	0.0766667	0.75	0.0533333	1.99333	3.03667	1.46	0.603333	0.0233333	14.0867	3.1	0
	Chol_Cre_183	Male	15	3	Right Hind	1.47333	0.14	0.673333	0.0533333	-18.3667	-28.1467	-17.8933	0.513333	0.0333333	14.0867	3.1	0
	Chol_Cre_183	Male	20	3	Left Hind	1.55333	0.07	0.77	0.04	6.32333	22.7733	5.54	0.633333	0.0266667	12.5767	3.10667	0
	Chol_Cre_183	Male	20	3	Right Hind	1.40333	0.283333	0.653333	0.0966667	-21.6367	-42.84	-20.9733	0.463333	0.06	12.5767	3.10667	0
	Chol_Cre_183	Male	25	3	Left Hind	1.52667	0.05	0.746667	0.0566667	-0.273333	31.41	-0.8	0.623333	0.02	13.0433	3.07667	0
	Chol_Cre_183	Male	25	3	Right Hind	1.3	0.193333	0.65	0.0866667	-16.4467	-49.8367	-15.9867	0.463333	0.0533333	13.0433	3.07667	0
	Chol_Cre_183	Male	30	3	Left Hind	1.57333	0.126667	0.733333	0.05	-3.80667	2.42667	-4.07667	0.62	0.0166667	12.6167	3.04667	0
	Chol_Cre_183	Male	30	3	Right Hind	1.48667	0.12	0.686667	0.0566667	-13.1767	-27.7033	-12.9333	0.5	0.03	12.6167	3.04667	0
	Chol_Cre_183	Male	35	3	Left Hind	1.51333	0.07	0.716667	0.0366667	-6.35667	-9.77667	-6.48	0.606667	0.0166667	12.4433	3.03333	0
	Chol_Cre_183	Male	35	3	Right Hind	1.50333	0.126667	0.693333	0.06	-11.09	-16.71	-10.98	0.523333	0.03	12.4433	3.03333	0
7	Chol_Cre_1LM1LL	Female	10	3	Left Hind	1.58333	0.103333	0.806667	0.0533333	-7.73667	1.75667	-7.83	0.6	0.0266667	11.5333	3.08	0																																7
	Chol_Cre_1LM1LL	Female	10	3	Right Hind	1.48	0.0666667	0.78	0.05	-9.78667	-26.62	-9.69667	0.59	0.0233333	11.5333	3.08	0
	Chol_Cre_1LM1LL	Female	15	3	Left Hind	1.52	0.0666667	0.783333	0.05	-7.62	-9.35667	-7.68667	0.593333	0.02	12.5067	2.97333	0
	Chol_Cre_1LM1LL	Female	15	3	Right Hind	1.49667	0.08	0.773333	0.0533333	-9.95333	-17.3733	-9.89	0.593333	0.0233333	12.5067	2.97333	0
	Chol_Cre_1LM1LL	Female	20	3	Left Hind	1.54667	0.113333	0.783333	0.0366667	-7.85333	-4.05	-7.92333	0.6	0.0166667	9.64	2.96333	0
	Chol_Cre_1LM1LL	Female	20	3	Right Hind	1.48	0.0533333	0.766667	0.0433333	-9.8	-22.09	-9.72667	0.586667	0.0233333	9.64	2.96333	0
	Chol_Cre_1LM1LL	Female	25	3	Left Hind	1.50333	0.0733333	0.743333	0.0366667	-10.04	-7.63667	-10.0033	0.586667	0.0166667	9.31	2.91	0
	Chol_Cre_1LM1LL	Female	25	3	Right Hind	1.45333	0.0533333	0.743333	0.0366667	-7.57667	-18.9267	-7.61333	0.576667	0.0166667	9.31	2.91	0
	Chol_Cre_1LM1LL	Female	30	3	Left Hind	1.50667	0.0766667	0.73	0.0366667	-11.4733	-6.6	-11.38	0.57	0.0133333	9.26	2.87333	0
	Chol_Cre_1LM1LL	Female	30	3	Right Hind	1.44	0.0633333	0.74	0.0433333	-6.09667	-19.7567	-6.19333	0.556667	0.0133333	9.26	2.87333	0
	Chol_Cre_1LM1LL	Female	35	3	Left Hind	1.47333	0.07	0.72	0.0333333	-11.6867	-9.08333	-11.5733	0.556667	0.0166667	9.03	2.87	0
	Chol_Cre_1LM1LL	Female	35	3	Right Hind	1.43	0.0866667	0.73	0.05	-6.00667	-17.15	-6.11667	0.56	0.0166667	9.03	2.87	0
8	Chol_Cre_1RM	Female	10	3	Left Hind	1.50333	0.0466667	0.753333	0.0333333	-20.2067	-17.9767	-19.6867	0.623333	0.0233333	14.0367	3.18333	0																																8
	Chol_Cre_1RM	Female	10	3	Right Hind	1.47333	0.0566667	0.833333	0.0333333	3.88667	-7.61333	3.30667	0.613333	0.0133333	14.0367	3.18333	0
	Chol_Cre_1RM	Female	15	3	Left Hind	1.48333	0.04	0.743333	0.0233333	-15.5267	-17.5233	-15.2167	0.6	0.0133333	14.0367	3.10333	0
	Chol_Cre_1RM	Female	15	3	Right Hind	1.47667	0.126667	0.79	0.06	-1.67667	-8.76667	-2.00667	0.576667	0.0266667	14.0367	3.10333	0
	Chol_Cre_1RM	Female	20	3	Left Hind	1.52667	0.0633333	0.74	0.0333333	-18.61	-5.33667	-18.2033	0.616667	0.02	12.5033	2.98333	0
	Chol_Cre_1RM	Female	20	3	Right Hind	1.42	0.0633333	0.79	0.05	1.34	-19.9033	0.916667	0.573333	0.0166667	12.5033	2.98333	0
	Chol_Cre_1RM	Female	25	3	Left Hind	1.48667	0.0733333	0.706667	0.0366667	-23.45	-23.3333	-22.77	0.596667	0.0166667	10.88	2.96	0
	Chol_Cre_1RM	Female	25	3	Right Hind	1.48667	0.05	0.813333	0.0333333	8.05	-1.76333	7.26667	0.603333	0.0166667	10.88	2.96	0
	Chol_Cre_1RM	Female	30	3	Left Hind	1.48	0.0666667	0.683333	0.0266667	-21.6933	-29.68	-21.0667	0.593333	0.0133333	11.2167	3.01	0
	Chol_Cre_1RM	Female	30	3	Right Hind	1.53333	0.1	0.786667	0.0466667	6.21667	4.81667	5.49333	0.62	0.02	11.2167	3.01	0
	Chol_Cre_1RM	Female	35	3	Left Hind	1.47333	0.06	0.683333	0.0266667	-23.49	-25.6867	-22.8	0.6	0.0166667	11.9167	2.92	0
	Chol_Cre_1RM	Female	35	3	Right Hind	1.48	0.06	0.786667	0.0333333	8.28	0.656667	7.48	0.616667	0.0166667	11.9167	2.92	0
9	Chol_Cre_1RM1RL	Female	10	3	Left Hind	1.56	0.116667	0.746667	0.0466667	-11.17	2.78	-11.1233	0.62	0.0333333	8.88	3.02333	0
	Chol_Cre_1RM1RL	Female	10	3	Right Hind	1.43333	0.0833333	0.74	0.0333333	-6.64667	-28.1433	-6.69	0.57	0.0366667	8.88	3.02333	0
	Chol_Cre_1RM1RL	Female	15	3	Left Hind	1.51667	0.0666667	0.796667	0.0233333	-6.06333	-5.56	-6.21	0.623333	0.02	8.98333	2.91333	0
	Chol_Cre_1RM1RL	Female	15	3	Right Hind	1.47667	0.04	0.77	0.0366667	-11.44	-20.93	-11.2967	0.58	0.0166667	8.98333	2.91333	0
	Chol_Cre_1RM1RL	Female	20	3	Left Hind	1.52667	0.0633333	0.763333	0.0366667	-6.04333	-0.193333	-6.21	0.623333	0.02	8.76667	2.84333	0
	Chol_Cre_1RM1RL	Female	20	3	Right Hind	1.44667	0.07	0.73	0.0266667	-11.4567	-25.9233	-11.2967	0.58	0.02	8.76667	2.84333	0
	Chol_Cre_1RM1RL	Female	25	3	Left Hind	1.52667	0.116667	0.783333	0.04	-4.61667	-0.736667	-4.84667	0.63	0.0366667	8.86333	2.84	0
	Chol_Cre_1RM1RL	Female	25	3	Right Hind	1.45333	0.0833333	0.74	0.0433333	-12.7067	-25.3933	-12.4933	0.58	0.0333333	8.86333	2.84	0
	Chol_Cre_1RM1RL	Female	30	3	Left Hind	1.49667	0.06	0.806667	0.03	-4.86	-7.25667	-5.05667	0.623333	0.0133333	8.74333	2.73667	0
	Chol_Cre_1RM1RL	Female	30	3	Right Hind	1.47	0.05	0.773333	0.0233333	-12.5433	-19.29	-12.3567	0.616667	0.0233333	8.74333	2.73667	0
	Chol_Cre_1RM1RL	Female	35	3	Left Hind	1.51667	0.0733333	0.833333	0.0433333	-1.89333	0.793333	-2.24667	0.626667	0.0166667	8.82667	2.78	0
	Chol_Cre_1RM1RL	Female	35	3	Right Hind	1.45333	0.0566667	0.77	0.03	-15.17	-26.6467	-14.8467	0.596667	0.02	8.82667	2.78	0
control Forelimb weight support																																																	ERR23cko Forelimb weight support
n	Mouse_Genotype	Sex	Belt_Speed (cm/sec)	Trials (number)	Limb	Forelimb	Belt_Incline (deg)																																										n
1	Chol_Cre_128	Female	10	3	Fore	0.916667	0																																										1
	Chol_Cre_128	Female	15	3	Fore	0.9	0
	Chol_Cre_128	Female	20	3	Fore	0.873333	0
	Chol_Cre_128	Female	25	3	Fore	0.89	0
	Chol_Cre_128	Female	30	3	Fore	0.866667	0
	Chol_Cre_128	Female	35	3	Fore	0.873333	0
2	Chol_Cre_131	Female	10	3	Fore	0.893333	0																																										2
	Chol_Cre_131	Female	15	3	Fore	0.88	0
	Chol_Cre_131	Female	20	3	Fore	0.866667	0
	Chol_Cre_131	Female	25	3	Fore	0.85	0
	Chol_Cre_131	Female	30	3	Fore	0.873333	0
	Chol_Cre_131	Female	35	3	Fore	0.863333	0
3	Chol_Cre_134	Male	10	3	Fore	0.843333	0																																										3
	Chol_Cre_134	Male	15	3	Fore	0.84	0
	Chol_Cre_134	Male	20	3	Fore	0.873333	0
	Chol_Cre_134	Male	25	3	Fore	0.856667	0
	Chol_Cre_134	Male	30	3	Fore	0.9	0
	Chol_Cre_134	Male	35	3	Fore	0.926667	0
4	Chol_Cre_135	Male	10	3	Fore	0.82	0																																										4
	Chol_Cre_135	Male	15	3	Fore	0.8	0
	Chol_Cre_135	Male	20	3	Fore	0.86	0
	Chol_Cre_135	Male	25	3	Fore	0.863333	0
	Chol_Cre_135	Male	30	3	Fore	0.89	0
	Chol_Cre_135	Male	35	3	Fore	0.913333	0
5	Chol_Cre_182	Male	10	3	Fore	0.906667	0																																										5
	Chol_Cre_182	Male	15	3	Fore	0.863333	0
	Chol_Cre_182	Male	20	3	Fore	0.866667	0
	Chol_Cre_182	Male	25	3	Fore	0.833333	0
	Chol_Cre_182	Male	30	3	Fore	0.866667	0
	Chol_Cre_182	Male	35	3	Fore	0.813333	0
6	Chol_Cre_183	Male	10	3	Fore	0.85	0																																										6
	Chol_Cre_183	Male	15	3	Fore	0.893333	0
	Chol_Cre_183	Male	20	3	Fore	0.893333	0
	Chol_Cre_183	Male	25	3	Fore	0.956667	0
	Chol_Cre_183	Male	30	3	Fore	0.95	0
	Chol_Cre_183	Male	35	3	Fore	0.953333	0
7	Chol_Cre_1LM1LL	Female	10	3	Fore	0.83	0																																										7
	Chol_Cre_1LM1LL	Female	15	3	Fore	0.843333	0
	Chol_Cre_1LM1LL	Female	20	3	Fore	0.866667	0
	Chol_Cre_1LM1LL	Female	25	3	Fore	0.856667	0
	Chol_Cre_1LM1LL	Female	30	3	Fore	0.916667	0
	Chol_Cre_1LM1LL	Female	35	3	Fore	0.886667	0
8	Chol_Cre_1RM	Female	10	3	Fore	0.85	0																																										8
	Chol_Cre_1RM	Female	15	3	Fore	0.833333	0
	Chol_Cre_1RM	Female	20	3	Fore	0.856667	0
	Chol_Cre_1RM	Female	25	3	Fore	0.856667	0
	Chol_Cre_1RM	Female	30	3	Fore	0.87	0
	Chol_Cre_1RM	Female	35	3	Fore	0.87	0
9	Chol_Cre_1RM1RL	Female	10	3	Fore	0.84	0
	Chol_Cre_1RM1RL	Female	15	3	Fore	0.86	0
	Chol_Cre_1RM1RL	Female	20	3	Fore	0.91	0
	Chol_Cre_1RM1RL	Female	25	3	Fore	0.87	0
	Chol_Cre_1RM1RL	Female	30	3	Fore	0.916667	0
	Chol_Cre_1RM1RL	Female	35	3	Fore	0.89	0
[truncated: 50 more columns]

## Sheet: Fig 5D, F
Fig 5D											Fig 5F
control											control
n	30 mm Beam			25 mm Beam			20 mm beam				n	Trial	hits	miss
	Trial	hits	miss	Trial	hits	miss	Trial	hits	miss		1	1	35	0
1	1	8	0	1	12	0	1	9	0			2	36	0
	2	11	0	2	12	0	2	11	0			3	35	0
	3	8	0	3	10	0	3	7	0			4	47	0
	4	19	0	4	15	0	4	12	0			5	45	1
2	1	8	1	1	11	0	1	9	0		2	1	46	2
	2	8	0	2	10	0	2	8	0			2	43	4
	3	10	1	3	9	0	3	9	0			3	44	2
	4	4	0	4	9	0	4	11	0			4	49	1
3	1	8	0	1	8	0	1	11	0			5	49	1
	2	6	0	2	11	0	2	8	0		3	1	34	0
	3	8	0	3	11	0	3	11	0			2	36	1
	4	10	0	4	13	0	4	12	0			3	44	0
4	1	10	0	1	10	0	1	12	0			4	37	0
	2	11	0	2	12	0	2	10	0			5	40	1
	3	10	0	3	10	0	3	12	0		4	1	32	0
	4	10	0	4	10	1	4	11	1			2	40	2
												3	46	2
n	ERR23cko											4	48	1
	30 mm Beam			25 mm Beam			20 mm Beam				5	1	33	0
	Trial	hits	miss	Trial	hits	miss	Trial	hits	miss			2	50	4
1	1	6	1	1	10	2	1	10	8			3	39	0
	2	___	___	2	14	1	2	___	___			4	44	3
	3	___	___	3	14	15	3	11	20
	4	12	5	4	11	9	4	9	22		ERR23cko
2	1	___	___	1	4	1	1	___	___		n	Trial	hits	miss
	2	___	___	2	___	___	2	8	3		1	1	39	12
	3	___	___	3	10	0	3	8	1			2	30	12
	4	9	0	4	8	0	4	14	0			3	31	4
3	1	11	10	1	10	6	1	2	4			4	25	5
	2	9	9	2	10	5	2	7	7			5	34	11
	3	11	0	3	10	1	3	10	2		2	1	32	2
	4	12	3	4	13	2	4	11	4			2	39	2
4	1	8	4	1	11	8	1	10	2			3	33	5
	2	5	2	2	10	5	2	12	3			4	41	8
	3	4	2	3	___	___	3	___	___			5	27	7
	4	___	___	4	___	___	4	13	3		3	1	43	6
												2	40	2
												3	41	6
												4	42	4
												5	42	3
											4	1	31	15
												2	17	10
												3	35	16
												4	31	13
												5	36	16
											5	1	47	5
												2	35	1
												3	46	6
												4	43	6
												5	35	1
