# Supplementary material for: ERR2 and ERR3 promote the development of gamma motor neuron functional properties required for proprioceptive movement control
Source: PLoS Biol. 2022 Dec 21;20(12):e3001923. doi: 10.1371/journal.pbio.3001923 (PMC9815657; doi:10.1371/journal.pbio.3001923)
Supplement: S4 Data — (XLSX) [file pbio.3001923.s028.xlsx]

## Sheet: Fig 6G-J
Fig 6G							Fig 6H								Fig 6I								Fig 6J
n	control 1		ERR2		ERR2:VP16		control 1	control 2	ERR2:VP16	ERR3:VP16	ERR2	ERR3	EnR	ERR2 + ERR3	control 1	control 2	ERR2:VP16	ERR3:VP16	ERR2	ERR3	EnR	ERR2 + ERR3	control 1	control 2	ERR2:VP16	ERR3:VP16	ERR2	ERR3	EnR	ERR2 + ERR3	Statistical test
	rheobase	mean firing frequency	rheobase	mean firing frequency	rheobase	mean firing frequency	rheobase								mean firing frequency								mean gain								Student's t-test
cell 1	80	14.12	160	15.08	125	18.36	80	120	125	45	160	50	220	15	14.12	14.04	18.36	19.45	15.08	22.05	11.82	24.2	59.08	46.18	106.62	84.47	71.58	77.49	35.64	117.11	SEM=STDEV/sqrt(n)
cell 2	230	15.59	165	14.66	25	15.93	230	40	25	35	165	75	110	150	15.59	14.99	15.93	28.09	14.66	17.61	18.27	16.07	68.89	56.65	89.07	85.37	47.7	51.93	61.2	59.35
cell 3	155	15.76	80	22.06	60	9.82	155	50	60	25	80	410	220	60	15.76	13.79	9.82	18.46	22.06	12.94	16.59	10.08	58.55	50.81	129.19	79.09	48.81	47.05	59.5	52.25
cell 4	220	15.98	300	22.51	50	22.4	220	260	50	55	300	150	130	100	15.98	26.78	22.4	15.29	22.51	14.07	10.91	13.26	38.47	67.56	144.78	138.28	57.44	54.97	19.88	33.8
cell 5	80	21.11	45	14.3	75	24.4	80	50	75	75	45	110	220	150	21.11	9.32	24.4	13.9	14.3	14.51	10.4	17	61.78	35.04	104.26	74.12	66.59	65.41	28.2	51.07
cell 6	70	14.12	210	12.08	35	25.72	70	60	35	25	210	30	210	30	14.12	9.98	25.72	21.4	12.08	21.49	17.32	18.08	59.08	42.2	96.2	106.83	35.63	71.88	75.56	89.45
cell 7	420	13.67	120	17.3	100	15.41	420	160	100	25	120	140	150	200	13.67	12.37	15.41	21.02	17.3	13.71	19.62	12.03	27.32	41.82	66.6	175.75	74.22	59.03	73.49	46.07
cell 8	220	10.06	125	15.71	25	17.23	220	150	25	75	125	190	340	240	10.06	12.5	17.23	21.63	15.71	17.69	15.04	23.83	31.61	36.18	87.27	99.51	60.12	56.92	13.84	23.67
cell 9	145	16.04	115	21.03	60	16.52	145	280	60	45	115	80	85	170	16.04	9.41	16.52	19.32	21.03	16.98	16.59	17.55	33.22	22.58	72.61	66.57	86.74	77.32	59.5	93.02
cell 10	70	18.2	30	16.42	40	18.57	70	240	40	220	30	85	130	190	18.2	9.5	18.57	13.33	16.42	18.21	19.5	12.92	56.19	27.31	96.41	50.72	73.04	77.74	65.9	53.87
cell 11	140	12.61	35	17.46	65	25.82	140	80	65		35	85	130	180	12.61	13.89	25.82		17.46	22.05	18.77	17.45	40.44	58.6	97.35		71.53	77.49	56.4	72.19
cell 12	130	10.74	95	11.01	25	22.14	130	170	25		95	100	350	60	10.74	12.61	22.14		11.01	18.53	10.64	20.69	41.29	39.15	180.13		38.12	68.56	17.64	83.44
cell 13	70	12.56	145	16.85	85	19.1	70	310	85		145	410	210	30	12.56	11.09	19.1		16.85	17.61	13.01	22.4	41.32	40.5	84.42		55.87	38.92	28.68	131.55
cell 14	60	10.39	150	14.53	20	27.55	60	110	20		150	165	90		10.39	13.84	27.55		14.53	12.95	19.1		37.99	62.65	118.67		53.8	58.9	59.06
cell 15	40	10.38	200	12.32	60	14.67	40	200	60		200	40	160		10.38	9.61	14.67		12.32	19.18	17.49		47.21	22.02	53.07		36.48	84.98	53.84
cell 16	90	13.96	50	19.29	80	16.39	90	230	80		50	55	130		13.96	11.54	16.39		19.29	12.69	10.63		51.93	33.58	81.47		55.8	50.82	32.91
cell 17	120	11.14	30	20.7	90	29.46	120	410	90		30	70	225		11.14	12.58	29.46		20.7	16.43	10.73		31.09	27.35	134.79		89.29	57.21	16.62
cell 18	50	13.06	120	10.02	50	20.06	50	220	50		120	40			13.06	11	20.06		10.02	17.85			45.6	30.37	92.95		30.21	60.82
cell 19	300	12.65	80	14.07	90	20.62	300	110	90		80	160			12.65	13.74	20.62		14.07	16.89			36.26	53.29	107.51		54.61	54.06
cell 20	250	9.22	40	13.32	60	16.23	250	70	60		40	220			9.22	11.32	16.23		13.32	19.25			22.89	41.53	77		55.4	69.59
cell 21	440	14.99	105	13.52			440	160			105	50			14.99	13.51			13.52	12.91			51.47	37.93			55.06	50.78
cell 22								110								11.46								49.11
cell 23								100								13.22								53.96
