# Supplementary material for: ERR2 and ERR3 promote the development of gamma motor neuron functional properties required for proprioceptive movement control
Source: PLoS Biol. 2022 Dec 21;20(12):e3001923. doi: 10.1371/journal.pbio.3001923 (PMC9815657; doi:10.1371/journal.pbio.3001923)
Supplement: S5 Data — (XLSX) [file pbio.3001923.s029.xlsx]

## Sheet: Fig 7A
Fig 7A: Data points underlying heatmap
ENSEMBL_ID	GENE	Dlk1_1	Dlk1_2	Dlk1_3	Dlk1_4	Err2:VP16_1	Err2:VP16_2	Err2:VP16_3	Err2:VP16_4	Control_1	Control_2	Control_3	Control_4
mERR2	NA	0	0	0	0	165.877	158.423	53.8562	133.899	0	0	0	0
VP16	NA	0	0	0	0	16.5015	20.2793	12.6607	21.4629	0	0	0	0
ENSGALG00000033638	SLC26A7	8.48766	3.03325	4.57866	0.751889	41.1576	45.6991	11.088	85.4182	4.6418	0.939495	4.48046	5.60003
ENSGALG00000031003	NA	9.33642	10.9197	8.24158	5.26322	308.058	432.618	44.3522	217.778	5.80224	14.0924	21.5062	10.5778
ENSGALG00000042795	NA	147.685	161.369	136.444	271.432	251.934	239.159	236.809	207.004	221.463	168.265	154.077	215.958
ENSGALG00000036248	NA	39.0432	73.4046	29.3034	40.602	81.0679	70.0719	74.4483	81.5705	39.1379	48.7389	25.3664	41.2202
ENSGALG00000026687	PLCD4	21.2191	20.6261	40.2922	27.8199	73.5847	62.4554	38.8082	80.801	28.6375	22.0485	35.7008	21.5062
ENSGALG00000006453	TF	323.38	337.904	343.399	284.966	3076.59	658.947	877.422	873.039	413.334	251.817	243.329	198.036
ENSGALG00000003713	CLCNKB	3.39506	1.2133	0.915731	0.751889	21.2024	15.233	4.75202	33.8594	0.954582	2.3209	0.939495	0
ENSGALG00000000441	KCNA10	0.848766	2.4266	4.57866	3.00756	23.6968	36.5593	4.75202	20.0079	0.954582	0	0.939495	1.79218
ENSGALG00000026364	ASAH1	959.954	1061.03	775.624	952.644	1186.09	1165.33	1377.29	1318.98	1079.63	1047.89	951.709	872.793
ENSGALG00000035927	ST8SIA5	103.549	98.2772	82.4158	104.513	167.125	115.771	135.433	203.926	91.6399	113.724	109.921	142.479
ENSGALG00000010929	SPARCL1	139.198	189.881	247.247	146.618	253.181	260.485	266.905	231.629	182.325	132.291	138.106	148.751
ENSGALG00000021552	RASL10A	2.5463	0.606649	0	0	11.2248	18.2796	5.54402	6.15626	0.954582	1.16045	0.939495	0
mDLK1	NA	666.281	607.256	414.826	387.975	0	0	0	0	0	0	0	0
IRES	NA	313.195	359.743	228.933	232.334	0	0	0	0	0	0	0	0
ENSGALG00000034004	TRIM3	1182.33	447.101	464.276	527.826	374.16	498.12	481.538	306.274	321.694	340.012	364.524	332.45
ENSGALG00000040925	RNF215	263.966	193.521	230.764	218.8	174.608	204.123	205.921	150.059	200.462	199.597	178.504	177.426
ENSGALG00000015203	NA	752.855	731.619	754.562	709.032	690.948	591.041	689.043	510.97	710.209	698.59	688.65	733.899
ENSGALG00000032984	MEX3B	345.448	107.377	162.084	133.084	52.3823	115.771	103.752	76.1838	80.1849	80.071	97.7075	80.6482
ENSGALG00000003855	SRC	416.744	330.017	404.753	411.283	291.844	325.987	354.026	249.329	349.377	346.974	265.877	381.735
ENSGALG00000032060	NA	129.861	94.0307	126.371	126.317	82.3151	114.248	97.4164	61.5626	95.4582	99.7986	76.0991	94.9857
ENSGALG00000011326	STK16	104.398	59.4516	88.8259	46.6171	39.9104	65.502	49.8962	54.6368	45.8199	32.4926	53.5512	34.9476
ENSGALG00000030899	ATXN7L3	572.917	488.353	468.854	495.495	412.823	563.622	525.098	339.364	502.11	452.575	433.107	376.358
ENSGALG00000030941	KIAA1324	208.796	86.7509	102.562	100.001	44.8991	77.6884	79.2004	56.9454	82.094	73.1083	62.9462	105.739
ENSGALG00000040348	NA	199.46	97.0639	114.466	103.761	76.0791	86.8283	87.9124	73.8752	79.2303	67.306	92.0706	74.3756
ENSGALG00000041604	NA	188.426	105.557	96.1518	122.558	104.765	100.538	114.841	67.7189	87.8215	99.7986	60.1277	77.96

## Sheet: Fig 7C
Fig 7C
	Kcna10WT + control		Kcna10WT + ERR2		Kcna10mut. + ERR2
n	fluorescence intensity tdTomato	normalized fluorescence intensity tdTomato	fluorescence intensity tdTomato	normalized fluorescence intensity tdTomato	fluorescence intensity tdTomato	normalized fluorescence intensity tdTomato
cell 1	30.058	2.84376	327.316	46.0593	-9.88545	0
cell 2	21.393	2.02397	424.926	59.7949	-18.1799	0
cell 3	18.2836	1.72979	290.257	40.8445	10.6067	1.19193
cell 4	0.165837	0.0156897	100.221	14.1029	6.83072	0.767601
cell 5	33.2214	3.14303	35.625	5.01308	70.6831	7.943
cell 6	5.00504	0.473521	184.118	25.9087	0.275774	0.0309901
cell 7	28.3171	2.67905	170.809	24.0359	151.018	16.9707
cell 8	45.8179	4.33478	107.353	15.1065	8.97327	1.00837
cell 9	6.31508	0.597462	183.787	25.8621	108.04	12.141
cell 10	60.4971	5.72356	136.397	19.1935	50.1697	5.63781
cell 11	57.3396	5.42483	229.449	32.2876	-7.87017	0
cell 12	3.12395	0.295553	166.434	23.4203	66.3948	7.46111
cell 13	30.9708	2.93011	51.9118	7.30493	108.633	12.2076
cell 14	54.7531	5.18013	34.9632	4.91996	62.3453	7.00605
cell 15	45.4326	4.29832	51.7279	7.27906	121.316	13.6329
cell 16	1056.98	100	76.2132	10.7246	499.494	56.1305
cell 17	49.3475	4.66871	75.2206	10.5849	146.429	16.4549
cell 18	69.6472	6.58924	209.78	29.5199	215.607	24.2289
cell 19	29.3862	2.78019	65.0526	9.15408	37.2891	4.19036
cell 20	210.778	19.9415	50.4938	7.10539	21.288	2.39223
cell 21	29.0478	2.74818	218.127	30.6944	89.7919	10.0904
cell 22	240.841	22.7857	152.596	21.4731	84.0832	9.44884
cell 23	192.605	18.2221	710.64	100	67.1251	7.54317
cell 24	-16.6424	0	81.7776	11.5076	113.709	12.778
cell 25	-24.1145	0	66.1039	9.30201	118.135	13.2754
cell 26	-22.6346	0	36.827	5.18223	88.526	9.9481
cell 27	-19.4081	0	550.621	77.4824	152.041	17.0856
cell 28	-17.54	0	63.3323	8.912	449.162	50.4745
cell 29	-21.9068	0	128.576	18.093	221.831	24.9282
cell 30	3.97405	0.37598	80.1096	11.2729	63.945	7.18581
cell 31	4.59584	0.434807	241.938	34.045	78.3842	8.80841
cell 32	-5.4339	0	528.175	74.3239	496.046	55.7431
cell 33	10.7056	1.01284	34.2349	4.81747	49.6972	5.58472
cell 34	3.19005	0.301807	59.7398	8.40648	889.879	100
cell 35	2.27088	0.214846	95.2414	13.4022	44.3772	4.98688
cell 36	3.75777	0.355518	109.209	15.3677	145.804	16.3848
cell 37	1.67613	0.158577	107.258	15.0931	175.952	19.7725
cell 38	-2.94674	0	173.918	24.4735	67.5606	7.59211
cell 39	54.4471	5.15118	213.875	30.0961	52.5519	5.90551
cell 40	14.139	1.33767	154.295	21.7122	69.1176	7.76708
cell 41	8.73209	0.826133	65.9765	9.28409	70.8478	7.9615
cell 42	-5.89348	0	-1.3597	0	43.3824	4.87509
cell 43	3.08191	0.291576	20.3646	2.86568	68.8581	7.73792
cell 44	31.1601	2.94802	-6.33498	0	84.9913	9.55089
cell 45	28.9562	2.73951	13.8443	1.94814	127.465	14.3239
cell 46	81.8182	7.74072	54.4733	7.66538	99.3945	11.1694
cell 47	27.2421	2.57734	87.482	12.3103	19.4263	2.18302
cell 48	9.15213	0.865872	12.1934	1.71583	-19.5198	0
cell 49	440.741	41.698	18.254	2.56866	160.181	18.0003
cell 50	23.6302	2.23563	10.8225	1.52292	104.116	11.7
cell 51	20.2938	1.91998	38.6003	5.43176	294.2	33.0607
cell 52	24.6403	2.33119	107.535	15.1321	-6.39227	0
cell 53	16.6208	1.57247	23.8477	3.3558	-18.0854	0
cell 54	43.0976	4.07742	86.9739	12.2388	16.7758	1.88518
cell 55	22.5589	2.13427	20.4409	2.8764	-17.5242	0
cell 56	6.06061	0.573387	98.7976	13.9026	-21.0165	0
cell 57	16.6562	1.57582	58.517	8.23441	37.9794	4.26793
cell 58	23.1738	2.19245	7.97595	1.12236	27.1282	3.04852
cell 59	10.9887	1.03962	127.575	17.9521	23.3552	2.62453
cell 60	-4.78589	0	58.3968	8.21749	0.405363	0.0455526
cell 61	1.07053	0.101281	18.477	2.60004	9.66635	1.08626
cell 62	59.5403	5.63304	23.4466	3.29936	28.4378	3.19569
cell 63	273.3	25.8566	40.534	5.70387	84.8768	9.53802
cell 64	8.34383	0.7894	72.5243	10.2055	-7.90846	0
cell 65	44.6474	4.22403	588.592	82.8256	0.579374	0.0651071
cell 66	5.06927	0.479598	198.592	27.9455	6.63384	0.745476
cell 67	-4.37657	0	382.039	53.7598	15.1796	1.70581
cell 68	88.7909	8.4004	215	30.2544	9.12514	1.02544
cell 69	0.755668	0.0714928	358.883	50.5014	9.64658	1.08403
cell 70	5.79345	0.548111	113.544	15.9777	37.2874	4.19017
cell 71	0	0	231.456	32.5701	37.9757	4.26751
cell 72	20.8432	1.97195	313.058	44.053	28.2996	3.18016
cell 73	166.706	15.7719	28.7379	4.04394	48.4211	5.44131
cell 74	55.3586	5.23741	38.6893	5.44429	31.5789	3.54868
cell 75	34.6336	3.27664	143.696	20.2207	46.0729	5.17743
cell 76	-0.0788022	0	96.6337	13.5981	28.7854	3.23476
cell 77	12.1355	1.14813	130.825	18.4095	10.8097	1.21474
cell 78	2.28526	0.216206	79.505	11.1878	12.3077	1.38307
cell 79	-1.57604	0	331.155	46.5995	9.47368	1.0646
cell 80	12.2931	1.16304	13.5974	1.9134	30.2024	3.39399
cell 81	97.6359	9.23722	92.7723	13.0547	117.49	13.2029
cell 82	67.1789	6.35571	71.7492	10.0964	38.2591	4.29936
cell 83	45.0749	4.26448	30.495	4.29121	30.4453	3.42129
cell 84	36.4854	3.45184	19.0099	2.67504	53.4008	6.00091
cell 85	35.1064	3.32137	110.528	15.5533	21.7814	2.44768
cell 86	17.3198	1.63861	16.0396	2.25706	15.8842	1.78499
cell 87	-0.909727	0	57.0957	8.0344	37.8135	4.24929
cell 88	38.5234	3.64466	75.6433	10.6444	119.678	13.4488
cell 89	523.058	49.4859	40.1556	5.65062	98.0707	11.0207
cell 90	17.5997	1.66509	249.791	35.1501	46.3666	5.21043
cell 91	9.13226	0.863992	178.037	25.0531	17.9743	2.01986
cell 92	2.09937	0.198619	116.218	16.354	49.2283	5.53202
cell 93	-7.41777	0	143.268	20.1603	185.405	20.8348
cell 94	9.30721	0.880544	126.152	17.7519	3.67138	0.412571
cell 95	6.75297	0.638891	34.7603	4.89141	11.616	1.30535
cell 96	3.04409	0.287997	69.1548	9.73133	-27.8664	0
cell 97	7.45276	0.705097	199.561	28.0818	64.433	7.24065
cell 98	2.23933	0.21186	293.377	41.2835	42.6289	4.79041
cell 99	11.9664	1.13213	34.0285	4.78843	103.196	11.5966
cell 100	10.7768	1.01958	10.5379	1.48287	120.052	13.4908
cell 101			67.1789	9.45329	69.4845	7.80831
cell 102			15.6239	2.19856

## Sheet: S11A, B Fig
S11A,B Fig: Data points underlying bar charts
	Control reads	Esrrb reads	SEM	Fold change	SEM
mEsrrb	0	148.893	27.03	NA	NA
cEsrrb	24.6007	24.7955	2.45	1.00792	2.45
Kcna10	1.67211	22.8305	5.49	13.6537	3.28
Slc6a7	4.26518	50.5676	11.27	11.8559	2.51
Ensgal31003	12.5773	241.574	66.61	19.2071	5.25
Actb	45223.9	42786.5	2373	0.946104	0.05
Hoxa11	226.558	210.843	1.755	0.930634	0.007
Hoxc11	173.808	180.102	2.89	1.03621	0.016
*(SEM: standard error of mean)

## Sheet: S11C, D Fig
S11C, D Fig: complete results, gene annotation clustering (https://david.ncifcrf.gov)
Annotation Cluster 1 Enrichment Score: 1.3963456082942876
Category Term Count % PValue Genes List Total Pop Hits Pop Total Fold Enrichment Bonferroni Benjamini FDR
UP_SEQ_FEATURE CARBOHYD:N-linked (GlcNAc...) asparagine 4 25.0 0.004816710407966021 TF, KBP, KCNA10, NTN1 13 485 16174 10.261062648691516 0.17163846015811834 0.18785170591067482 0.18785170591067482
UP_KW_BIOLOGICAL_PROCESS KW-0406~Ion transport 4 25.0 0.005061467649411752 TF, KBP, KCNA10, CACNG3 6 324 3885 7.993827160493827 0.034896801439054936 0.01771513677294113 0.01771513677294113
UP_KW_PTM KW-0325~Glycoprotein 4 25.0 0.1873279160631367 TF, KBP, KCNA10, NTN1 5 1168 2869 1.9650684931506852 0.3395640839897158 0.5619837481894101 0.5619837481894101
UP_KW_DOMAIN KW-0732~Signal 4 25.0 0.56883729602704 TF, KBP, NTN1, LGR5 10 2733 8760 1.282107574094402 0.9994850433369589 1.0 1.0
Annotation Cluster 2 Enrichment Score: 1.3745722736966908
Category Term Count % PValue Genes List Total Pop Hits Pop Total Fold Enrichment Bonferroni Benjamini FDR
UP_KW_BIOLOGICAL_PROCESS KW-0813~Transport 6 37.5 0.0019610217963124572 TF, KBP, SLC26A7, KCNA10, NDUFV1, CACNG3 6 1118 3885 3.4749552772808587 0.013646658267128409 0.0137271525741872 0.0137271525741872
UP_KW_BIOLOGICAL_PROCESS KW-0406~Ion transport 4 25.0 0.005061467649411752 TF, KBP, KCNA10, CACNG3 6 324 3885 7.993827160493827 0.034896801439054936 0.01771513677294113 0.01771513677294113
UP_KW_MOLECULAR_FUNCTION KW-0407~Ion channel 3 18.75 0.029690151015803655 KBP, KCNA10, CACNG3 8 225 5584 9.306666666666667 0.30349333643758436 0.35628181218964383 0.35628181218964383
UP_KW_DOMAIN KW-0812~Transmembrane 5 31.25 0.5639448722809126 KBP, ST8SIA5, KCNA10, CACNG3, LGR5 10 3668 8760 1.1941112322791712 0.9994300029856485 1.0 1.0
UP_KW_DOMAIN KW-1133~Transmembrane helix 3 18.75 0.8063631757825784 KBP, KCNA10, CACNG3 10 2639 8760 0.9958317544524441 0.9999996172708318 1.0 1.0
Annotation Cluster 3 Enrichment Score: 0.4155574971783499
Category Term Count % PValue Genes List Total Pop Hits Pop Total Fold Enrichment Bonferroni Benjamini FDR
UP_KW_CELLULAR_COMPONENT KW-0472~Membrane 7 43.75 0.2689508058332234 KBP, SLC26A7, ST8SIA5, KCNA10, NDUFV1, CACNG3, LGR5 9 5018 8698 1.348168814490058 0.9564020541883741 1.0 1.0
UP_SEQ_FEATURE TRANSMEM:Helical 5 31.25 0.3736095823147423 KBP, SLC26A7, ST8SIA5, CACNG3, LGR5 13 4160 16174 1.4953772189349113 0.999999988061243 1.0 1.0
UP_KW_DOMAIN KW-0812~Transmembrane 5 31.25 0.5639448722809126 KBP, ST8SIA5, KCNA10, CACNG3, LGR5 10 3668 8760 1.1941112322791712 0.9994300029856485 1.0 1.0
