# Supplementary material for: ERR2 and ERR3 promote the development of gamma motor neuron functional properties required for proprioceptive movement control
Source: PLoS Biol. 2022 Dec 21;20(12):e3001923. doi: 10.1371/journal.pbio.3001923 (PMC9815657; doi:10.1371/journal.pbio.3001923)
Supplement: S6 Data — (XLSX) [file pbio.3001923.s030.xlsx]

## Sheet: Fig 7A
ENSEMBL_ID	Dlk-1_1	Dlk-1_2	Dlk-1_3	Dlk-1_4	Dlk-1_5	Dlk-1_6	Dlk-1_7	Dlk-1_8	Err2_1	Err2_2	Err2_3	Err2_4	Err2_5	Err2_6	eGFP_1	eGFP_2	eGFP_3	eGFP_4	eGFP_5
IRES	200.394	225.058	565.662	353.985	232.334	228.933	359.743	313.195	0	0	1.53907	0	0	0	0	0	0	0	0
DLK1	311.724	366.723	1017.32	877.377	387.975	414.826	607.256	666.281	0	0	1.53907	0	0	0	0	0	0	0	0
VP16	0	0	0	0	0	0	0	0	9.23135	6.90564	16.1602	9.50404	15.233	12.472	0	0	0	0	0
ERR2	2.78325	0	0	0	0	0	0	0	55.3881	101.283	133.899	53.8562	158.423	165.877	0	0	0	0	0
eGFP	150.296	254.195	655.297	477.374	205.266	205.124	315.458	381.096	30.0019	39.132	43.0938	16.6321	60.9321	22.4496	4.97781	1725.87	3172.68	96.3173	611.887
ENSGALG00000000003	450.887	453.129	390.742	334.769	448.878	360.798	384.009	320.833	479.261	481.093	657.951	450.65	447.851	498.879	609.159	504.499	340.097	505.956	510.701
ENSGALG00000000004	818.277	892.193	504.744	382.809	527.074	828.737	716.453	733.334	828.513	603.093	826.478	632.811	1229.31	786.982	1077.07	707.016	838.03	864.534	919.262
ENSGALG00000000011	242.143	290.365	358.542	346.905	312.034	325.085	343.97	296.219	286.172	356.792	313.2	346.898	318.37	364.182	385.158	322.593	381.435	362.06	417.152
ENSGALG00000000038	0	0	0	0	0	0	0	0	0	0	0	0	0	0	0	0	0	0	0
ENSGALG00000000044	0	0	2.61075	1.51708	0.751889	0	0.606649	0	0.769279	0	0.769533	0.792004	0	0	0	0	1.87899	0	0
ENSGALG00000000048	25.0493	22.1039	39.1612	32.3643	30.0756	34.7978	21.2327	31.4043	51.5417	9.20752	26.1641	26.1361	30.4661	31.18	31.7335	29.571	24.4269	12.7649	20.0462
ENSGALG00000000055	353.473	456.144	524.76	552.722	533.841	586.068	553.264	488.889	361.561	471.886	494.81	582.123	601.705	551.262	511.47	463.279	671.739	613.878	588.022
ENSGALG00000000059	4083.03	5073.84	7820.92	9614.74	5724.13	5795.66	5332.45	7615.13	5751.13	5064.14	3509.84	5791.92	7348.41	5243.22	3206.95	4355.9	6045.65	5140.79	4641.18
ENSGALG00000000067	150.296	110.519	190.584	189.635	178.95	165.747	185.635	191.821	114.623	193.358	133.899	172.657	257.438	200.799	124.445	129.933	266.817	213.523	195.689
ENSGALG00000000071	77.9311	90.425	52.2149	68.2685	79.7003	67.7641	65.5181	74.6914	75.3893	62.1508	102.348	43.5602	62.4554	74.8319	95.8228	73.4795	103.344	119.526	81.1395
ENSGALG00000000081	0	0	5.22149	5.05693	3.00756	1.83146	1.81995	0	1.53856	0	0	1.58401	0	0	1.86668	3.58437	4.69748	2.3209	0.954582
ENSGALG00000000086	912.907	908.268	1211.39	1214.17	1197.01	1319.57	1412.89	1176.39	719.276	1268.34	1242.8	1275.13	1561.39	1312.05	941.428	947.169	1421.46	1416.91	1429.01
ENSGALG00000000091	331.207	448.106	422.071	582.052	533.089	559.512	604.223	493.982	453.105	467.282	614.857	433.226	447.851	486.407	607.915	629.952	627.583	655.654	579.431
ENSGALG00000000094	450.887	413.945	597.861	507.716	516.548	531.124	507.159	508.411	353.868	499.508	442.481	502.922	671.777	520.082	401.336	424.747	575.911	633.605	573.704
ENSGALG00000000102	178.128	133.628	171.439	212.391	159.401	159.337	217.181	180.787	159.241	184.15	236.247	174.241	245.252	217.013	149.956	155.024	198.234	172.907	193.78
ENSGALG00000000104	5.56651	5.02361	9.57273	17.1936	7.51889	17.3989	1.2133	13.5803	9.23135	23.0188	10.7735	7.92004	4.56991	4.98879	7.46671	8.06482	10.3344	15.0858	9.54582
ENSGALG00000000106	403.572	390.837	347.229	363.087	360.907	368.124	367.63	408.256	406.179	393.622	385.536	337.393	268.101	382.89	489.07	509.876	439.684	487.389	430.516
ENSGALG00000000107	0	4.01889	3.48099	3.03416	2.25567	3.66292	4.24655	4.24383	6.92351	4.60376	3.07813	1.58401	1.5233	4.98879	3.73336	4.48046	1.87899	1.16045	7.63665
ENSGALG00000000109	47.3153	71.3352	78.3224	70.797	77.4446	114.466	94.0307	65.355	73.8508	75.9621	66.1798	64.9443	85.305	82.3151	74.0449	66.3108	104.284	61.5038	63.957
ENSGALG00000000112	2585.64	2000.4	2110.35	1444.76	1533.85	1937.69	1947.34	1178.09	1987.82	2172.98	1192.78	2952.59	1541.58	1209.78	1772.1	1926.6	4534	3069.39	2648.96
ENSGALG00000000115	0	0	0	0	0	0	0	0	0	0	0	0	0	0	0	0	0	0	0
ENSGALG00000000120	0	0	0	0	0	0	0	0	0	0	0	0	0	0	0	0	0	0	0
ENSGALG00000000122	2646.87	2262.63	4782.02	5904.98	4404.57	4417.49	4729.44	5864.12	2339.38	3929.31	5212.82	4504.92	5259.96	3811.44	2093.79	2269.8	5215.14	5868.39	4379.62
ENSGALG00000000123	0	0	0	0	0	0	0	0	0	0	0	0	0	6.23599	1.24445	0	0	0	0
ENSGALG00000000129	578.917	487.29	836.309	819.222	732.34	779.287	803.204	683.256	510.032	708.979	743.369	738.939	885.039	692.195	588.004	618.303	877.489	843.646	796.121
ENSGALG00000000136	0	1.00472	0	0	1.50378	0	0	0.848766	1.53856	0	0.769533	0	0	1.2472	0	3.58437	0	0	0
ENSGALG00000000137	375.739	256.204	353.321	463.215	367.674	402.922	445.887	370.062	313.866	368.301	520.204	386.498	406.722	366.676	288.713	317.216	513.904	435.168	399.97
ENSGALG00000000141	0	0	3.48099	14.6651	6.767	4.57866	7.27979	3.39506	0	0	6.9258	10.296	4.56991	4.98879	2.4889	2.68827	8.45546	2.3209	1.90916
ENSGALG00000000142	503.769	462.172	603.082	520.864	597.752	501.821	613.323	554.244	395.409	545.546	537.134	555.986	633.694	632.33	493.425	494.642	692.408	620.84	703.527
ENSGALG00000000146	1519.66	1523.16	1274.04	1209.62	1362.42	1338.8	1282.46	1289.28	1424.7	1167.05	1362.07	1284.63	895.702	1285.86	1852.99	2095.06	1703.31	1545.72	1695.34
ENSGALG00000000150	2805.52	2503.77	5086.6	5440.24	4820.36	4898.25	5479.26	5172.38	2373.23	4313.73	5331.32	4488.28	5098.49	4042.17	2559.22	2535.04	6113.3	6246.7	4944.73
ENSGALG00000000151	122.463	145.685	72.2306	54.6148	75.1889	86.9945	98.2772	104.398	129.239	78.264	108.504	53.8562	158.423	84.8095	153.068	94.0896	115.558	142.735	139.369
ENSGALG00000000154	22.266	8.03777	24.367	51.075	26.3161	16.4832	6.67314	37.3457	18.4627	50.6414	36.9376	39.6002	9.13982	13.7192	9.95562	32.2593	40.3983	32.4926	8.59124
ENSGALG00000000156	1216.28	1198.63	1247.07	1457.91	1152.65	1168.47	1100.46	1370.76	1317.01	980.601	975.768	1169	1080.02	1105.02	1143.03	1162.23	1332.2	1315.95	1061.49
ENSGALG00000000158	16.6995	22.1039	28.7182	64.7287	22.5567	23.809	23.6593	49.2284	25.3862	20.7169	24.6251	39.6002	57.8855	23.6968	11.2001	11.6492	24.4269	30.1717	20.0462
ENSGALG00000000161	261.626	247.162	233.227	195.703	228.574	306.77	306.358	285.185	225.399	301.546	419.395	282.745	505.737	314.294	298.046	240.153	302.518	326.086	375.151
ENSGALG00000000162	8.34976	4.01889	11.3132	6.57401	11.2783	7.32585	10.313	6.79013	13.0777	9.20752	5.38673	15.0481	12.1864	11.2248	8.08894	7.16873	0.939495	1.16045	6.68207
ENSGALG00000000164	8.34976	4.01889	0.870249	6.06831	5.26322	5.49439	7.27979	5.09259	3.84639	2.30188	4.6172	2.37601	10.6631	4.98879	4.35558	1.79218	7.51596	9.28359	8.59124
ENSGALG00000000168	55.6651	41.1936	67.0091	68.7742	81.9559	40.2922	50.3519	65.355	28.4633	69.0564	41.5548	53.8562	106.631	64.8543	48.5336	60.9342	89.2521	87.0337	93.549
ENSGALG00000000172	0	0	0	0	0	0	0	0	0	0	0	0	0	0	0	0	0	0	0
ENSGALG00000000184	5.56651	16.0755	2.61075	9.10247	6.01511	7.32585	1.81995	0.848766	9.23135	4.60376	7.69533	3.16801	1.5233	3.7416	19.9112	1.79218	14.0924	1.16045	6.68207
ENSGALG00000000186	247.71	152.718	227.135	209.863	206.018	193.219	205.048	210.494	164.626	230.188	182.379	251.065	175.18	234.473	187.912	205.205	253.664	300.556	272.056
ENSGALG00000000189	436.971	473.224	201.898	171.43	175.942	333.326	330.017	394.676	490.031	188.754	350.907	160.777	257.438	223.249	575.559	305.567	309.094	322.605	424.789
ENSGALG00000000195	904.557	688.234	670.091	547.16	723.317	684.051	707.96	691.744	686.966	725.093	602.544	658.155	571.239	732.106	946.406	951.649	999.623	797.228	863.897
ENSGALG00000000201	108.547	114.538	152.294	173.453	123.31	120.877	101.31	173.997	189.243	94.3771	97.7307	109.296	120.341	86.0567	93.9561	137.998	104.284	131.131	115.504
ENSGALG00000000208	239.36	284.336	220.173	190.646	206.018	234.427	222.64	256.327	265.401	214.075	268.567	198.001	182.796	189.574	342.224	381.735	348.553	334.209	336.013
ENSGALG00000000209	985.272	885.16	1152.21	1248.05	1096.25	1072.32	888.135	781.713	823.129	1035.85	794.158	1093.76	1054.13	1057.62	1024.18	971.363	1364.15	1448.24	1177.95
ENSGALG00000000215	147.512	141.666	64.3984	52.0864	64.6625	97.9832	116.477	93.3642	122.315	57.547	103.887	58.6083	76.1651	44.8991	178.579	103.947	116.497	123.008	145.096
ENSGALG00000000217	840.543	771.626	704.901	847.035	782.717	784.782	632.129	681.559	808.512	764.225	424.013	712.803	565.145	779.499	876.716	974.947	666.102	700.911	737.892
ENSGALG00000000218	587.266	666.131	328.954	309.484	309.778	615.371	698.254	618.75	630.809	356.792	752.603	342.146	865.236	400.351	762.227	370.086	738.443	690.467	796.121
ENSGALG00000000220	4383.62	5235.6	2169.53	2033.9	2434.62	2929.42	2877.34	2814.51	5446.5	2154.56	3012.72	2364.13	1888.9	2331.01	6889.91	5852.37	3246.9	3425.65	3791.6
ENSGALG00000000223	233.793	199.94	276.739	280.66	293.237	271.972	279.665	219.83	197.705	292.339	284.727	260.569	333.603	305.564	233.335	202.517	385.193	356.258	310.239
ENSGALG00000000225	13.9163	12.0567	15.6645	9.10247	14.2859	13.736	14.5596	5.94136	7.69279	2.30188	9.2344	9.50404	4.56991	17.4608	24.889	7.16873	15.9714	15.0858	13.3641
ENSGALG00000000226	231.01	188.888	349.84	302.404	317.297	316.843	312.424	314.892	156.164	303.848	227.012	334.225	460.037	295.586	141.868	185.491	358.887	341.172	302.602
ENSGALG00000000227	14553.6	12820.2	14087.6	13552.6	14497.2	14594	13097.6	12682.3	11793	13539.7	11217.5	14759	11082	12884.8	15820.7	16575.9	16843.3	16908.9	16495.2
ENSGALG00000000233	83.4976	80.3777	78.3224	73.3255	74.437	86.9945	48.532	90.8179	102.314	82.8677	53.0978	79.2004	56.3622	54.8767	85.8672	117.388	83.6151	89.3546	70.6391
ENSGALG00000000234	225.444	219.029	143.591	158.282	166.168	183.146	206.261	151.929	240.015	188.754	186.997	137.017	175.18	164.63	320.446	252.698	201.052	207.72	268.237
ENSGALG00000000235	1711.7	1641.72	1829.26	1617.71	1742.88	1741.72	1888.5	1605.02	1487.79	1862.22	1877.66	1830.32	1768.55	1803.45	1921.43	1905.99	2162.72	2009.9	2098.17
ENSGALG00000000239	0	0	0	0	0	0	0	0	0.769279	0	0	0	3.04661	0	0	0	0	0	0
ENSGALG00000000241	982.488	976.59	621.357	492.545	562.413	979.832	912.401	685.803	897.749	515.621	760.299	536.978	906.365	674.734	1271.21	660.419	1225.1	1118.67	1203.73
ENSGALG00000000242	328.424	342.61	241.059	339.826	222.559	261.899	208.081	199.46	296.172	92.0752	53.8673	148.897	27.4195	84.8095	518.936	495.539	234.874	333.049	291.147
ENSGALG00000000243	89.0641	61.288	63.5281	124.4	141.355	56.7753	121.937	60.2624	66.9273	147.32	71.5666	0	176.703	87.3039	1.86668	118.284	193.536	71.9478	127.914
ENSGALG00000000244	180.911	134.633	176.66	148.168	170.679	144.686	126.183	127.315	88.4671	181.849	116.969	175.825	175.18	198.305	132.534	202.517	144.682	129.97	189.007
ENSGALG00000000247	503.769	443.082	236.708	255.375	232.334	502.736	540.525	447.3	485.415	197.962	626.4	239.977	525.539	246.945	563.737	326.177	606.914	560.497	549.839
ENSGALG00000000249	5.56651	1.00472	1.7405	2.02277	6.01511	0	6.06649	0	1.53856	6.90564	0	0	0	1.2472	0	1.79218	0	3.48135	3.81833
ENSGALG00000000251	0	1.00472	0	1.01139	0.751889	0	2.4266	0	0	2.30188	2.3086	0.792004	1.5233	0	0	1.79218	0	5.80224	0
ENSGALG00000000253	565	552.597	486.469	459.169	481.209	533.871	562.364	563.58	533.88	547.848	544.06	467.282	664.16	644.802	615.381	521.525	570.274	605.754	704.481
ENSGALG00000000255	297.808	336.582	231.486	175.981	203.762	212.45	252.973	225.772	382.332	186.452	280.11	176.617	257.438	255.676	424.98	298.398	260.24	311	293.057
ENSGALG00000000259	681.897	555.611	817.163	895.582	829.334	844.304	889.348	851.312	504.647	807.96	780.306	898.924	924.645	775.758	545.07	667.588	939.495	966.654	845.759
ENSGALG00000000264	484.286	550.588	243.67	286.222	249.627	381.86	379.156	358.179	507.724	292.339	339.364	288.289	335.127	318.036	627.204	419.371	425.591	394.553	521.202
ENSGALG00000000273	228.227	374.761	154.904	151.708	148.122	237.174	228.707	235.108	350.022	158.83	245.481	180.577	211.739	164.63	432.447	300.191	281.849	273.866	251.055
ENSGALG00000000274	25.0493	13.0614	13.0537	16.1822	7.51889	12.8202	10.313	5.09259	6.15423	4.60376	0.769533	10.296	1.5233	7.48319	31.7335	12.5453	12.2134	16.2463	11.455
ENSGALG00000000275	398.005	418.969	400.314	362.076	345.117	402.922	373.696	405.71	431.566	375.207	418.626	402.338	322.94	380.396	481.603	439.085	449.079	471.142	414.289
ENSGALG00000000276	130.813	133.628	97.4678	110.241	128.573	126.371	105.557	99.3056	138.47	119.698	105.426	107.712	132.527	157.147	181.068	168.465	150.319	147.377	178.507
ENSGALG00000000277	5.56651	1.00472	0	1.01139	0	1.83146	1.2133	1.69753	3.07712	0	1.53907	0.792004	1.5233	0	0	0	0	0	1.90916
ENSGALG00000000280	75.1478	70.3305	56.5662	59.1661	49.6247	88.8259	51.5652	86.5741	70.0044	36.8301	66.9494	69.6963	56.3622	54.8767	93.9561	66.3108	68.5832	70.7874	63.0024
ENSGALG00000000284	197.611	181.855	167.958	194.692	188.724	164.832	147.416	170.602	174.626	110.49	132.36	149.689	124.911	140.933	204.09	184.595	201.052	168.265	175.643
ENSGALG00000000293	44.5321	66.3116	33.9397	52.0864	47.369	50.3652	28.5125	66.2037	50.7724	46.0376	35.3985	45.9362	42.6525	48.6407	59.7337	61.8303	55.4302	71.9478	50.5928
ENSGALG00000000295	66.7981	104.491	45.2529	52.0864	41.3539	52.1967	54.5985	77.2377	91.5442	27.6226	35.3985	46.7282	28.9428	49.8879	111.378	130.829	56.3697	74.2687	97.3673
ENSGALG00000000296	885.075	1033.86	761.468	717.072	835.349	864.45	803.811	679.013	1006.99	674.451	811.857	723.099	481.364	683.465	1373.25	1545.76	919.766	1017.71	976.537
ENSGALG00000000299	0	0	1.7405	0.505693	3.75945	0.915731	2.4266	4.24383	0	4.60376	3.84766	0.792004	6.09321	4.98879	2.4889	4.48046	1.87899	0	0.954582
ENSGALG00000000302	0	0	0	1.01139	0	0.915731	0	0	0.769279	0	0.769533	0	0	0	0.622226	0	0	0	0
ENSGALG00000000309	0	0	0	0	0	0	0	2.5463	0	0	0	3.16801	0	1.2472	0	4.48046	0	2.3209	0
ENSGALG00000000311	119.68	103.486	88.7654	95.0703	94.738	95.236	89.7841	85.7253	192.32	92.0752	81.5705	89.4964	51.7923	104.765	170.49	235.672	252.724	150.858	139.369
ENSGALG00000000313	5.56651	1.00472	0	0	2.25567	1.83146	0.606649	0	0.769279	2.30188	10.0039	2.37601	4.56991	12.472	0	1.79218	0	0	0
ENSGALG00000000314	12867	12253.6	15565.3	12804.6	13768.6	13679.2	13911.1	15933	11595.3	15091.1	10571.1	16492.7	26807.1	25093.6	10681.8	16807.1	24641.1	15370.1	19812.3
ENSGALG00000000317	17721	16321.7	15447.8	10699.4	13391.1	13638	14353.9	13861.2	13213.9	13148.3	9058.17	17829.6	23883.9	23719.2	13482.4	30214.4	35848.3	18366.4	24950.9
ENSGALG00000000318	30.6158	16.0755	46.9934	49.0522	44.3615	29.3034	32.7591	39.892	38.4639	50.6414	23.086	34.0562	59.4088	37.416	23.6446	20.6101	44.1563	32.4926	47.7291
ENSGALG00000000329	904.557	868.08	1113.05	922.384	1018.06	913.9	792.891	829.244	807.743	842.488	661.029	770.619	1061.74	1242.21	873.605	987.493	1091.69	1217.31	1091.09
ENSGALG00000000336	192.044	205.968	161.866	198.737	171.431	202.377	132.25	181.636	211.552	177.245	163.141	183.745	164.517	189.574	171.734	182.803	161.593	217.004	193.78
ENSGALG00000000337	111.33	84.3966	138.37	142.605	118.047	125.455	149.236	121.373	66.9273	94.3771	79.2619	113.257	127.957	148.417	98.9339	96.7779	155.017	136.933	118.368
ENSGALG00000000341	2.78325	0	0	0	0	0	0	0	0	0	0	0	0	0	0	0	0	0	0
ENSGALG00000000349	846.109	737.466	1307.11	1464.99	1244.38	1213.34	1275.18	1233.26	663.888	1328.19	1104.28	1356.7	1600.99	1108.76	660.804	715.977	1339.72	1335.68	1261.96
ENSGALG00000000352	520.468	593.791	574.364	557.273	557.902	590.647	628.489	553.395	529.264	653.734	671.033	582.915	715.952	547.52	678.226	635.329	736.564	640.568	705.436
ENSGALG00000000357	0	3.01417	1.7405	3.03416	2.25567	5.49439	5.45985	2.5463	6.15423	9.20752	3.84766	1.58401	3.04661	0	3.73336	3.58437	4.69748	9.28359	6.68207
ENSGALG00000000362	2351.85	3105.59	2235.67	2585.61	1822.58	2075.96	1624.61	2350.23	3017.11	1542.26	1101.2	1962.58	1588.8	1660.02	2457.17	2794.91	2132.65	1989.01	1836.62
ENSGALG00000000364	36.1823	23.1086	13.924	24.2733	11.2783	16.4832	14.5596	2.5463	22.3091	16.1132	10.0039	16.6321	7.61651	12.472	21.7779	15.2336	16.9109	15.0858	7.63665
ENSGALG00000000365	0	0	0	0	0	0	0	0	0	0	0	0	0	0	0	0	0	0	0
ENSGALG00000000367	459.237	437.054	619.617	587.109	560.909	511.894	546.591	617.901	359.253	492.603	384.766	599.547	552.959	598.655	544.448	500.915	576.85	595.31	660.571
ENSGALG00000000371	66.7981	79.373	92.2464	105.184	74.437	64.1012	78.8644	81.4815	77.6972	46.0376	53.0978	64.9443	71.5952	62.3599	78.4005	61.8303	65.7647	82.3919	70.6391
ENSGALG00000000374	133.596	168.793	224.524	303.416	187.972	206.04	148.629	301.312	215.398	151.924	141.594	157.609	245.252	152.158	97.6895	119.18	153.138	139.254	142.233
ENSGALG00000000377	2151.45	2109.92	1824.04	2148.18	1906.04	1838.79	2226.4	1978.47	2226.29	2288.07	2610.26	2012.48	2149.38	1784.74	2608.99	2636.3	2720.78	2267.52	2487.64
ENSGALG00000000378	0	1.00472	1.7405	0.505693	4.51134	0	6.06649	1.69753	5.38495	2.30188	6.15626	0	4.56991	0	3.73336	2.68827	5.63697	4.6418	3.81833
ENSGALG00000000379	125.246	124.585	128.797	174.464	121.054	157.506	125.576	123.92	124.623	103.585	83.8791	125.137	86.8283	92.2927	141.868	100.362	112.739	132.291	147.96
ENSGALG00000000390	144.729	141.666	167.958	166.373	169.175	155.674	171.682	168.904	104.622	179.547	180.071	164.737	150.807	154.653	161.779	181.907	213.265	190.314	233.873
ENSGALG00000000394	1366.58	1272.98	1086.07	1023.52	1275.2	1189.53	1010.68	849.614	1021.6	1190.07	930.365	1183.25	1145.52	1313.3	1299.83	1225.85	1030.63	1176.7	1147.41
ENSGALG00000000396	108.547	113.534	168.828	170.924	162.408	159.337	154.089	167.207	105.391	135.811	184.688	143.353	214.786	135.945	121.956	124.557	175.686	162.463	167.052
ENSGALG00000000397	968.572	913.292	990.343	984.078	944.373	1048.51	1079.84	899.692	925.443	1100.3	1202.78	976.54	994.717	946.624	1185.96	1267.07	1471.25	1247.48	1267.68
ENSGALG00000000399	2.78325	15.0708	27.848	9.10247	9.02267	4.57866	21.8394	18.6728	16.9241	11.5094	12.3125	19.0081	41.1292	29.9328	9.33339	20.6101	33.8218	23.209	15.2733
ENSGALG00000000400	283.892	270.27	322.862	297.853	333.087	274.719	306.358	355.633	240.015	303.848	185.457	323.929	287.904	305.564	250.757	301.087	374.859	301.717	299.739
ENSGALG00000000401	69.5813	72.34	38.2909	53.0977	42.1058	46.7023	29.7258	62.8087	86.1592	23.0188	41.5548	57.0243	27.4195	33.6744	57.2448	51.9733	46.9748	58.0224	54.4112
ENSGALG00000000402	128.03	126.595	176.66	143.617	162.408	152.011	203.228	129.012	126.931	94.3771	153.137	183.745	249.822	185.833	163.023	153.232	207.628	217.004	137.46
ENSGALG00000000404	1182.88	1397.57	1103.48	1252.6	1275.96	1145.58	1360.71	1105.09	1347.01	1392.64	2833.42	1231.57	1133.34	1260.92	1906.5	1623.72	1335.96	1732.55	1544.51
ENSGALG00000000406	0	2.00944	1.7405	0	0	0	0.606649	0	0	0	0	0.792004	1.5233	0	2.4889	0	0	0	0
ENSGALG00000000407	72.3646	40.1889	33.0694	54.6148	49.6247	47.618	38.2189	49.2284	63.0809	25.3207	38.4766	30.8881	45.6991	33.6744	46.0447	69.8951	42.2773	62.6642	47.7291
ENSGALG00000000408	626.232	660.102	785.834	896.593	821.063	817.748	968.213	843.673	664.657	895.432	991.928	904.468	875.899	856.825	823.827	820.82	959.225	916.755	975.583
ENSGALG00000000409	882.291	797.749	1235.75	1164.61	1069.94	1263.71	1243.63	1111.03	723.122	1063.47	1228.17	1229.19	1351.17	1240.96	946.406	866.52	1242.01	1419.23	1298.23
ENSGALG00000000410	381.306	342.61	298.495	262.96	323.312	344.315	314.851	300.463	326.174	386.716	317.817	286.705	208.692	286.856	439.914	447.15	386.133	408.478	448.653
ENSGALG00000000417	11.133	7.03305	15.6645	18.2049	9.02267	3.66292	8.49309	9.33642	10.0006	4.60376	10.0039	8.71204	6.09321	3.7416	13.689	23.2984	13.1529	9.28359	8.59124
ENSGALG00000000419	108.547	110.519	155.774	164.35	130.829	141.023	158.336	162.963	111.545	119.698	117.739	156.025	213.262	134.697	104.534	98.5701	208.568	187.993	166.097
ENSGALG00000000424	253.276	201.949	249.761	306.45	254.89	304.023	253.579	204.553	291.557	294.641	322.434	211.465	262.008	328.013	302.402	293.918	436.865	328.407	336.013
ENSGALG00000000428	1110.52	1095.15	999.045	833.382	920.312	1636.41	1757.46	1778.16	905.441	856.3	1529.83	905.26	2406.82	762.038	877.339	502.707	1752.16	1780.13	1740.2
ENSGALG00000000430	1049.29	993.67	808.461	715.05	944.373	920.31	853.556	814.815	1076.99	1028.94	1026.56	947.236	702.243	798.207	1315.39	1420.3	1165.91	1154.65	1168.41
ENSGALG00000000433	175.345	183.864	278.48	290.268	251.131	266.478	197.768	318.287	171.549	326.867	240.094	321.553	577.332	342.98	149.334	185.491	347.613	257.62	249.146
ENSGALG00000000436	0	0	0	0	0	0	0	0	0	0	0	0	0	0	0	0	0	0	0
ENSGALG00000000437	0	0	0	0	0	0	0	0	0	0	0	0	0	0	0.622226	0	0	0	0
ENSGALG00000000438	119.68	135.637	107.911	122.883	98.4975	130.95	119.51	106.944	138.47	112.792	122.356	100.584	102.061	123.473	156.179	182.803	134.348	147.377	153.688
ENSGALG00000000441	0	4.01889	0.870249	0.505693	3.00756	4.57866	2.4266	0.848766	0.769279	25.3207	20.0079	4.75202	36.5593	23.6968	1.86668	1.79218	0.939495	0	0.954582
ENSGALG00000000442	609.533	486.285	473.415	419.725	494.743	496.326	410.702	446.451	532.341	444.263	377.071	467.282	324.463	457.722	642.137	629.056	445.321	466.5	502.11
ENSGALG00000000451	2.78325	3.01417	2.61075	1.51708	5.26322	5.49439	4.8532	1.69753	3.07712	0	9.2344	5.54402	3.04661	3.7416	4.35558	5.37655	2.81849	8.12314	9.54582
ENSGALG00000000452	22.266	17.0803	17.405	18.2049	18.7972	18.3146	17.5928	28.0093	27.694	20.7169	13.0821	17.4241	25.8961	27.4384	23.0224	21.5062	25.3664	19.7276	13.3641
ENSGALG00000000456	13.9163	62.2927	91.3761	245.767	80.4521	75.09	51.5652	173.148	69.2351	46.0376	53.0978	60.1923	121.864	51.1351	19.9112	18.8179	52.6117	51.0598	63.0024
ENSGALG00000000458	11.133	0	13.924	9.60816	2.25567	11.9045	2.4266	0	3.84639	11.5094	7.69533	2.37601	4.56991	13.7192	10.5778	8.06482	8.45546	4.6418	3.81833
ENSGALG00000000461	166.995	185.874	161.866	304.427	206.018	154.759	151.056	196.914	339.252	214.075	202.387	183.745	141.667	157.147	269.424	242.841	279.03	210.041	211.917
ENSGALG00000000466	2.78325	6.02833	1.7405	2.02277	0	3.66292	0	4.24383	2.30784	4.60376	0	3.96002	0	0	6.84449	6.27264	0.939495	2.3209	1.90916
ENSGALG00000000469	16.6995	9.0425	3.48099	7.58539	9.02267	12.8202	2.4266	9.33642	12.3085	4.60376	6.9258	10.296	1.5233	12.472	11.2001	8.06482	0.939495	16.2463	13.3641
ENSGALG00000000470	974.139	862.051	732.749	893.054	834.597	783.866	902.694	725.695	962.368	812.564	1038.87	692.211	571.239	606.139	1195.92	1312.77	1142.43	965.494	1030.95
ENSGALG00000000474	601.183	602.833	1317.56	1284.46	1038.36	1075.98	1176.29	1251.08	575.421	775.734	1121.21	1013.76	1462.37	1033.93	464.181	471.344	1236.38	1233.56	939.309
ENSGALG00000000476	278.325	191.902	238.448	152.719	209.025	248.163	226.887	212.191	167.703	168.037	140.055	194.041	194.983	217.013	188.534	214.166	245.208	286.631	213.826
ENSGALG00000000477	0	0	1.7405	0	0	0	0	0	0	0	0	0	0	0	0	0	0	0	0
ENSGALG00000000478	414.705	453.129	293.274	383.821	304.515	351.641	217.787	372.608	539.265	225.584	174.684	312.841	127.957	233.226	436.803	543.927	308.155	307.519	272.056
ENSGALG00000000483	0	0	0.870249	0	0	0	0.606649	1.69753	0.769279	2.30188	0.769533	0	0	0	0	0.896091	4.69748	0	0
ENSGALG00000000497	0	0	0	0	0	0	0	0	0	0	0	0	0	0	0	0	0	0	0
ENSGALG00000000498	211.527	206.973	287.182	311.001	338.35	298.528	217.181	310.648	203.859	303.848	285.497	308.089	318.37	354.204	290.58	282.269	410.56	456.056	325.512
ENSGALG00000000504	0	4.01889	0	1.51708	2.25567	1.83146	1.81995	0	0.769279	0	3.07813	1.58401	1.5233	0	0	0	0.939495	2.3209	0.954582
ENSGALG00000000505	105.764	130.614	121.835	93.0475	115.039	97.0675	76.4378	74.6914	93.852	78.264	70.797	83.1604	111.201	123.473	122.579	98.5701	82.6756	100.959	96.4128
ENSGALG00000000507	16.6995	20.0944	31.3289	28.8245	18.7972	22.8933	20.6261	35.6482	14.6163	20.7169	15.3907	14.2561	25.8961	22.4496	27.3779	21.5062	26.3059	24.3694	24.8191
ENSGALG00000000510	676.331	711.343	647.465	695.833	674.445	729.838	689.76	725.695	740.046	662.942	713.357	689.835	594.088	637.318	957.606	890.715	835.211	849.449	823.804
ENSGALG00000000511	679.114	688.234	757.116	726.681	729.333	805.843	866.295	818.21	630.809	881.62	889.58	819.724	744.895	884.264	881.072	772.431	947.011	959.691	1072.95
ENSGALG00000000513	114.113	134.633	174.05	151.708	142.107	151.096	162.582	183.333	136.932	186.452	162.371	161.569	111.201	134.697	159.29	137.998	173.807	186.832	174.688
ENSGALG00000000516	119.68	109.515	116.613	136.537	116.543	120.877	132.25	126.466	100.776	122	170.836	106.128	141.667	114.742	158.045	146.959	179.444	196.116	140.324
ENSGALG00000000518	603.966	592.786	744.063	729.715	731.588	684.967	621.209	729.09	646.964	612.3	626.4	706.467	761.651	638.566	533.248	559.161	700.864	634.766	701.618
ENSGALG00000000521	303.375	296.393	441.216	501.647	297.748	295.781	248.12	432.022	346.176	287.735	182.379	300.169	357.976	336.744	183.557	229.399	256.482	264.582	247.237
ENSGALG00000000523	153.079	148.699	108.781	131.986	133.084	134.612	151.056	121.373	163.856	135.811	171.606	143.353	97.4914	145.922	174.223	148.751	195.415	179.87	202.371
ENSGALG00000000525	153.079	124.585	106.17	111.252	128.573	119.961	134.07	120.525	136.162	75.9621	89.2658	110.088	77.6884	120.978	185.423	184.595	171.928	134.612	120.277
ENSGALG00000000528	122.463	156.737	276.739	391.912	201.506	160.253	181.995	261.42	171.549	163.434	116.969	171.073	254.392	119.731	81.5116	99.4661	168.17	162.463	158.461
ENSGALG00000000529	425.838	433.035	681.405	627.059	615.045	609.877	579.35	568.673	404.641	515.621	470.185	517.97	642.834	516.34	421.247	441.773	555.242	579.064	549.839
ENSGALG00000000533	1873.13	1692.96	2297.46	2395.97	2184.99	2142.81	2396.27	2156.71	1666.26	2301.88	2642.58	2270.67	2511.93	2052.89	1917.7	1846.84	2781.85	2389.36	2712.92
ENSGALG00000000535	178.128	196.925	193.195	189.129	191.732	162.084	170.469	154.475	146.932	202.566	199.309	194.041	156.9	139.686	204.712	151.439	201.992	218.164	219.554
ENSGALG00000000538	114.113	106.501	149.683	117.826	120.302	168.495	145.596	142.593	140.778	89.7734	123.895	170.281	131.004	111.001	139.379	155.92	172.867	163.623	152.733
ENSGALG00000000540	208.744	134.633	162.736	225.539	179.702	215.197	235.38	184.182	146.932	142.717	220.856	224.929	135.574	192.069	196.001	192.66	188.839	179.87	178.507
ENSGALG00000000541	960.222	941.424	805.85	861.701	878.958	856.209	813.517	793.596	892.364	853.998	824.939	873.58	693.103	791.971	1090.76	1083.37	962.043	1046.72	1028.08
ENSGALG00000000542	150.296	142.67	364.634	415.679	289.477	271.972	326.984	405.71	145.394	241.698	243.172	282.745	339.697	255.676	153.69	155.92	394.588	432.847	276.829
ENSGALG00000000544	8.34976	6.02833	6.96199	4.55124	11.2783	4.57866	9.09974	14.429	2.30784	2.30188	9.2344	4.75202	6.09321	3.7416	5.60003	5.37655	8.45546	3.48135	4.77291
ENSGALG00000000545	0	1.00472	0	1.01139	0	0	0	0	1.53856	0	0	0	0	3.7416	0	0	0.939495	0	0
ENSGALG00000000549	8.34976	3.01417	7.83224	8.59678	3.75945	3.66292	6.06649	12.7315	2.30784	0	1.53907	7.12803	6.09321	4.98879	6.84449	6.27264	6.57647	5.80224	7.63665
ENSGALG00000000550	545.518	515.422	564.791	569.41	522.563	563.175	596.943	499.923	457.721	582.376	605.622	535.394	528.586	574.959	591.115	616.511	715.896	573.262	701.618
ENSGALG00000000551	478.72	459.158	540.424	541.597	533.089	518.304	558.118	527.932	412.334	547.848	516.357	502.13	517.923	582.442	655.826	561.849	601.277	611.557	628.115
ENSGALG00000000556	8.34976	10.0472	6.96199	0	9.77456	5.49439	8.49309	9.33642	12.3085	6.90564	1.53907	38.0162	41.1292	24.944	4.35558	14.3375	18.7899	9.28359	13.3641
ENSGALG00000000557	16.6995	45.2125	43.5124	53.6034	48.1209	24.7247	37.6123	45.8333	30.7712	50.6414	37.7071	37.2242	50.269	13.7192	22.4001	29.571	53.5512	29.0112	37.2287
ENSGALG00000000558	205.961	118.557	152.294	205.311	198.499	189.556	120.117	145.139	123.085	135.811	115.43	145.729	121.864	200.799	201.601	195.348	166.291	249.497	161.324
ENSGALG00000000560	2.78325	2.00944	0.870249	0.505693	1.50378	0	2.4266	0.848766	1.53856	2.30188	1.53907	1.58401	1.5233	4.98879	4.97781	0	1.87899	0	1.90916
ENSGALG00000000564	520.468	532.503	588.288	544.631	561.661	604.383	676.414	551.698	532.341	685.961	597.927	620.931	612.368	758.297	644.004	698.055	755.354	684.665	777.984
ENSGALG00000000568	0	11.0519	5.22149	7.0797	3.00756	3.66292	4.24655	5.09259	6.15423	0	7.69533	3.16801	0	1.2472	4.35558	10.7531	3.75798	5.80224	7.63665
ENSGALG00000000573	272.759	218.025	202.768	187.106	159.401	160.253	148.629	217.284	214.629	209.471	217.008	179.785	147.76	189.574	292.446	305.567	250.845	226.288	220.508
ENSGALG00000000576	5.56651	10.0472	16.5347	17.6992	11.2783	9.15731	8.49309	21.2191	11.5392	6.90564	9.2344	7.12803	7.61651	4.98879	2.4889	0.896091	6.57647	2.3209	6.68207
ENSGALG00000000577	459.237	447.101	468.194	503.164	529.33	533.871	568.431	478.704	402.333	474.187	546.368	524.306	488.98	563.734	552.537	533.174	658.586	656.814	696.845
ENSGALG00000000579	178.128	187.883	282.831	321.115	309.778	282.961	316.671	269.908	154.625	329.169	441.712	289.873	353.406	296.833	195.379	181.01	433.107	362.06	381.833
ENSGALG00000000581	1227.41	1071.03	1176.58	1219.73	1172.2	1097.05	1157.49	1191.67	1040.83	1141.73	1286.66	1054.16	1019.09	1136.2	1323.47	1317.25	1392.33	1289.26	1363.14
ENSGALG00000000583	58.4483	43.203	65.2686	68.7742	48.1209	33.8821	38.8256	49.2284	57.6959	39.132	55.4064	49.8962	67.0253	32.4272	58.4892	53.7655	38.5193	53.3807	55.3657
ENSGALG00000000584	136.379	247.162	177.531	189.635	127.069	131.865	112.23	198.611	213.09	138.113	115.43	138.601	100.538	115.989	142.49	205.205	99.5865	128.81	145.096
ENSGALG00000000585	965.789	942.429	1819.69	2240.72	1664.68	1428.54	1560.3	1649.15	725.43	1305.17	967.303	1549.16	1841.67	1408.09	705.604	741.068	1157.46	1314.79	1269.59
ENSGALG00000000589	5.56651	5.02361	3.48099	5.56262	2.25567	9.15731	3.03325	4.24383	2.30784	0	3.84766	4.75202	16.7563	0	3.11113	8.96091	4.69748	6.96269	10.5004
ENSGALG00000000593	2.78325	0	5.22149	6.06831	1.50378	2.74719	0.606649	0.848766	0.769279	4.60376	1.53907	0.792004	0	0	1.24445	0	0	2.3209	4.77291
ENSGALG00000000596	1411.11	1432.73	1228.79	1158.04	1306.03	1279.28	1341.3	1221.37	1306.24	1344.3	1509.82	1277.5	1328.32	1505.37	1684.99	1800.25	1580.23	1552.68	1708.7
ENSGALG00000000599	25.0493	72.34	87.8951	88.4962	66.1662	68.6798	55.8118	59.4136	55.3881	55.2451	59.254	69.6963	53.3156	52.3823	54.1337	52.8694	62.0067	61.5038	70.6391
ENSGALG00000000603	306.158	321.511	294.144	331.734	263.161	265.562	205.048	327.624	410.026	237.094	190.844	254.233	175.18	238.215	301.157	339.619	283.728	275.026	278.738
ENSGALG00000000604	111.33	112.529	194.936	159.293	152.634	166.663	138.316	174.846	86.1592	75.9621	143.133	121.177	111.201	93.5399	104.534	100.362	100.526	145.056	130.778
ENSGALG00000000606	1502.96	1476.94	2065.97	2019.74	1930.1	1819.56	1832.08	1884.26	1361.62	1772.45	1357.46	1751.12	1852.34	1611.38	1473.43	1455.25	1987.03	1929.83	1811.8
ENSGALG00000000607	183.695	184.869	221.913	359.548	331.583	258.236	277.845	418.442	260.786	322.263	381.688	480.746	293.997	303.069	200.357	149.647	324.126	486.228	211.917
ENSGALG00000000608	8.34976	18.085	36.5504	55.1205	27.068	29.3034	32.1524	50.0772	43.8489	27.6226	18.4688	18.2161	21.3262	16.2136	21.7779	28.6749	18.7899	17.4067	15.2733
ENSGALG00000000611	139.163	141.666	154.034	148.674	139.851	113.551	141.956	122.222	130.008	170.339	150.059	136.225	123.388	124.72	186.046	181.907	189.778	184.511	199.508
ENSGALG00000000613	5608.26	4908.07	6606.06	5790.69	6203.84	6631.73	6376.49	6087.35	4452.59	6337.08	6274.77	6883.3	7598.23	7076.6	5919.86	5865.81	8255.35	8031.47	7619.47
ENSGALG00000000615	239.36	224.053	290.663	330.217	329.327	289.371	386.436	269.908	190.781	338.377	354.755	277.993	403.675	286.856	263.824	276.892	437.805	410.799	331.24
ENSGALG00000000616	0	2.00944	0	4.04554	0.751889	1.83146	1.81995	5.09259	1.53856	2.30188	3.84766	3.16801	7.61651	2.4944	6.22226	8.96091	9.39495	8.12314	1.90916
ENSGALG00000000618	347.907	333.568	362.023	472.823	363.914	358.051	394.929	494.83	293.095	425.848	408.622	447.482	418.908	400.351	354.047	368.294	354.19	431.687	379.924
ENSGALG00000000619	83.4976	106.501	86.1546	116.309	88.7229	115.382	77.0445	98.4568	81.5436	69.0564	60.0236	84.7444	91.3982	74.8319	88.3561	87.817	123.074	146.217	79.2303
ENSGALG00000000621	77.9311	96.4533	111.392	152.719	130.077	79.6686	61.8782	108.642	151.548	41.4339	85.4182	99.0004	91.3982	101.023	80.2671	99.4661	111.8	167.105	125.05
ENSGALG00000000625	3184.04	3416.05	4317.3	5010.91	3594.03	3647.36	3484.59	4640.2	3683.31	3169.69	2561.01	3750.14	3917.93	3941.15	2936.91	2992.05	3518.41	3700.67	3555.82
ENSGALG00000000627	551.084	458.153	548.257	541.597	483.465	517.388	578.137	511.806	450.797	550.15	578.689	544.106	554.482	518.835	555.648	550.2	738.443	620.84	683.481
ENSGALG00000000629	139.163	102.482	198.417	214.919	152.634	153.843	167.435	301.312	152.317	117.396	156.215	189.289	226.972	142.181	93.3339	99.4661	187.899	152.019	129.823
ENSGALG00000000630	11.133	11.0519	8.70249	18.2049	15.7897	11.9045	9.70639	12.7315	13.0777	6.90564	8.46486	7.12803	28.9428	17.4608	15.5556	5.37655	7.51596	12.7649	16.2279
ENSGALG00000000632	22.266	27.1275	33.0694	59.1661	33.835	31.1349	45.4987	33.9506	35.3868	39.132	55.4064	26.1361	54.8389	32.4272	29.2446	24.1945	52.6117	48.7389	26.7283
ENSGALG00000000636	364.606	385.813	288.052	336.286	344.365	326	304.538	303.858	397.717	347.584	396.309	307.297	217.832	304.316	465.425	528.694	405.862	425.885	412.379
ENSGALG00000000637	105.764	105.496	94.8571	100.633	94.738	93.4046	108.59	94.213	106.16	85.1696	90.8049	103.752	105.108	103.517	92.7117	104.843	142.803	85.8732	112.641
ENSGALG00000000638	116.897	81.3825	82.6736	155.248	93.9861	82.4158	77.0445	140.895	102.314	69.0564	87.7268	76.8243	109.678	83.5623	46.0447	64.5186	93.9495	111.403	94.5036
ENSGALG00000000639	297.808	218.025	470.804	348.422	381.208	374.534	312.424	423.534	270.017	336.075	240.094	380.162	450.898	321.777	222.135	310.944	403.044	494.351	420.016
ENSGALG00000000643	128.03	120.567	110.522	115.298	118.798	88.8259	123.756	119.676	140.009	122	129.282	112.464	86.8283	97.2815	140.623	139.79	141.864	175.228	168.961
ENSGALG00000000645	2.78325	1.00472	6.96199	6.57401	6.01511	1.83146	5.45985	8.48766	9.23135	9.20752	7.69533	4.75202	6.09321	3.7416	0.622226	2.68827	1.87899	5.80224	6.68207
ENSGALG00000000650	86.2809	92.4344	187.974	256.892	169.927	179.483	206.867	183.333	72.3122	197.962	249.329	198.001	269.625	137.192	84.6227	99.4661	185.081	197.276	152.733
ENSGALG00000000652	1416.68	1413.64	2223.49	2252.36	1863.18	1717	1617.33	2356.17	1552.4	1645.84	1316.67	1864.38	2438.81	2030.44	1133.7	1274.24	1753.1	1727.91	1720.16
ENSGALG00000000653	567.784	544.559	577.845	534.012	578.955	660.242	547.198	658.642	810.82	568.565	402.466	590.835	612.368	587.431	790.227	843.222	846.485	604.594	751.256
ENSGALG00000000654	0	0	0	0	0	0.915731	0.606649	0.848766	0	0	0.769533	0	3.04661	0	0	0.896091	0	1.16045	1.90916
ENSGALG00000000657	556.651	487.29	527.371	522.886	487.224	516.472	565.397	568.673	432.335	395.924	520.204	459.362	508.783	439.014	552.537	663.108	756.294	656.814	580.386
ENSGALG00000000660	907.341	879.132	1370.64	1346.66	1257.16	1354.37	1499.64	1280.79	850.823	1516.94	1358.23	1271.96	1643.64	1408.09	937.695	937.312	1434.61	1451.72	1422.33
ENSGALG00000000667	38.9655	64.3022	66.1389	62.2002	90.9786	67.7641	60.6649	52.6235	82.3129	64.4527	110.813	53.8562	115.771	97.2815	68.4449	60.9342	76.0991	37.1344	56.3203
ENSGALG00000000668	949.089	847.985	860.676	926.429	928.583	955.108	936.06	827.547	776.202	913.847	1039.64	900.508	974.914	1062.61	1074.58	978.532	1165.91	985.221	1053.86
ENSGALG00000000669	97.4139	92.4344	80.9331	92.5418	75.1889	68.6798	55.2051	106.096	122.315	52.9433	80.801	39.6002	48.7457	64.8543	97.0672	115.596	70.4622	70.7874	83.0486
ENSGALG00000000672	164.212	163.77	144.461	152.214	157.145	127.287	149.842	159.568	167.703	195.66	106.196	170.281	109.678	134.697	164.268	155.92	183.202	191.474	172.779
ENSGALG00000000674	331.207	331.558	449.919	634.644	360.155	378.197	325.771	618.75	403.102	372.905	234.708	351.65	362.546	364.182	304.891	301.983	314.731	280.829	274.92
ENSGALG00000000678	77.9311	83.3919	107.041	132.997	128.573	106.225	132.856	108.642	86.9285	112.792	153.137	110.88	147.76	112.248	115.112	74.3756	90.1916	150.858	129.823
ENSGALG00000000681	347.907	326.535	296.755	361.57	327.824	358.967	352.463	381.096	253.093	331.471	266.258	344.522	284.858	331.755	426.225	443.565	430.289	396.874	437.198
ENSGALG00000000684	61.2316	56.2644	64.3984	76.8653	70.6776	76.9214	65.5181	100.154	64.6194	69.0564	54.6368	84.7444	38.0826	68.5959	69.6893	52.8694	44.1563	73.1083	54.4112
ENSGALG00000000685	375.739	396.865	342.878	409.611	363.914	384.607	360.956	375.154	378.485	315.358	317.048	361.946	287.904	354.204	445.514	425.643	377.677	424.724	396.151
ENSGALG00000000690	108.547	81.3825	80.9331	129.963	126.317	102.562	122.543	106.096	101.545	112.792	115.43	107.712	108.154	71.0903	97.6895	121.868	127.771	135.773	131.732
ENSGALG00000000692	94.6306	81.3825	66.1389	71.8084	66.9181	47.618	58.845	48.3796	50.7724	64.4527	60.7931	75.2403	38.0826	36.1688	79.0227	60.0381	98.647	114.884	67.7753
ENSGALG00000000693	50.0986	85.4013	120.965	164.856	92.4824	91.5731	109.804	132.407	99.237	119.698	116.969	95.0404	106.631	84.8095	59.1115	76.1678	102.405	95.1568	87.8215
ENSGALG00000000695	164.212	198.935	288.052	268.017	238.349	255.489	237.2	216.435	181.55	197.962	221.625	221.761	246.775	241.957	271.291	227.607	201.992	275.026	246.282
ENSGALG00000000699	233.793	246.157	222.784	257.903	254.89	260.068	233.56	237.654	223.86	234.792	253.176	232.057	237.635	148.417	241.424	271.516	280.909	257.62	289.238
ENSGALG00000000703	44.5321	32.1511	28.7182	17.6992	15.0378	15.5674	26.0859	4.24383	26.9248	20.7169	17.6993	38.0162	13.7097	22.4496	41.0669	30.4671	44.1563	42.9366	28.6375
ENSGALG00000000707	840.543	742.489	1021.67	1029.08	887.229	953.276	1210.27	940.432	703.121	950.677	1152.76	993.964	1323.75	1121.23	892.272	902.364	1396.09	1261.41	1131.18
ENSGALG00000000708	787.661	768.612	603.953	648.804	754.897	691.377	825.65	738.426	818.513	695.168	861.107	711.219	670.253	753.308	1067.12	1048.43	1113.3	950.408	897.307
ENSGALG00000000712	267.192	218.025	221.043	259.42	253.387	224.354	299.078	262.269	239.246	257.811	302.426	233.641	335.127	339.238	312.357	304.671	419.015	372.504	345.559
ENSGALG00000000713	1174.53	1170.5	770.17	630.599	795.499	874.523	609.683	818.21	1270.85	702.074	609.47	788.835	630.647	772.016	1678.14	1749.17	851.183	1031.64	910.671
ENSGALG00000000719	862.809	715.362	1396.75	1773.46	1375.96	1439.53	1607.01	1524.38	715.429	1270.64	1493.66	1435.9	1686.3	1097.53	868.005	888.027	1787.86	1814.94	1500.6
ENSGALG00000000720	36.1823	12.0567	31.3289	16.6879	23.3086	26.5562	10.313	13.5803	16.9241	13.8113	13.0821	17.4241	19.8029	21.2024	18.6668	14.3375	30.0639	17.4067	22.91
ENSGALG00000000721	233.793	209.987	182.752	226.045	218.8	204.208	186.241	186.728	192.32	193.358	182.379	218.593	191.936	152.158	255.113	267.931	253.664	268.064	195.689
ENSGALG00000000722	0	2.00944	0	3.53985	5.26322	0	1.81995	4.24383	3.07712	2.30188	0	0.792004	0	0	4.35558	10.7531	2.81849	0	0.954582
ENSGALG00000000723	1962.19	1994.37	2416.68	2301.41	2196.27	2287.5	2412.65	2186.42	1731.65	2490.64	2539.46	2197.02	2918.65	2575.47	2172.19	2039.5	2631.53	2575.04	2877.11
ENSGALG00000000724	514.902	491.309	558.7	484.959	569.932	543.944	578.137	593.287	506.955	616.904	638.712	568.659	552.959	632.33	654.582	586.94	775.084	870.337	744.574
ENSGALG00000000726	1425.03	1495.03	1332.35	1414.42	1453.4	1500.88	1602.16	1369.06	1398.55	1565.28	1937.68	1439.86	1168.37	1401.85	1865.43	1757.24	1983.27	1797.54	1700.11
ENSGALG00000000729	403.572	422.988	468.194	352.468	405.268	454.203	475.007	389.583	437.72	494.904	558.681	453.026	519.446	462.711	548.803	550.2	608.793	573.262	605.205
ENSGALG00000000731	0	0	0.870249	1.01139	0	1.83146	0	0.848766	2.30784	0	0	0	0	0	0	0	0	0	1.90916
ENSGALG00000000734	462.02	349.643	442.086	562.836	494.743	480.759	566.611	540.664	370.792	515.621	729.517	434.81	632.171	507.61	426.225	405.033	680.195	592.989	540.293
ENSGALG00000000736	0	3.01417	1.7405	5.05693	5.26322	4.57866	4.24655	5.09259	13.0777	13.8113	6.9258	3.16801	7.61651	4.98879	5.60003	0.896091	2.81849	6.96269	5.72749
ENSGALG00000000737	197.611	226.062	212.341	242.227	218.048	232.596	215.967	219.83	164.626	200.264	163.141	187.705	176.703	249.44	212.801	253.594	249.906	221.646	228.145
ENSGALG00000000740	33.399	44.2078	42.6422	56.6376	43.6096	44.8708	32.1524	27.1605	38.4639	41.4339	28.4727	45.1442	39.6059	27.4384	34.8447	41.2202	49.7933	35.9739	39.1379
ENSGALG00000000745	13.9163	20.0944	15.6645	9.60816	12.7821	23.809	7.27979	18.6728	25.3862	20.7169	23.8555	15.0481	15.233	11.2248	22.4001	17.9218	23.4874	24.3694	20.0462
ENSGALG00000000747	3131.16	2996.08	2694.29	2631.12	2790.26	2760.01	2379.89	2312.89	2793.25	2750.75	2124.68	2871.8	2351.98	3091.81	3659.93	4013.59	2788.42	2966.11	3026.98
ENSGALG00000000748	38.9655	24.1133	29.5885	51.075	44.3615	28.3877	40.6455	71.2963	31.5404	20.7169	53.8673	54.6482	24.3728	24.944	24.2668	21.5062	25.3664	58.0224	27.6829
ENSGALG00000000751	367.389	349.643	458.621	585.592	443.615	406.585	445.887	472.763	353.868	384.414	479.419	404.714	365.593	309.305	428.714	416.683	566.516	511.758	459.154
ENSGALG00000000755	219.877	186.878	129.667	123.895	181.957	130.95	147.416	173.997	170.78	211.773	184.688	171.865	114.248	164.63	207.201	229.399	189.778	232.09	190.916
ENSGALG00000000761	236.577	202.954	174.05	260.937	222.559	243.584	225.674	207.099	261.555	271.622	300.887	228.097	132.527	173.361	327.291	215.958	326.005	266.903	255.828
ENSGALG00000000764	545.518	420.978	784.964	759.045	755.649	798.518	774.691	807.176	362.33	630.715	712.587	673.995	854.573	674.734	452.358	473.136	828.635	814.635	724.528
ENSGALG00000000769	41.7488	48.2266	60.0472	70.797	44.3615	50.3652	55.8118	49.2284	48.4646	46.0376	28.4727	66.5283	79.2117	41.1576	47.9114	55.5577	120.255	96.3173	88.7761
ENSGALG00000000775	50.0986	22.1039	61.7876	85.4621	42.1058	52.1967	44.2854	59.4136	36.9254	39.132	41.5548	22.1761	35.036	32.4272	37.9558	19.714	52.6117	40.6157	37.2287
ENSGALG00000000776	214.311	188.888	201.027	218.459	225.567	216.113	240.84	169.753	186.166	209.471	188.536	247.105	262.008	224.496	275.646	251.802	276.212	241.373	266.328
ENSGALG00000000777	495.419	528.484	545.646	484.454	511.285	530.208	564.184	509.259	459.26	460.376	544.06	490.25	449.374	503.868	583.026	574.395	699.924	617.359	591.841
ENSGALG00000000783	0	2.00944	5.22149	5.05693	3.00756	0	3.03325	1.69753	1.53856	4.60376	3.07813	3.96002	1.5233	6.23599	6.84449	8.06482	2.81849	8.12314	11.455
ENSGALG00000000784	392.439	369.738	373.337	405.566	415.043	405.669	414.342	381.096	403.871	428.15	322.434	386.498	325.987	366.676	484.714	511.668	555.242	551.213	513.565
ENSGALG00000000785	147.512	153.722	163.607	204.3	172.935	175.82	141.349	241.898	202.32	115.094	77.7228	176.617	124.911	135.945	86.4894	104.843	93.9495	182.19	176.598
ENSGALG00000000786	2.78325	3.01417	0.870249	1.01139	0.751889	1.83146	0	0.848766	0	0	0	5.54402	0	0	0	0	0	1.16045	1.90916
ENSGALG00000000787	662.414	503.366	623.968	669.032	617.301	650.169	654.575	520.293	580.806	690.564	775.689	703.299	615.414	637.318	807.027	770.639	887.823	820.437	836.214
ENSGALG00000000788	0	0	0.870249	0	0	0	0	0	0	0	1.53907	0	0	0	0	0	0	2.3209	0
ENSGALG00000000790	1052.07	1173.51	1426.34	1422.01	1366.93	1412.97	1517.23	1452.24	992.37	1353.51	1483.66	1337.69	1677.16	1576.46	1304.81	1216	1619.69	1549.2	1526.38
ENSGALG00000000791	250.493	240.128	257.594	226.045	221.807	234.427	280.272	204.553	192.32	218.679	306.274	248.689	310.754	250.687	238.313	231.192	306.276	242.534	276.829
ENSGALG00000000793	66.7981	100.472	173.179	246.778	138.348	113.551	106.164	269.908	136.932	82.8677	145.442	117.217	123.388	68.5959	59.1115	47.4928	117.437	81.2314	100.231
ENSGALG00000000795	52.8818	52.2455	80.0629	75.8539	72.9333	47.618	64.9115	50.9259	51.5417	64.4527	65.4103	75.2403	88.3516	48.6407	56.0003	48.3889	70.4622	70.7874	72.5482
ENSGALG00000000802	136.379	109.515	200.157	156.259	178.95	146.517	158.942	120.525	97.6984	172.641	152.368	154.441	252.868	164.63	117.601	104.843	217.023	215.844	157.506
ENSGALG00000000803	0	0	0	0	0	1.83146	0	0	1.53856	2.30188	0	0	6.09321	0	0	0	3.75798	0	0
ENSGALG00000000806	370.173	413.945	389.871	423.265	386.471	381.86	313.031	372.608	300.019	306.15	254.715	348.482	278.764	319.283	367.113	422.059	323.186	414.28	377.06
ENSGALG00000000808	2.78325	3.01417	0	2.02277	1.50378	1.83146	0	0	0.769279	6.90564	0	0	0	2.4944	1.86668	1.79218	0.939495	0	3.81833
ENSGALG00000000811	876.725	843.966	854.584	1061.95	957.907	962.433	1028.27	934.491	832.36	985.205	1014.24	1036.73	1137.91	1085.06	1018.58	1017.06	1318.11	1134.92	1177.95
ENSGALG00000000812	6632.49	6129.81	9541.41	8872.89	9442.98	9249.8	9162.23	8064.12	5147.25	9041.79	7627.61	8940.93	11787.3	10234.5	6421.37	6072.81	9636.4	10341.9	9870.38
ENSGALG00000000814	3186.83	3081.48	2886.61	2826.32	2918.08	2857.08	3034.46	2845.91	2982.49	3211.12	3310.53	2863.88	2784.6	3207.79	3878.96	3594.22	3464.86	3372.26	3428.86
ENSGALG00000000816	681.897	610.871	441.216	425.288	475.194	511.894	397.355	452.392	604.653	412.037	400.927	505.298	242.205	500.127	885.428	922.078	547.726	557.016	639.57
ENSGALG00000000817	531.601	498.342	492.561	584.581	476.698	483.506	475.613	461.729	456.182	536.338	547.907	476.786	478.317	396.609	492.181	457.007	552.423	581.385	504.019
ENSGALG00000000818	30.6158	18.085	24.367	31.8586	21.0529	17.3989	18.8061	22.9167	31.5404	25.3207	26.1641	16.6321	30.4661	49.8879	53.5114	18.8179	52.6117	25.5299	41.047
ENSGALG00000000820	25.0493	25.118	12.1835	8.09109	14.2859	16.4832	13.9529	21.2191	9.23135	4.60376	9.2344	9.50404	24.3728	21.2024	20.5335	20.6101	27.2454	12.7649	14.3187
ENSGALG00000000824	11.133	3.01417	10.443	6.57401	6.01511	0.915731	6.67314	8.48766	9.23135	4.60376	4.6172	6.33603	1.5233	3.7416	7.46671	8.96091	10.3344	5.80224	17.1825
ENSGALG00000000830	359.04	384.808	267.166	301.899	274.44	337.905	323.344	316.59	385.409	306.15	505.583	297.001	188.89	212.024	461.069	508.98	396.467	394.553	337.922
ENSGALG00000000835	840.543	707.324	979.9	917.327	981.215	919.394	987.625	965.047	666.965	824.073	801.084	916.348	977.96	1000.25	718.671	737.483	993.986	1000.31	997.538
ENSGALG00000000836	47.3153	62.2927	73.1009	110.241	70.6776	59.5225	58.2384	86.5741	73.8508	34.5282	48.4806	57.0243	48.7457	64.8543	46.6669	44.8046	39.4588	61.5038	43.9108
ENSGALG00000000838	122.463	144.68	177.531	156.765	184.213	145.601	144.383	112.037	154.625	135.811	241.633	158.401	150.807	104.765	212.179	145.167	207.628	200.758	202.371
ENSGALG00000000839	91.8474	98.4627	80.0629	163.844	99.2494	94.3203	91.6041	96.7593	227.707	69.0564	82.34	81.5764	80.735	69.8431	143.112	129.933	172.867	87.0337	113.595
ENSGALG00000000843	617.882	640.008	426.422	367.639	409.028	425.815	334.871	457.485	682.35	352.188	317.817	407.882	207.169	405.34	932.717	879.066	582.487	634.766	572.749
ENSGALG00000000845	175.345	166.784	154.034	150.191	196.995	170.326	183.208	194.367	196.935	181.849	164.68	198.001	156.9	220.754	216.535	226.711	221.721	270.385	218.599
ENSGALG00000000847	1461.21	1521.15	1361.07	1229.34	1308.29	1325.06	1326.74	1326.62	1332.39	1553.77	1422.1	1337.69	1268.91	1519.09	1715.48	1704.37	1528.56	1406.46	1707.75
ENSGALG00000000848	2212.69	1890.89	2160.83	2016.2	2052.66	2227.06	2200.32	1986.11	1790.88	2260.45	2400.17	2085.35	1840.15	1970.57	2419.21	2319.08	2474.63	2548.35	2500.05
ENSGALG00000000853	473.153	521.451	529.111	566.882	554.894	506.399	545.378	638.272	536.957	586.98	640.251	597.171	639.787	611.127	651.471	579.771	643.554	642.889	595.659
ENSGALG00000000855	548.301	472.219	599.601	538.057	577.451	598.888	642.442	537.269	416.949	609.998	606.392	616.179	718.999	749.566	557.514	592.316	697.106	673.06	702.572
ENSGALG00000000856	590.05	582.739	706.642	599.752	674.445	732.585	727.373	637.423	513.109	639.923	726.439	701.715	647.404	753.308	588.004	600.381	812.664	809.993	828.577
ENSGALG00000000857	364.606	396.865	516.928	542.608	499.254	523.798	531.425	512.654	366.946	467.282	492.501	498.962	581.902	444.003	392.002	383.527	593.761	557.016	564.158
ENSGALG00000000862	361.823	439.063	369.856	342.354	382.712	407.5	315.458	358.179	456.952	326.867	434.786	342.146	344.266	406.587	586.137	588.732	423.712	489.709	538.384
ENSGALG00000000863	364.606	262.232	236.708	238.687	233.838	279.298	279.665	223.225	270.786	223.282	262.411	206.713	161.47	230.732	356.535	327.969	372.04	345.814	300.693
ENSGALG00000000864	573.35	566.663	637.022	564.859	633.843	580.574	627.882	619.599	546.188	667.545	667.955	636.771	723.569	794.466	729.871	688.198	723.411	691.628	738.846
ENSGALG00000000866	22.266	38.1794	54.8257	67.7628	103.009	37.545	24.8726	22.0679	25.3862	43.7357	253.176	32.4721	31.9894	93.5399	37.9558	60.9342	25.3664	102.12	70.6391
ENSGALG00000000868	125.246	98.4627	146.202	157.776	135.34	141.938	171.682	131.559	104.622	158.83	133.129	144.145	173.657	157.147	115.112	99.4661	142.803	172.907	153.688
ENSGALG00000000870	11.133	12.0567	14.7942	20.2277	16.5416	14.6517	19.4128	22.0679	8.46207	23.0188	25.3946	24.5521	27.4195	17.4608	9.95562	15.2336	20.6689	30.1717	16.2279
ENSGALG00000000871	0	0	0	0	0	0	0	0	0	0	0	0	0	2.4944	0	0	1.87899	0	0
ENSGALG00000000875	559.434	495.328	431.643	393.935	394.742	456.034	430.114	384.491	449.259	409.735	494.81	516.386	342.743	426.542	644.626	620.095	649.191	537.288	525.02
ENSGALG00000000881	47.3153	28.1322	25.2372	56.6376	45.8652	41.2079	34.579	41.5895	36.9254	34.5282	46.9415	32.4721	36.5593	26.1912	42.9336	50.1811	35.7008	52.2202	47.7291
ENSGALG00000000883	155.862	164.774	198.417	207.334	202.258	212.45	227.494	179.09	190.012	179.547	199.309	218.593	188.89	172.113	209.69	235.672	330.702	352.776	265.374
ENSGALG00000000884	553.867	500.351	563.051	585.087	557.902	606.214	666.708	645.062	530.033	704.376	857.26	586.083	792.117	642.307	612.893	602.173	707.44	807.672	779.893
ENSGALG00000000887	5.56651	1.00472	2.61075	0.505693	3.00756	3.66292	3.6399	2.5463	0	2.30188	3.07813	2.37601	4.56991	1.2472	1.86668	0.896091	3.75798	1.16045	1.90916
ENSGALG00000000891	27.8325	39.1841	57.4364	48.5465	40.602	41.2079	49.7453	58.5648	46.926	43.7357	36.9376	51.4802	83.7817	58.6183	34.2224	15.2336	51.6722	69.6269	55.3657
ENSGALG00000000892	5.56651	0	0	2.02277	1.50378	0	0.606649	1.69753	2.30784	0	3.07813	0.792004	1.5233	0	2.4889	3.58437	0.939495	0	0
ENSGALG00000000893	0	0	0	0	0.751889	2.74719	1.81995	0	1.53856	0	0.769533	0	0	2.4944	0.622226	1.79218	0	2.3209	0.954582
ENSGALG00000000894	915.69	826.886	729.268	835.91	890.989	785.697	672.774	585.648	997.755	817.168	697.197	765.075	775.361	868.05	1159.21	1100.4	1119.88	1117.51	1008.99
ENSGALG00000000895	1313.7	1170.5	1419.38	1546.91	1572.95	1468.83	1713.18	1573.61	1049.3	1680.37	1652.96	1479.46	1869.09	1461.72	1307.92	1364.75	1908.12	1744.15	1821.34
ENSGALG00000000901	0	0	0	0	0	2.74719	1.2133	1.69753	0	0	0.769533	0	0	0	0	0.896091	0	0	0
ENSGALG00000000902	52.8818	88.4155	58.3067	59.1661	41.3539	45.7866	41.2522	43.2871	61.5423	50.6414	35.3985	63.3603	36.5593	44.8991	84.6227	96.7779	39.4588	35.9739	62.0478
ENSGALG00000000903	439.754	363.709	398.574	427.816	441.359	421.236	431.934	386.188	395.409	446.565	517.126	453.818	528.586	451.486	448.625	425.643	586.245	503.635	497.337
ENSGALG00000000905	667.981	530.493	1114.79	1157.03	895.5	945.95	1007.04	1035.49	575.421	775.734	998.084	913.18	1273.48	855.578	532.625	568.122	1071.02	1027	906.853
ENSGALG00000000906	887.858	1025.82	631.8	599.246	692.49	711.523	623.636	659.491	1030.06	614.602	701.044	566.283	412.815	531.307	1205.25	1085.17	625.704	715.997	781.803
ENSGALG00000000907	1797.98	1850.7	2546.35	2235.16	2345.89	2222.48	2398.09	2105.79	1707.8	2315.69	2593.33	2290.47	2748.04	2393.37	2151.66	2233.06	2918.07	2816.41	2744.42
ENSGALG00000000908	411.922	388.827	388.131	405.566	351.884	367.208	328.804	376.003	449.259	315.358	420.935	373.034	315.324	364.182	505.87	501.811	375.798	435.168	432.426
ENSGALG00000000909	47.3153	42.1983	73.1009	68.7742	53.3841	43.0394	51.5652	145.139	64.6194	92.0752	36.168	83.9524	45.6991	77.3263	36.7113	44.8046	132.469	117.205	103.095
ENSGALG00000000911	0	0	0	2.02277	0	1.83146	0.606649	0	1.53856	0	0	0.792004	3.04661	2.4944	2.4889	0	0	0	0
ENSGALG00000000913	267.192	132.623	219.303	217.954	142.107	162.084	205.048	226.62	173.088	248.603	257.794	166.321	187.366	276.878	168.001	190.867	171.928	212.362	183.28
ENSGALG00000000914	0	0	0	0	0	0	0	0	1.53856	0	0	1.58401	0	0	0	0.896091	0	0	0
ENSGALG00000000918	16.6995	32.1511	40.0314	46.5237	32.3312	46.7023	32.7591	28.858	22.3091	46.0376	35.3985	24.5521	36.5593	13.7192	25.5113	28.6749	24.4269	35.9739	44.8653
ENSGALG00000000919	0	0	0.870249	0	0	2.74719	0	0	2.30784	0	0	1.58401	0	1.2472	3.11113	0	0.939495	1.16045	0.954582
ENSGALG00000000920	22.266	24.1133	10.443	23.7676	7.51889	10.073	6.06649	34.7994	36.1561	11.5094	10.0039	15.8401	10.6631	6.23599	8.08894	8.96091	5.63697	8.12314	13.3641
ENSGALG00000000927	111.33	85.4013	72.2306	81.9222	118.047	97.9832	92.8174	88.2716	119.238	140.415	136.977	118.009	99.0147	66.1015	157.423	108.427	107.102	143.896	101.186
ENSGALG00000000934	141.946	121.571	101.819	132.997	140.603	115.382	118.297	124.769	160.779	133.509	146.211	105.336	92.9215	119.731	200.979	189.971	151.259	171.746	166.097
ENSGALG00000000943	345.123	365.719	375.947	338.308	368.426	406.585	418.588	329.321	323.866	393.622	407.083	438.77	324.463	316.788	503.381	501.811	594.701	508.277	473.473
ENSGALG00000000944	328.424	302.421	438.605	510.244	496.247	400.175	471.367	420.988	292.326	310.754	448.638	357.986	630.647	367.924	287.468	226.711	412.438	384.109	447.699
ENSGALG00000000946	364.606	366.723	637.892	556.262	525.571	569.585	669.134	569.522	384.639	428.15	561.759	613.803	731.185	545.026	367.113	448.942	601.277	623.161	587.068
ENSGALG00000000949	0	0	6.09174	4.55124	5.26322	4.57866	2.4266	7.63889	5.38495	4.60376	3.07813	1.58401	1.5233	6.23599	1.24445	2.68827	0	2.3209	1.90916
ENSGALG00000000950	2955.82	2845.37	2653.39	2719.11	2776.73	2793.9	2396.27	2693.98	2600.93	2527.47	2233.95	2523.32	2181.37	2323.53	3401.71	3397.08	2702.93	3158.74	2997.39
ENSGALG00000000955	431.404	280.317	369.856	360.559	357.147	371.787	375.516	342.053	221.552	331.471	291.653	332.641	399.105	370.418	311.113	318.112	439.684	420.083	344.604
ENSGALG00000000962	44.5321	44.2078	66.1389	59.1661	73.6851	70.5113	60.6649	73.8426	60.773	59.8489	70.797	70.4883	53.3156	72.3375	39.8225	47.4928	77.9781	64.9851	89.7307
ENSGALG00000000966	80.7144	141.666	100.949	126.929	85.7154	70.5113	68.5514	116.281	126.931	92.0752	82.34	77.6163	60.9321	97.2815	88.3561	86.9209	60.1277	71.9478	61.0932
ENSGALG00000000972	1667.17	1639.71	1864.07	1439.2	1619.57	1616.27	1784.16	1622.84	1342.39	1516.94	1543.68	1696.47	1902.61	1882.02	1820.01	1541.28	1719.28	1712.82	1813.71
ENSGALG00000000975	306.158	274.289	330.694	358.536	348.125	345.231	373.696	382.793	286.172	285.433	375.532	369.074	332.08	346.721	339.735	333.346	393.649	406.157	338.877
ENSGALG00000000977	197.611	203.959	254.983	235.653	259.402	260.068	273.599	241.049	253.093	269.32	232.399	241.561	248.298	258.17	256.979	300.191	341.037	311	284.465
ENSGALG00000000978	434.188	454.134	404.666	436.413	412.035	412.995	397.355	426.08	394.64	441.961	510.2	445.898	321.417	452.733	557.514	517.045	439.684	486.228	517.383
ENSGALG00000000980	384.089	375.766	457.751	400.509	451.134	461.529	421.015	460.031	332.329	485.697	414.009	423.722	487.457	456.475	456.714	430.124	526.117	443.292	437.198
ENSGALG00000000988	796.011	718.376	1046.04	1099.88	1021.82	1178.55	1066.49	1055.86	724.661	1031.24	1269.73	1170.58	1080.02	980.298	891.028	888.923	1455.28	1324.07	1176.04
ENSGALG00000000990	3512.47	3679.29	3380.05	3493.33	3313.58	3217.88	3491.87	3364.51	3676.38	3222.63	4027.74	3336.71	3779.31	3558.26	4318.25	4244.79	4313.22	4280.9	3712.37
ENSGALG00000000991	239.36	262.232	385.52	340.837	357.899	392.849	413.735	385.34	251.554	446.565	411.7	403.13	438.711	330.508	294.935	292.126	417.136	360.9	415.243
ENSGALG00000000993	2118.06	2162.16	1890.18	1667.77	1922.58	1955.09	1733.8	1711.96	2096.29	1841.5	2025.41	1921.4	1739.61	2111.51	2742.15	2680.21	1936.3	2171.2	2263.31
ENSGALG00000000994	5.56651	2.00944	0	0	1.50378	0	0	1.69753	0	0	0	0	0	0	0	0	0	0	0
ENSGALG00000000996	2026.21	1762.28	1490.74	1478.65	1637.61	1717	1519.66	1505.71	1609.33	1604.41	1432.1	1660.83	1396.87	1872.05	2287.3	2310.12	2096.01	2134.07	1849.02
ENSGALG00000000997	250.493	214.006	238.448	269.534	262.409	271.056	264.499	241.898	213.86	255.509	272.415	200.377	278.764	263.159	224.001	304.671	299.699	346.974	249.146
ENSGALG00000000998	311.724	334.572	396.833	385.844	412.787	450.54	410.095	419.29	314.635	377.508	370.145	418.178	498.12	371.665	380.802	361.125	468.808	460.698	439.108
ENSGALG00000000999	33.399	28.1322	41.7719	55.6262	28.5718	22.8933	27.2992	84.0278	48.4646	50.6414	39.2462	24.5521	18.2796	28.6856	14.9334	20.6101	19.7294	27.8508	22.91
ENSGALG00000001000	3910.47	3503.46	4221.58	4550.22	4863.97	4445.87	5159.55	4227.7	3503.3	4799.42	5069.68	4465.32	5189.89	4769.29	4560.29	4288.69	5583.42	4870.4	5176.7
ENSGALG00000001003	409.138	307.445	330.694	331.734	384.967	373.618	294.832	320.833	305.404	324.565	347.829	326.305	234.589	295.586	405.691	364.709	454.716	402.676	414.289
ENSGALG00000001006	0	5.02361	2.61075	7.0797	6.01511	0	9.70639	5.94136	7.69279	6.90564	7.69533	16.6321	6.09321	6.23599	11.2001	7.16873	7.51596	12.7649	11.455
ENSGALG00000001013	314.508	239.124	318.511	314.035	306.771	295.781	314.244	299.614	250.785	276.226	325.512	327.889	330.557	311.8	248.268	255.386	387.072	327.247	329.331
ENSGALG00000001014	30.6158	39.1841	48.7339	41.4668	33.835	30.2191	37.0056	48.3796	33.8483	25.3207	46.172	43.5602	48.7457	31.18	46.0447	37.6358	45.0958	48.7389	53.4566
ENSGALG00000001017	233.793	190.897	208.86	188.623	175.19	183.146	197.161	169.753	150.009	197.962	213.161	186.913	246.775	195.81	187.29	201.621	221.721	227.448	264.419
ENSGALG00000001019	261.626	238.119	372.466	336.286	272.936	281.129	265.106	305.556	206.936	223.282	209.313	279.577	300.091	240.709	177.334	212.374	217.963	233.25	274.92
ENSGALG00000001021	0	1.00472	0.870249	4.04554	3.00756	3.66292	1.2133	0.848766	3.07712	0	0	0	0	0	1.24445	3.58437	1.87899	0	1.90916
ENSGALG00000001022	258.843	225.058	299.366	243.238	276.695	243.584	239.627	216.435	203.859	214.075	209.313	280.369	306.184	253.181	288.091	309.152	289.365	320.284	315.967
ENSGALG00000001024	2031.78	1871.8	2708.21	2604.32	2712.06	2760.93	2888.26	2912.12	1730.11	2971.73	2504.83	2799.73	3151.71	3141.69	1912.72	2181.98	3399.09	3407.08	3210.26
ENSGALG00000001025	406.355	418.969	266.296	282.682	284.966	243.584	238.413	302.161	388.486	264.716	330.899	240.769	295.521	301.822	513.336	494.642	368.282	401.515	396.151
ENSGALG00000001028	0	4.01889	2.61075	9.60816	3.75945	0.915731	1.81995	3.39506	3.07712	6.90564	3.84766	3.16801	3.04661	1.2472	3.11113	8.06482	0.939495	3.48135	4.77291
ENSGALG00000001030	83.4976	105.496	101.819	174.97	169.175	144.686	148.629	135.803	121.546	131.207	190.075	163.945	117.294	142.181	125.69	164.881	216.084	177.549	161.324
ENSGALG00000001031	5.56651	6.02833	2.61075	4.55124	3.00756	4.57866	2.4266	1.69753	3.84639	2.30188	6.15626	3.16801	4.56991	4.98879	1.24445	1.79218	6.57647	5.80224	3.81833
ENSGALG00000001034	492.636	433.035	523.019	516.818	521.059	557.68	603.01	627.238	412.334	656.036	657.181	584.499	673.3	631.082	485.958	523.317	734.685	739.206	636.706
ENSGALG00000001035	8.34976	8.03777	0	5.05693	7.51889	2.74719	2.4266	5.09259	2.30784	11.5094	5.38673	3.96002	0	8.73039	10.5778	10.7531	7.51596	0	8.59124
ENSGALG00000001036	359.04	330.553	325.473	296.842	342.11	345.231	388.862	319.136	309.25	453.471	398.618	331.849	295.521	355.452	400.714	407.722	517.662	409.638	459.154
ENSGALG00000001037	487.069	589.772	477.766	434.896	481.209	519.22	490.173	434.568	507.724	446.565	464.798	485.498	354.93	555.003	669.515	595.005	442.502	526.844	587.068
ENSGALG00000001038	297.808	293.379	276.739	270.04	249.627	332.41	318.491	229.167	226.168	319.961	209.313	333.433	237.635	222.001	380.802	364.709	600.338	439.81	378.014
ENSGALG00000001042	631.799	651.06	607.434	691.788	676.7	680.388	618.782	643.364	621.577	646.829	664.876	629.643	543.819	568.723	709.338	804.69	743.141	700.911	734.073
ENSGALG00000001043	690.247	767.607	683.145	754.999	733.092	670.315	699.467	647.608	848.515	738.904	755.681	678.747	572.762	618.611	933.339	1020.65	881.247	771.699	806.622
ENSGALG00000001046	1736.75	1609.56	1652.6	1491.29	1621.07	1551.25	1591.24	1569.37	1532.4	1535.35	1575.23	1721.02	1438	1771.02	1797.61	1962.44	2040.58	1995.97	1920.62
ENSGALG00000001048	200.394	214.006	238.448	290.773	229.326	214.281	252.973	286.034	307.712	177.245	200.079	270.073	293.997	178.349	192.89	215.958	383.314	360.9	307.375
ENSGALG00000001049	72.3646	80.3777	137.499	139.066	178.198	97.9832	153.482	139.198	106.93	131.207	126.203	118.801	79.2117	137.192	119.467	105.739	138.106	113.724	125.05
ENSGALG00000001051	27.8325	19.0897	19.1455	24.7789	41.3539	27.4719	21.8394	16.9753	44.6182	20.7169	23.8555	34.0562	27.4195	28.6856	31.1113	40.3241	49.7933	29.0112	35.3195
ENSGALG00000001054	1374.93	1231.79	1809.25	1533.77	1767.69	1721.57	1987.99	1685.65	1089.3	1689.58	1672.2	1767.75	2042.75	2011.73	1384.45	1587.87	2260.43	1886.89	2067.62
ENSGALG00000001055	5293.75	4849.79	5984.7	5152.5	5631.65	6032.84	4953.9	4706.41	3980.25	5750.1	4974.26	6066.75	6148.05	6642.58	5835.23	4737.64	5691.46	6327.93	6638.16
ENSGALG00000001056	27.8325	24.1133	19.1455	32.87	24.8123	31.1349	26.0859	35.6482	17.6934	20.7169	24.6251	30.8881	63.9787	14.9664	16.8001	17.9218	48.8538	34.8135	23.8645
ENSGALG00000001058	25.0493	25.118	33.9397	60.1774	30.0756	28.3877	27.2992	50.0772	50.7724	13.8113	27.7032	22.9681	31.9894	32.4272	36.0891	35.8437	30.0639	33.653	38.1833
ENSGALG00000001062	264.409	242.138	299.366	284.705	327.072	320.506	267.532	360.725	233.092	250.905	210.852	265.321	191.936	271.889	312.357	259.867	245.208	314.482	304.512
ENSGALG00000001067	951.873	773.636	928.555	822.257	917.305	909.321	950.62	857.253	766.971	992.111	921.131	897.34	964.251	886.758	1040.36	1074.41	1187.52	1007.27	1140.73
ENSGALG00000001073	27.8325	40.1889	24.367	39.9497	27.8199	21.9775	26.6926	46.6821	41.5411	6.90564	32.3204	14.2561	10.6631	29.9328	47.9114	39.428	42.2773	41.7762	36.2741
ENSGALG00000001076	128.03	128.604	140.11	186.601	125.565	108.056	90.9974	187.577	153.087	89.7734	91.5744	93.4564	114.248	134.697	95.2006	94.9857	118.376	117.205	100.231
ENSGALG00000001078	0	0	0	0	0	0	0	0	0	0	0	0.792004	0	0	0	0	0	0	0
ENSGALG00000001079	0	17.0803	10.443	13.148	8.27078	10.073	10.9197	13.5803	10.7699	25.3207	14.6211	18.2161	0	6.23599	12.4445	16.1296	5.63697	8.12314	8.59124
ENSGALG00000001080	11.133	12.0567	5.22149	8.09109	6.767	10.073	5.45985	8.48766	9.23135	4.60376	3.84766	7.12803	19.8029	12.472	3.73336	11.6492	7.51596	3.48135	6.68207
ENSGALG00000001081	16.6995	9.0425	15.6645	20.7334	15.0378	16.4832	25.4793	12.7315	16.1549	18.415	24.6251	19.0081	4.56991	14.9664	39.2002	27.7788	9.39495	39.4553	15.2733
ENSGALG00000001084	8.34976	14.0661	8.70249	11.6309	15.0378	7.32585	7.88644	12.7315	9.23135	0	7.69533	5.54402	4.56991	1.2472	15.5556	19.714	6.57647	4.6418	9.54582
ENSGALG00000001091	0	2.00944	3.48099	3.53985	0.751889	4.57866	1.81995	0.848766	3.07712	0	4.6172	6.33603	3.04661	1.2472	0	1.79218	6.57647	2.3209	3.81833
ENSGALG00000001093	587.266	619.913	468.194	572.444	534.593	565.006	502.306	465.124	719.276	534.036	500.196	495.002	354.93	478.924	760.36	768.846	814.543	715.997	616.66
ENSGALG00000001094	954.656	1075.05	660.519	1891.8	1685.74	831.484	1502.06	1310.49	1531.63	1680.37	3616.8	2116.23	609.321	1504.12	1821.88	1196.28	531.754	1530.63	1253.37
ENSGALG00000001096	423.055	440.068	872.859	935.026	800.762	778.371	900.268	671.374	383.101	782.64	752.603	728.643	1159.23	702.173	479.736	448.046	915.069	957.37	710.209
ENSGALG00000001097	0	0	0.870249	0	0	0	0	1.69753	1.53856	0	1.53907	0	0	1.2472	0	0.896091	0	0	0
ENSGALG00000001099	1628.2	1468.9	1286.23	1325.42	1320.32	1344.29	1306.12	1259.57	1374.7	1247.62	1409.01	1391.55	977.96	1269.65	1908.99	1929.28	1783.16	1705.86	1692.47
ENSGALG00000001101	1770.15	1638.7	1815.34	1961.08	2076.72	2115.34	1889.11	1835.88	1487.79	1731.01	1699.13	1715.48	1541.58	1698.68	2180.28	1987.53	1956.97	2320.9	2354.95
ENSGALG00000001103	787.661	799.758	1234.88	1619.23	1369.94	1182.21	1443.22	1572.76	767.74	1394.94	1692.97	1456.49	1690.87	1354.46	826.938	890.715	1737.13	1643.2	1615.15
ENSGALG00000001106	27.8325	34.1605	36.5504	45.5124	24.8123	50.3652	24.266	50.0772	56.1574	34.5282	31.5509	27.7201	33.5127	36.1688	41.6891	34.0515	24.4269	22.0485	31.5012
ENSGALG00000001107	587.266	576.71	620.487	533.506	593.992	554.933	655.181	572.917	543.88	690.564	643.33	530.642	642.834	624.847	668.893	657.731	625.704	745.008	711.163
ENSGALG00000001108	108.547	107.505	102.689	91.5304	90.2267	108.972	100.704	95.0618	73.0815	87.4715	103.117	130.681	71.5952	104.765	104.534	104.843	117.437	148.537	120.277
ENSGALG00000001109	322.857	251.18	453.4	637.173	478.202	311.349	240.84	228.318	194.628	515.621	410.161	506.09	345.79	498.879	337.246	381.735	292.183	225.127	366.559
ENSGALG00000001110	133.596	172.812	126.186	127.435	112.031	142.854	138.923	129.861	146.932	140.415	161.602	152.857	114.248	122.225	159.29	161.296	190.718	194.955	175.643
ENSGALG00000001111	125.246	148.699	93.9868	129.457	142.859	107.141	138.316	159.568	115.392	301.546	230.09	186.121	100.538	102.27	194.134	107.531	50.7328	200.758	97.3673
ENSGALG00000001115	133.596	168.793	145.332	149.685	133.836	100.73	96.4573	145.139	151.548	124.302	82.34	123.553	73.1185	106.012	220.268	173.842	79.8571	112.564	137.46
ENSGALG00000001117	720.863	742.489	677.053	654.367	672.189	724.343	596.336	600.077	700.044	782.64	815.705	685.083	786.024	905.466	820.716	732.107	714.017	692.788	775.12
ENSGALG00000001118	503.769	573.696	609.174	560.308	675.948	646.506	666.101	630.633	625.424	789.545	1213.55	670.827	778.408	636.071	743.56	672.069	911.311	840.165	882.988
ENSGALG00000001121	645.715	609.866	627.449	638.69	614.293	657.495	643.655	581.405	549.265	550.15	647.947	605.091	551.436	543.779	788.36	760.782	820.18	833.202	763.665
ENSGALG00000001122	122.463	125.59	107.911	57.1433	87.2191	82.4158	75.8312	102.701	101.545	92.0752	80.0314	93.4564	57.8855	86.0567	162.401	205.205	87.3731	97.4777	97.3673
ENSGALG00000001124	8.34976	4.01889	13.924	5.56262	24.8123	13.736	12.7396	20.3704	9.23135	6.90564	24.6251	13.4641	27.4195	9.97759	8.71116	18.8179	10.3344	16.2463	16.2279
ENSGALG00000001126	189.261	198.935	176.66	229.585	224.063	190.472	226.28	191.821	200.782	207.169	337.055	198.793	231.542	200.799	269.424	274.204	333.521	277.347	256.783
ENSGALG00000001130	1402.76	1398.57	1500.31	1396.22	1672.95	1657.47	1330.99	1386.88	1136.23	1411.05	1181.23	1523.81	1211.03	1600.16	1320.99	1589.67	1546.41	1704.7	1751.66
ENSGALG00000001132	44.5321	111.524	116.613	114.792	64.6625	97.9832	85.5376	122.222	75.3893	55.2451	44.6329	62.5683	80.735	56.1239	74.0449	89.6091	80.7966	87.0337	80.1849
ENSGALG00000001136	30.6158	53.2503	57.4364	63.7173	58.6474	47.618	134.676	56.8673	56.9266	41.4339	68.4884	58.6083	94.4448	71.0903	64.0893	38.5319	84.5546	42.9366	42.0016
ENSGALG00000001141	183.695	131.619	163.607	185.589	160.152	159.337	212.327	194.367	205.397	138.113	145.442	147.313	205.646	137.192	209.068	147.855	205.749	154.34	165.143
ENSGALG00000001143	420.271	344.62	302.847	315.552	400.757	303.107	271.779	229.167	400.794	324.565	289.344	292.249	332.08	325.519	541.959	537.655	552.423	487.389	444.835
ENSGALG00000001144	297.808	312.468	381.169	386.349	383.463	363.545	399.175	416.744	262.324	336.075	380.149	399.17	417.385	365.429	362.136	347.683	340.097	382.948	356.059
ENSGALG00000001146	219.877	193.911	228.875	220.988	199.251	263.731	220.214	260.571	202.32	204.867	248.559	254.233	313.8	226.99	192.89	247.321	263.998	275.026	283.511
ENSGALG00000001149	0	2.00944	2.61075	0	0	0	0	0	0.769279	0	1.53907	2.37601	0	1.2472	0	0	0	1.16045	0
ENSGALG00000001153	999.188	1056.97	772.781	867.263	781.213	857.124	716.453	824.152	1140.07	702.074	735.673	792.004	589.518	843.106	1393.79	1398.8	810.785	1058.33	840.032
ENSGALG00000001156	0	0	0	0	0	0	0	0	0	0	0	0	0	0	0	0	0	0	0
ENSGALG00000001157	439.754	458.153	342.008	335.274	355.644	316.843	366.416	341.204	398.487	352.188	443.251	384.914	231.542	331.755	558.759	565.434	465.05	453.736	531.702
ENSGALG00000001158	166.995	149.704	179.271	180.027	157.145	166.663	161.369	148.534	143.086	161.132	131.59	171.865	152.33	153.405	151.201	197.14	213.265	218.164	194.735
ENSGALG00000001160	189.261	257.209	302.847	373.201	281.958	301.276	232.953	454.938	300.019	220.981	154.676	220.177	278.764	268.148	200.357	222.231	255.543	191.474	221.463
ENSGALG00000001161	125.246	131.619	134.018	140.583	110.528	106.225	95.8506	108.642	186.166	131.207	134.668	106.92	187.366	143.428	215.912	182.803	224.539	210.041	167.052
ENSGALG00000001163	837.759	805.787	874.6	833.887	891.741	847.967	934.24	877.624	643.117	748.111	634.095	830.02	872.853	870.545	909.694	809.171	1208.19	1083.86	1044.31
ENSGALG00000001165	1035.37	1001.71	809.331	1004.31	1268.44	747.237	1074.98	1161.11	1428.55	1109.51	1752.23	1488.17	1115.06	1309.56	1620.28	1248.26	829.574	1161.61	1269.59
ENSGALG00000001167	0	0	0	0	0	0	0	0	0	0	0	0	0	0	0	0	0	0	0
ENSGALG00000001168	439.754	429.016	696.199	798.995	700.009	683.135	791.071	649.306	443.874	681.357	701.814	628.059	885.039	663.51	533.248	530.486	870.912	751.971	805.667
ENSGALG00000001169	141.946	115.543	87.0249	109.23	102.257	68.6798	109.197	111.188	166.164	151.924	231.629	110.88	63.9787	93.5399	166.757	177.426	67.6437	138.093	105.959
ENSGALG00000001171	219.877	228.072	282.831	237.676	222.559	247.247	196.554	241.049	251.554	204.867	160.832	212.257	219.356	189.574	165.512	223.127	232.055	199.597	230.054
ENSGALG00000001172	965.789	797.749	454.27	999.755	1236.11	543.029	905.728	937.037	1343.16	1167.05	1697.59	1457.29	715.952	987.781	1454.14	868.313	531.754	1009.59	1122.59
ENSGALG00000001174	250.493	184.869	205.379	211.38	233.838	237.174	233.56	213.04	183.858	163.434	231.629	201.169	225.449	219.507	264.446	241.945	295.941	277.347	238.645
ENSGALG00000001175	356.256	286.346	289.793	265.489	330.079	282.961	272.386	282.639	310.789	287.735	321.665	246.313	281.811	301.822	340.98	356.644	313.791	384.109	345.559
ENSGALG00000001177	147.512	129.609	163.607	144.122	166.919	130.95	132.856	81.4815	173.857	103.585	128.512	144.937	199.553	133.45	147.468	199.828	216.084	197.276	180.416
ENSGALG00000001181	214.311	166.784	247.151	285.716	233.086	232.596	245.693	227.469	147.702	202.566	159.293	194.833	193.459	269.395	219.024	232.088	214.205	247.176	276.829
ENSGALG00000001182	1458.42	1552.3	923.334	1033.13	1099.26	1213.34	956.686	1052.47	1383.93	1019.73	997.315	951.196	606.275	954.107	2000.46	2063.7	1138.67	1276.49	1284.87
ENSGALG00000001183	8391.51	8823.47	6022.99	5593.47	6345.94	6382.65	5202.63	5463.5	8795.17	6300.25	6976.59	6575.21	5362.03	6971.84	11195.1	11527.3	8208.37	6843.17	7622.34
ENSGALG00000001184	94.6306	93.4391	228.005	212.897	207.521	146.517	173.502	152.778	70.7737	216.377	187.766	217.009	216.309	184.585	73.4227	107.531	137.166	190.314	167.052
ENSGALG00000001189	50.0986	13.0614	13.924	21.2391	16.5416	22.8933	10.313	22.0679	9.23135	20.7169	17.6993	15.8401	12.1864	26.1912	16.8001	17.0257	27.2454	34.8135	25.7737
ENSGALG00000001191	2.78325	0	0	0	1.50378	0.915731	1.81995	0.848766	1.53856	0	0	3.16801	1.5233	2.4944	1.24445	0.896091	3.75798	1.16045	3.81833
ENSGALG00000001201	837.759	724.404	970.327	801.017	854.898	803.096	708.567	788.503	637.732	810.262	616.396	859.324	962.727	819.409	684.449	725.834	844.606	792.587	898.261
ENSGALG00000001203	0	3.01417	1.7405	0	0.751889	0.915731	1.2133	5.09259	0	0	0	3.16801	0	1.2472	1.24445	0	0.939495	0	1.90916
ENSGALG00000001204	36.1823	33.1558	51.3447	49.5579	36.0907	42.1236	23.0527	39.892	48.4646	27.6226	25.3946	44.3522	50.269	21.2024	32.978	33.1554	27.2454	29.0112	43.9108
ENSGALG00000001206	5.56651	4.01889	1.7405	3.03416	3.75945	3.66292	5.45985	6.79013	4.61567	6.90564	4.6172	7.92004	7.61651	3.7416	9.95562	3.58437	6.57647	10.444	2.86375
ENSGALG00000001207	111.33	128.604	93.9868	138.56	99.2494	89.7417	84.3243	97.6081	142.317	66.7545	56.1759	68.1123	27.4195	63.6071	192.89	189.971	103.344	141.575	88.7761
ENSGALG00000001209	27.8325	23.1086	25.2372	26.296	23.3086	19.2304	14.5596	16.1265	43.0796	16.1132	18.4688	14.2561	24.3728	23.6968	19.289	24.1945	23.4874	16.2463	29.592
ENSGALG00000001214	2.78325	18.085	12.1835	24.7789	8.27078	11.9045	14.5596	21.2191	13.847	11.5094	3.07813	8.71204	19.8029	3.7416	3.11113	6.27264	9.39495	10.444	11.455
ENSGALG00000001219	172.562	132.623	164.477	205.817	181.205	173.989	191.095	203.704	146.163	197.962	194.692	178.993	223.926	204.541	183.557	155.024	223.6	201.918	243.418
ENSGALG00000001220	102.98	110.519	135.759	135.02	126.317	125.455	123.15	138.349	70.7737	133.509	145.442	132.265	108.154	118.484	114.49	110.219	151.259	148.537	134.596
ENSGALG00000001223	295.025	319.502	389.001	377.753	378.2	444.13	387.042	358.179	289.249	354.49	402.466	385.706	452.421	411.576	291.824	305.567	501.691	447.933	454.381
ENSGALG00000001225	1725.62	1786.4	1535.12	1525.17	1577.46	1652.89	1644.02	1407.25	1559.33	1661.96	1636.03	1593.51	1406.01	1612.63	2297.26	2347.76	1947.57	1954.2	2046.62
ENSGALG00000001229	205.961	229.077	165.347	146.145	195.491	174.905	158.336	205.401	255.401	246.301	190.844	157.609	120.341	169.619	326.046	385.319	208.568	263.422	219.554
ENSGALG00000001231	592.833	456.144	442.086	486.476	428.577	398.343	382.189	341.204	350.022	336.075	479.419	533.018	484.41	502.621	495.292	502.707	407.741	417.762	426.698
ENSGALG00000001234	0	2.00944	1.7405	2.52846	3.00756	2.74719	0	0.848766	3.07712	2.30188	3.84766	3.16801	0	2.4944	1.24445	0	0	2.3209	0
ENSGALG00000001235	94.6306	112.529	140.98	142.605	136.092	119.045	89.7841	145.139	106.93	122	67.7189	116.425	121.864	125.967	87.7339	132.622	124.953	121.847	102.14
ENSGALG00000001238	116.897	107.505	140.11	264.477	155.641	172.157	201.408	271.605	143.086	174.943	170.836	175.825	166.04	180.844	108.267	110.219	212.326	204.239	133.641
ENSGALG00000001239	30.6158	21.0992	19.1455	27.3074	27.068	28.3877	33.9724	20.3704	36.1561	39.132	40.0157	22.1761	19.8029	14.9664	36.0891	25.0906	37.5798	31.3321	32.4558
ENSGALG00000001242	13.9163	27.1275	34.8099	59.6718	21.8048	28.3877	11.5263	83.179	36.1561	25.3207	26.1641	35.6402	44.1758	33.6744	8.08894	7.16873	2.81849	22.0485	22.91
ENSGALG00000001244	0	0	0	0	0.751889	1.83146	0.606649	2.5463	0	0	0.769533	1.58401	1.5233	1.2472	0	1.79218	0	3.48135	0.954582
ENSGALG00000001245	236.577	199.94	281.961	367.133	272.184	262.815	309.998	282.639	171.549	276.226	247.79	263.737	292.474	198.305	223.379	222.231	310.973	360.9	299.739
ENSGALG00000001250	8319.14	7185.77	9511.82	8689.32	9230.94	9598.69	9369.7	9864.36	6266.55	9773.79	8113.19	9911.92	11490.3	10709.7	8453.56	9248.56	11269.2	11290	12289.3
ENSGALG00000001252	8.34976	10.0472	21.7562	12.1366	9.02267	18.3146	4.24655	8.48766	11.5392	2.30188	10.0039	11.088	3.04661	2.4944	12.4445	11.6492	5.63697	5.80224	13.3641
ENSGALG00000001253	798.794	903.245	531.722	513.784	622.564	605.298	527.178	616.204	897.749	603.093	601.775	557.57	350.36	523.823	1228.9	1246.46	682.074	803.031	776.075
ENSGALG00000001256	13.9163	15.0708	19.1455	33.8814	29.3237	35.7135	28.5125	25.463	34.6176	27.6226	22.3165	18.2161	9.13982	34.9216	39.2002	25.9867	13.1529	27.8508	34.3649
ENSGALG00000001258	306.158	542.55	348.099	585.592	412.035	322.337	248.726	488.04	763.894	340.678	332.438	351.65	281.811	303.069	447.38	482.993	368.282	370.183	293.057
ENSGALG00000001261	47.3153	50.2361	41.7719	73.3255	88.7229	54.9439	53.3852	70.4476	57.6959	85.1696	98.5002	70.4883	57.8855	66.1015	65.3337	63.6225	30.0639	71.9478	51.5474
ENSGALG00000001262	865.592	795.74	1004.27	1069.03	1055.65	995.4	1072.56	917.516	864.67	1150.94	1352.07	982.084	990.147	1060.12	1107.56	1111.15	1637.54	1457.52	1321.14
ENSGALG00000001263	425.838	421.983	442.086	473.328	432.336	485.338	418.588	533.874	453.105	423.546	373.223	428.474	428.048	416.564	481.603	481.201	478.203	471.142	536.475
ENSGALG00000001264	1628.2	1863.76	1106.09	1531.74	1303.02	1308.58	872.362	1116.98	1630.1	768.828	861.877	1006.64	408.245	704.667	1976.19	2044.88	941.374	1349.6	1135.95
ENSGALG00000001267	420.271	330.553	499.523	508.727	436.096	565.006	519.899	443.056	324.636	432.754	494.81	495.002	498.12	386.632	401.958	388.008	655.768	530.325	544.112
ENSGALG00000001270	871.158	826.886	794.537	680.663	825.574	745.405	849.916	779.167	790.819	752.715	635.634	757.947	775.361	940.388	1064.63	1138.93	823.937	861.053	1022.36
ENSGALG00000001273	27.8325	48.2266	57.4364	109.23	35.3388	33.8821	10.9197	45.8333	47.6953	29.9245	23.086	25.3441	24.3728	23.6968	37.9558	25.0906	24.4269	37.1344	15.2733
ENSGALG00000001275	1603.15	1502.06	1577.76	1609.11	1612.8	1643.74	1593.67	1633.87	1344.7	1562.98	1465.96	1500.05	1402.96	1551.52	1792.63	1888.96	1873.35	1885.73	2060.94
ENSGALG00000001276	425.838	436.049	395.093	479.397	485.72	524.714	407.062	415.046	449.259	384.414	354.755	325.513	236.112	421.553	530.759	448.942	388.951	384.109	467.745
ENSGALG00000001279	359.04	365.719	326.343	338.814	272.184	324.169	317.278	291.127	309.25	294.641	313.969	311.257	245.252	354.204	424.358	370.086	446.26	403.836	414.289
ENSGALG00000001282	30.6158	31.1464	24.367	26.8017	39.0982	28.3877	21.8394	26.3117	20.0013	20.7169	11.543	18.2161	9.13982	17.4608	46.0447	46.5968	40.3983	34.8135	28.6375
ENSGALG00000001283	2799.95	2677.58	2324.43	2161.33	2315.82	2353.43	2267.05	2264.51	2738.63	2313.39	2602.56	2284.14	2141.76	2424.55	3577.18	3587.05	2965.99	3049.66	2918.16
ENSGALG00000001288	197.611	164.774	88.7654	81.9222	182.709	122.708	104.344	168.904	173.857	149.622	152.368	97.4164	73.1185	63.6071	263.824	218.646	110.86	161.302	166.097
ENSGALG00000001289	428.621	452.125	565.662	599.752	528.578	537.534	462.267	582.253	416.18	418.942	353.985	521.93	543.819	477.677	390.136	488.37	456.595	519.881	454.381
ENSGALG00000001299	8.34976	9.0425	28.7182	9.10247	20.301	28.3877	23.0527	10.1852	12.3085	11.5094	6.15626	15.0481	21.3262	9.97759	9.33339	13.4414	25.3664	13.9254	18.1371
ENSGALG00000001304	116.897	104.491	94.8571	53.0977	120.302	73.2585	101.31	141.744	131.547	96.679	92.344	87.9124	95.9681	119.731	146.223	151.439	215.144	121.847	139.369
ENSGALG00000001306	667.981	569.677	537.814	547.665	608.278	661.158	571.464	542.361	573.882	637.621	638.712	581.331	409.768	643.554	781.516	796.625	758.173	798.389	693.026
ENSGALG00000001309	139.163	163.77	257.594	261.949	266.169	235.343	289.978	213.889	171.549	246.301	290.883	242.353	265.055	198.305	204.712	197.14	325.065	293.594	233.873
ENSGALG00000001310	66.7981	73.3447	71.3604	64.223	64.6625	65.0169	82.5043	81.4815	73.8508	96.679	81.5705	60.9843	45.6991	61.1127	80.8894	66.3108	90.1916	75.4292	84.9578
ENSGALG00000001311	214.311	231.086	208.86	206.828	197.747	214.281	163.795	213.889	193.089	128.905	133.899	181.369	188.89	210.777	230.846	224.919	185.081	181.03	203.326
ENSGALG00000001313	4149.83	3968.65	4466.99	4568.43	4578.25	4489.83	4781.61	4428.01	3619.46	4629.08	4868.07	4423.34	4901.99	4445.02	4631.85	4623.83	5416.19	5234.79	5434.43
ENSGALG00000001314	5.56651	2.00944	0.870249	25.2846	13.534	5.49439	7.27979	6.79013	13.0777	11.5094	10.0039	7.12803	1.5233	12.472	12.4445	11.6492	14.0924	8.12314	10.5004
ENSGALG00000001315	128.03	77.3636	82.6736	95.0703	117.295	84.2473	104.344	84.0278	76.1586	80.5658	87.7268	83.1604	70.0719	77.3263	83.3783	88.7131	125.892	118.366	126.005
ENSGALG00000001316	737.562	759.57	831.958	835.405	739.107	738.995	734.046	847.917	593.114	796.451	607.931	871.204	513.353	588.678	732.36	828.885	882.186	1050.21	948.854
ENSGALG00000001317	2168.15	2025.52	2139.94	1982.82	2478.98	2347.93	2355.62	2004.78	1949.35	2377.84	2128.53	2391.85	2248.39	2529.32	2706.06	2635.4	2917.13	2732.86	2701.47
ENSGALG00000001319	100.197	117.552	133.148	142.605	107.52	151.096	90.9974	129.012	82.3129	78.264	80.0314	125.929	80.735	103.517	125.69	124.557	108.042	143.896	111.686
ENSGALG00000001320	0	1.00472	2.61075	0	1.50378	0	0	0	0	0	3.84766	2.37601	0	1.2472	0.622226	0	0	2.3209	0
ENSGALG00000001325	0	6.02833	1.7405	2.52846	0	0	3.03325	2.5463	0.769279	9.20752	4.6172	1.58401	4.56991	0	4.97781	4.48046	2.81849	10.444	3.81833
ENSGALG00000001328	3902.12	3533.61	5293.72	5134.3	5336.91	4865.28	5124.37	5236.88	3558.68	5001.99	5597.58	5277.91	6665.97	5437.79	4313.27	5139.08	7062.19	7726.27	6110.28
ENSGALG00000001329	723.646	626.946	435.995	520.864	528.578	496.326	423.441	543.21	634.655	336.075	446.329	452.234	269.625	424.048	798.316	798.417	551.484	673.06	499.246
ENSGALG00000001330	1027.02	789.711	1551.65	1489.77	1519.57	1493.56	1643.41	1409.8	693.12	1459.39	1687.59	1441.45	2514.97	1248.45	763.471	853.079	1883.69	1693.1	1441.42
ENSGALG00000001331	80.7144	121.571	129.667	115.298	123.31	123.624	91.6041	113.735	128.47	122	98.5002	121.969	71.5952	79.8207	152.445	139.79	96.768	121.847	83.0486
ENSGALG00000001332	411.922	374.761	308.938	323.138	311.282	292.118	369.45	270.756	353.099	329.169	487.884	270.073	298.567	336.744	514.581	541.239	487.598	353.937	478.245
ENSGALG00000001333	217.094	256.204	303.717	273.58	278.199	275.635	249.333	265.664	276.94	285.433	231.629	261.361	286.381	243.204	253.868	268.827	274.333	278.508	273.01
ENSGALG00000001334	13752.1	13216.1	15565.3	14298.5	14665.6	15219.5	15015.2	14025.9	11725.4	14748.2	13572.3	14637	15428	15156	15924	14739.8	15941.4	17150.3	17514.7
ENSGALG00000001335	910.124	948.457	1191.37	1235.91	1130.84	1281.11	1372.85	1229.86	966.984	1247.62	1312.82	1207.01	1396.87	1263.41	1163.56	1119.22	1538.89	1377.45	1521.6
ENSGALG00000001341	233.793	207.977	177.531	238.181	223.311	243.584	182.601	243.596	263.863	193.358	230.86	188.497	82.2584	149.664	381.425	302.879	226.418	319.123	259.646
ENSGALG00000001342	141.946	186.878	161.866	180.532	169.927	173.989	152.269	168.056	161.549	151.924	152.368	169.489	188.89	202.046	164.89	179.218	196.355	186.832	210.963
ENSGALG00000001343	0	0	2.61075	0.505693	1.50378	0	1.2133	0.848766	0.769279	0	0.769533	0.792004	1.5233	0	0	0.896091	2.81849	1.16045	0
ENSGALG00000001347	2.78325	1.00472	1.7405	2.02277	0	0	1.2133	3.39506	4.61567	0	5.38673	0	0	0	4.35558	2.68827	5.63697	2.3209	0.954582
ENSGALG00000001348	2.78325	10.0472	0.870249	5.56262	2.25567	1.83146	2.4266	11.034	1.53856	6.90564	6.15626	11.088	6.09321	9.97759	1.86668	3.58437	3.75798	4.6418	11.455
ENSGALG00000001350	281.109	272.28	268.037	237.17	247.372	274.719	219.607	222.377	270.017	225.584	236.247	236.809	175.18	219.507	313.602	299.295	232.055	309.84	290.193
ENSGALG00000001362	178.128	170.803	186.233	200.76	220.304	181.315	188.668	173.148	182.319	170.339	175.454	199.585	236.112	172.113	212.801	224.023	211.386	218.164	227.19
ENSGALG00000001363	384.089	322.516	353.321	400.003	414.291	410.248	436.788	422.685	352.33	483.395	492.501	441.938	438.711	394.115	450.492	499.123	550.544	519.881	482.064
ENSGALG00000001364	2087.44	2090.83	2310.51	1968.66	2097.77	2280.17	2339.24	2164.35	1920.89	2391.65	2449.42	2350.67	2443.38	2545.53	2545.53	2538.63	2997.93	2679.48	2857.06
ENSGALG00000001366	119.68	82.3872	73.1009	99.1158	93.2343	89.7417	86.1442	101.852	58.4652	48.3395	97.7307	99.7924	73.1185	66.1015	93.3339	68.1029	102.405	96.3173	87.8215
ENSGALG00000001369	0	0	0	3.03416	0	0	0	1.69753	0	0	0	0	3.04661	0	1.86668	0	0	0	1.90916
ENSGALG00000001370	66.7981	41.1936	35.6802	58.6604	42.1058	36.6292	37.0056	54.321	62.3116	27.6226	26.1641	45.9362	28.9428	21.2024	51.0225	40.3241	28.1849	24.3694	33.4104
ENSGALG00000001371	0	0	0	11.1252	4.51134	0	14.5596	0	0	0	8.46486	7.92004	0	0	8.08894	22.4023	0	0	23.8645
ENSGALG00000001373	2.78325	1.00472	1.7405	2.52846	3.00756	1.83146	0.606649	1.69753	1.53856	0	6.15626	2.37601	3.04661	0	0.622226	0	4.69748	2.3209	0
ENSGALG00000001374	801.577	855.018	999.916	922.384	990.99	929.467	1025.84	973.534	733.892	964.488	877.268	915.556	757.081	910.455	1023.56	931.935	889.702	1020.03	1049.09
ENSGALG00000001375	108.547	162.765	181.012	173.453	176.694	195.966	210.507	168.904	153.087	264.716	181.61	194.833	230.019	187.08	172.357	181.907	244.269	172.907	214.781
ENSGALG00000001376	72.3646	75.3541	55.6959	74.8425	57.1436	65.0169	55.8118	67.9013	96.1599	29.9245	54.6368	50.6882	33.5127	34.9216	76.5338	77.0639	67.6437	77.7501	67.7753
ENSGALG00000001377	325.641	352.657	403.795	362.582	381.208	362.63	305.751	347.994	322.328	345.282	450.946	409.466	354.93	346.721	443.025	505.396	474.445	463.019	463.927
ENSGALG00000001378	2.78325	5.02361	13.924	11.6309	9.77456	9.15731	7.27979	6.79013	7.69279	6.90564	8.46486	6.33603	13.7097	4.98879	5.60003	5.37655	9.39495	10.444	6.68207
ENSGALG00000001381	4464.34	3914.4	6638.26	6872.37	6722.64	6412.87	6888.5	6568.6	3646.38	6341.68	6896.55	6864.29	7660.69	5927.93	4644.92	5060.23	7870.15	7930.51	8092.94
ENSGALG00000001382	918.474	897.216	789.315	833.887	810.537	727.091	882.675	832.639	886.209	842.488	900.354	861.7	805.827	820.657	1141.16	1141.62	1002.44	929.52	997.538
ENSGALG00000001383	19.4828	5.02361	9.57273	11.1252	9.77456	17.3989	7.27979	5.94136	13.0777	20.7169	8.46486	6.33603	4.56991	4.98879	4.97781	5.37655	4.69748	8.12314	7.63665
ENSGALG00000001387	108.547	72.34	94.8571	78.3824	66.9181	81.5001	85.5376	67.9013	88.4671	62.1508	76.1838	73.6563	70.0719	74.8319	110.134	124.557	125.892	88.1941	92.5944
ENSGALG00000001389	147.512	205.968	210.6	196.715	218.048	205.124	196.554	207.099	197.705	234.792	243.172	222.553	167.563	239.462	241.424	234.776	203.871	243.694	253.919
ENSGALG00000001391	22.266	30.1417	29.5885	36.9156	28.5718	39.3764	42.4655	23.7654	16.1549	43.7357	23.086	53.8562	57.8855	26.1912	52.8892	38.5319	90.1916	76.5896	42.9562
ENSGALG00000001392	8.34976	31.1464	19.1455	38.4327	29.3237	11.9045	53.9918	35.6482	37.6947	36.8301	50.0196	43.5602	18.2796	62.3599	57.2448	40.3241	32.8823	22.0485	26.7283
ENSGALG00000001394	214.311	220.034	312.419	364.099	264.665	313.18	292.405	348.843	237.707	363.697	270.106	265.321	367.116	299.328	242.046	258.074	361.706	326.086	299.739
ENSGALG00000001405	36.1823	69.3258	81.8034	91.0247	98.4975	77.8371	68.5514	75.5401	48.4646	108.188	60.0236	104.544	68.5486	79.8207	49.1558	72.5834	75.1596	89.3546	82.094
ENSGALG00000001407	108.547	106.501	104.43	116.309	68.4219	92.4888	72.7979	67.9013	155.394	92.0752	45.4024	99.7924	79.2117	69.8431	105.156	85.1287	156.896	111.403	84.0032
ENSGALG00000001409	0	0	0	2.02277	0	0	0.606649	0.848766	0	0	0.769533	0	0	2.4944	0.622226	0	2.81849	2.3209	0
ENSGALG00000001410	8.34976	3.01417	6.96199	4.55124	3.75945	5.49439	1.81995	5.09259	4.61567	0	4.6172	3.96002	10.6631	8.73039	1.86668	10.7531	4.69748	5.80224	6.68207
ENSGALG00000001412	1463.99	1274.99	1532.51	1233.89	1465.43	1388.25	1375.88	1246.84	1237	1539.96	1188.16	1565.79	2164.61	2145.18	1149.25	1871.04	2359.07	1689.61	1988.39
ENSGALG00000001416	11.133	11.0519	20.0157	9.10247	7.51889	9.15731	16.3795	9.33642	6.92351	9.20752	2.3086	13.4641	15.233	7.48319	16.8001	17.0257	14.0924	15.0858	16.2279
ENSGALG00000001418	0	0	0	0	0	0.915731	0	0	1.53856	0	0	0	0	0	0	0	0	0	0
ENSGALG00000001419	573.35	566.663	376.818	475.351	500.758	458.781	373.089	430.324	624.655	423.546	510.2	513.218	199.553	442.756	767.205	761.678	496.993	553.534	504.974
ENSGALG00000001420	963.006	974.58	735.36	753.988	852.642	910.237	727.979	679.013	953.906	794.149	781.845	811.804	569.715	811.926	1329.07	1426.58	1002.44	1025.84	1085.36
ENSGALG00000001425	656.848	610.871	645.724	715.555	651.136	782.034	685.514	589.892	527.725	676.753	503.275	740.523	703.766	714.645	667.026	748.236	694.287	792.587	744.574
ENSGALG00000001428	136.379	148.699	171.439	224.022	212.785	190.472	220.214	169.753	165.395	223.282	239.325	212.257	158.423	225.743	191.023	181.907	274.333	243.694	227.19
ENSGALG00000001429	489.853	472.219	444.697	486.476	495.495	549.439	540.525	495.679	405.41	536.338	567.915	530.642	571.239	563.734	576.803	499.123	517.662	595.31	557.476
ENSGALG00000001431	0	0	0	0	0	0	0	1.69753	0	0	0	0	3.04661	0	0	0	0	0	0
ENSGALG00000001433	66.7981	91.4297	86.1546	83.945	62.4068	98.899	71.5846	92.5155	96.1599	80.5658	77.7228	94.2484	109.678	92.2927	123.823	85.1287	79.8571	104.44	99.2765
ENSGALG00000001434	27.8325	26.1228	18.2752	24.2733	21.8048	29.3034	19.4128	18.6728	28.4633	25.3207	30.0118	31.6801	48.7457	13.7192	21.7779	17.0257	32.8823	23.209	26.7283
ENSGALG00000001437	801.577	745.504	1140.9	902.156	969.937	939.54	855.376	991.358	723.892	955.281	779.537	991.588	1169.9	894.241	693.16	778.703	879.368	1028.16	906.853
ENSGALG00000001439	214.311	234.1	185.363	184.072	207.521	263.731	205.048	213.889	179.242	239.396	251.637	225.721	188.89	209.529	250.135	221.335	311.912	300.556	256.783
ENSGALG00000001440	0	0	0	0	0	0	0	0	0	0	0	0	0	0	0	0	0	0	0
ENSGALG00000001441	631.799	577.715	811.942	812.648	769.935	728.922	838.39	742.67	586.191	750.413	764.916	831.604	811.92	927.916	734.227	777.807	974.257	930.68	903.034
ENSGALG00000001442	737.562	629.961	583.937	655.378	617.301	575.079	456.807	751.158	686.197	589.282	430.938	624.891	520.97	642.307	680.093	845.014	625.704	703.232	591.841
ENSGALG00000001445	19.4828	19.0897	19.1455	18.2049	18.0453	23.809	11.5263	22.9167	22.3091	23.0188	40.7852	38.0162	31.9894	51.1351	19.9112	19.714	33.8218	20.8881	19.0916
ENSGALG00000001446	1580.89	1314.18	1982.43	2092.05	2003.78	1847.95	1935.21	1532.02	1569.33	2161.47	1819.18	2006.94	2359.6	1671.25	1824.37	1850.43	3437.61	3136.69	2598.37
ENSGALG00000001449	5.56651	14.0661	16.5347	106.195	18.0453	14.6517	12.7396	15.2778	11.5392	18.415	23.086	9.50404	7.61651	4.98879	29.8668	14.3375	27.2454	10.444	7.63665
ENSGALG00000001450	526.035	649.05	315.9	326.678	338.35	333.326	243.873	322.531	701.582	278.528	253.176	288.289	202.599	298.08	537.603	691.783	375.798	319.123	287.329
ENSGALG00000001452	1463.99	1478.95	2224.36	2023.28	1917.32	2179.44	2254.92	1985.26	1243.15	2046.37	2380.93	2115.44	2895.8	2615.38	1419.3	1439.12	2597.7	2489.16	2425.59
ENSGALG00000001459	38.9655	44.2078	54.8257	52.0864	45.1134	62.2697	101.917	49.2284	31.5404	110.49	51.5587	70.4883	89.8749	72.3375	56.6226	40.3241	210.447	95.1568	97.3673
ENSGALG00000001462	5.56651	5.02361	1.7405	4.04554	9.02267	7.32585	3.03325	4.24383	7.69279	4.60376	5.38673	13.4641	7.61651	7.48319	2.4889	3.58437	5.63697	10.444	12.4096
ENSGALG00000001463	136.379	130.614	171.439	159.293	178.198	152.927	154.696	162.114	169.241	161.132	171.606	140.977	112.724	152.158	196.001	220.438	161.593	169.426	178.507
ENSGALG00000001465	804.36	835.928	1721.35	1920.62	1497.01	1673.04	1656.76	1525.23	718.507	1503.13	1586.78	1548.37	1904.13	1444.26	780.894	751.821	1695.79	1788.25	1364.1
ENSGALG00000001467	974.139	1168.49	896.356	923.395	949.636	1003.64	1074.98	867.439	1112.38	1065.77	1268.96	978.916	656.544	841.859	1393.79	1338.76	1225.1	1116.35	1256.23
ENSGALG00000001470	102.98	169.798	265.426	378.764	187.972	174.905	135.283	321.682	172.318	138.113	122.356	205.921	246.775	139.686	103.29	153.232	131.529	142.735	144.142
ENSGALG00000001472	97.4139	81.3825	101.819	136.537	130.829	116.298	120.723	117.13	133.085	138.113	107.735	134.641	77.6884	72.3375	137.512	105.739	212.326	164.784	137.46
ENSGALG00000001473	598.4	573.696	495.171	535.529	557.15	573.248	552.051	503.318	470.799	464.98	524.052	501.338	429.571	574.959	624.093	646.978	662.344	648.691	645.297
ENSGALG00000001474	3398.35	3343.71	3753.38	3371.96	3617.34	3620.8	3806.73	3569.91	3049.42	3878.67	3645.28	3793.7	4129.67	4010.99	3914.42	3833.48	4327.32	4096.38	4669.81
ENSGALG00000001475	15608.5	14949.3	24247.7	23021.7	21196.5	23005	24362.4	24031.1	13205.4	19639.6	16392.6	20779	24532.8	22241.3	16849.3	15640.4	21538.9	24225.5	22539.6
ENSGALG00000001476	654.065	636.994	704.901	689.765	696.249	702.366	829.896	577.161	638.502	745.809	792.619	764.283	894.179	803.196	779.027	694.471	1056.93	886.583	960.309
ENSGALG00000001479	164.212	176.831	222.784	257.903	215.04	239.922	219.607	282.639	160.01	193.358	217.778	227.305	248.298	253.181	191.646	168.465	248.966	256.459	247.237
ENSGALG00000001480	50.0986	46.2172	73.9711	85.4621	71.4295	86.0787	93.424	92.5155	74.6201	75.9621	51.5587	65.7363	102.061	63.6071	52.267	84.2326	107.102	114.884	66.8207
ENSGALG00000001483	183.695	164.774	175.79	261.443	188.724	187.725	182.601	176.543	164.626	202.566	242.403	239.185	245.252	236.968	221.512	215.958	237.692	281.989	184.234
ENSGALG00000001486	0	0	0	1.01139	0	0	0	0.848766	0	0	0	1.58401	1.5233	0	0	0	0	0	0
ENSGALG00000001489	503.769	499.347	597.861	481.42	493.239	512.809	630.309	499.923	440.797	543.244	570.993	524.306	729.662	675.982	536.359	597.693	687.711	572.101	588.022
ENSGALG00000001490	2.78325	1.00472	0	3.03416	1.50378	0	0	1.69753	3.07712	0	0	0.792004	0	2.4944	1.86668	1.79218	0	2.3209	0
ENSGALG00000001491	169.778	138.652	130.537	131.986	158.649	130.95	172.895	117.13	139.239	211.773	237.016	106.92	121.864	96.0343	187.29	161.296	267.756	169.426	195.689
ENSGALG00000001492	2120.84	1880.84	2748.25	2839.47	2842.14	2921.18	2675.32	2584.49	1620.87	2812.9	2323.22	2810.03	3185.23	2847.35	2056.46	1962.44	3006.39	3234.17	3243.67
ENSGALG00000001501	993.622	1160.45	910.28	846.53	891.741	1010.05	931.814	914.121	996.216	879.319	812.627	887.836	685.486	967.826	1408.1	1414.03	1100.15	1083.86	1260.05
ENSGALG00000001502	236.577	200.944	248.891	296.336	235.341	220.691	274.812	202.855	196.935	223.282	332.438	254.233	269.625	271.889	225.868	204.309	367.343	305.198	280.647
ENSGALG00000001503	1533.57	1414.65	1437.65	1547.93	1573.7	1568.65	1670.11	1414.04	1174.69	1475.51	1874.58	1549.95	1540.06	1525.32	1680.01	1657.77	1746.52	1748.8	2058.08
ENSGALG00000001504	222.66	218.025	234.967	283.694	265.417	280.214	302.111	296.219	256.939	278.528	348.598	312.049	307.707	235.721	297.424	273.308	335.4	338.851	325.512
ENSGALG00000001506	122.463	124.585	150.553	168.901	187.972	190.472	272.386	137.5	118.469	243.999	313.969	207.505	315.324	155.9	128.179	144.271	294.062	200.758	185.189
ENSGALG00000001512	172.562	218.025	156.645	158.788	186.469	186.809	146.203	179.938	230.014	142.717	122.356	156.817	91.3982	98.5287	299.913	307.359	152.198	183.351	178.507
ENSGALG00000001513	1210.72	1285.04	655.297	754.999	649.632	780.203	707.353	667.13	1377.01	775.734	913.436	750.027	613.891	725.87	1673.17	1612.96	791.055	863.374	824.759
ENSGALG00000001518	2.78325	0	0	0	0	0	0	0.848766	0	0	2.3086	1.58401	0	0	0	0	0	2.3209	0.954582
ENSGALG00000001521	595.616	524.465	476.896	540.586	569.18	578.742	534.458	493.982	483.107	612.3	552.525	554.402	464.607	579.947	606.67	593.213	540.21	539.609	628.115
ENSGALG00000001522	2026.21	2166.18	1730.05	1542.87	1905.29	1761.87	1640.99	1533.72	1968.58	1848.41	1722.21	1683.8	1343.55	2071.6	2673.7	2661.39	1687.33	1818.42	2050.44
ENSGALG00000001525	325.641	240.128	274.999	223.011	290.981	231.68	286.945	275	259.247	333.773	360.911	278.785	354.93	372.912	347.824	318.112	452.837	400.355	347.468
ENSGALG00000001527	11.133	17.0803	15.6645	40.4554	19.5491	14.6517	12.7396	11.8827	32.3097	13.8113	18.4688	7.92004	18.2796	16.2136	24.889	17.9218	26.3059	23.209	17.1825
ENSGALG00000001529	47.3153	73.3447	71.3604	82.4279	87.971	72.3428	101.917	87.4229	72.3122	52.9433	88.4963	117.217	124.911	87.3039	59.7337	99.4661	102.405	95.1568	75.412
ENSGALG00000001531	147.512	195.921	146.202	198.232	226.319	173.989	189.275	182.485	132.316	230.188	160.832	222.553	175.18	244.451	250.757	235.672	208.568	201.918	287.329
ENSGALG00000001533	5.56651	17.0803	13.924	4.55124	13.534	7.32585	4.24655	2.5463	8.46207	4.60376	14.6211	13.4641	9.13982	12.472	13.689	4.48046	3.75798	8.12314	14.3187
ENSGALG00000001534	27.8325	49.2314	63.5281	40.9611	59.3992	47.618	55.2051	55.1698	41.5411	43.7357	32.3204	71.2803	33.5127	49.8879	46.0447	39.428	83.6151	82.3919	77.3211
ENSGALG00000001536	150.296	173.817	157.515	179.521	166.919	159.337	174.715	192.67	141.547	216.377	166.219	178.201	134.051	113.495	200.979	206.101	199.173	255.299	206.19
ENSGALG00000001538	231.01	242.138	284.571	286.222	257.146	279.298	293.618	304.707	232.322	354.49	327.051	274.033	333.603	246.945	321.069	345.891	336.339	317.963	336.013
ENSGALG00000001540	551.084	589.772	577.845	641.218	587.225	634.602	684.907	682.408	539.265	540.942	826.478	619.347	755.558	646.049	687.56	664.004	836.151	755.452	705.436
ENSGALG00000001542	389.655	371.747	516.057	581.547	534.593	500.905	570.251	464.275	298.48	593.885	514.048	511.634	656.544	430.284	409.425	441.773	698.985	625.482	577.522
ENSGALG00000001545	38.9655	24.1133	40.0314	32.87	37.5945	23.809	33.3657	32.2531	19.232	41.4339	31.5509	38.0162	54.8389	24.944	33.6002	25.0906	25.3664	35.9739	44.8653
ENSGALG00000001546	857.242	927.358	574.364	522.886	613.542	668.484	582.384	445.602	810.051	534.036	559.45	641.523	426.525	516.34	1156.1	1233.02	802.329	742.687	772.257
ENSGALG00000001547	2009.51	1861.75	2171.27	2085.98	2128.6	2212.41	2374.43	1968.29	1593.18	2212.11	2340.92	2227.91	2510.4	2246.2	2080.72	1990.22	2655.95	2327.86	2645.15
ENSGALG00000001550	1458.42	1447.8	1379.34	1371.44	1305.28	1372.68	1328.56	1382.64	1510.09	1286.75	1599.86	1228.4	1396.87	1309.56	1831.83	1751.86	1718.34	1647.84	1528.29
ENSGALG00000001551	770.961	950.467	764.949	835.91	826.326	902.911	833.536	756.25	887.748	768.828	1045.03	833.188	889.609	942.882	1177.25	1046.63	1001.5	963.173	953.627
ENSGALG00000001555	175.345	203.959	273.258	247.284	248.123	282.045	254.186	239.352	159.241	246.301	263.18	284.329	417.385	255.676	220.268	228.503	350.432	221.646	278.738
ENSGALG00000001557	214.311	231.086	301.976	297.853	260.906	252.742	269.352	283.488	165.395	243.999	217.778	250.273	351.883	266.901	191.023	205.205	320.368	291.273	303.557
ENSGALG00000001558	8.34976	2.00944	0.870249	6.06831	7.51889	0.915731	1.2133	0	5.38495	2.30188	3.07813	2.37601	6.09321	2.4944	2.4889	4.48046	5.63697	4.6418	0
ENSGALG00000001559	5.56651	6.02833	1.7405	13.6537	7.51889	5.49439	2.4266	10.1852	5.38495	9.20752	6.15626	2.37601	3.04661	2.4944	2.4889	4.48046	5.63697	5.80224	5.72749
ENSGALG00000001561	97.4139	70.3305	66.1389	156.765	77.4446	119.045	112.23	91.6667	168.472	71.3583	96.1916	84.7444	126.434	78.5735	124.445	124.557	169.109	127.649	120.277
ENSGALG00000001563	737.562	678.187	805.85	731.232	696.249	788.445	802.597	718.905	661.58	787.243	817.244	763.491	789.071	823.151	835.649	831.573	927.282	870.337	923.081
ENSGALG00000001564	194.828	157.741	148.813	168.396	168.423	167.579	91.6041	120.525	117.7	161.132	66.9494	123.553	56.3622	135.945	191.023	208.789	154.077	175.228	106.913
ENSGALG00000001565	44.5321	60.2833	29.5885	23.7676	44.3615	30.2191	30.3325	23.7654	53.0802	50.6414	46.9415	33.2641	22.8495	47.3935	75.2893	80.6482	42.2773	47.5784	28.6375
ENSGALG00000001568	818.277	813.825	902.448	861.701	853.394	875.439	901.481	751.158	705.429	969.092	984.233	979.708	1189.7	1134.95	961.961	1006.31	1126.46	1000.31	1074.86
ENSGALG00000001569	13.9163	5.02361	9.57273	4.55124	5.26322	7.32585	12.133	6.79013	3.07712	11.5094	3.07813	3.96002	12.1864	4.98879	5.60003	3.58437	10.3344	15.0858	10.5004
ENSGALG00000001571	19.4828	22.1039	25.2372	45.5124	27.8199	52.1967	21.8394	34.7994	24.6169	25.3207	23.086	38.8082	24.3728	21.2024	34.2224	35.8437	35.7008	32.4926	37.2287
ENSGALG00000001572	108.547	92.4344	168.828	280.66	169.927	150.18	167.435	194.367	90.7749	209.471	154.676	163.945	184.32	101.023	45.4225	70.7912	127.771	129.97	148.915
ENSGALG00000001573	0	0	1.7405	0.505693	3.00756	0	0	0	0	2.30188	0	0	3.04661	2.4944	0	1.79218	0.939495	0	0.954582
ENSGALG00000001577	590.05	564.654	495.171	454.112	536.097	525.63	543.558	461.729	553.881	547.848	641.79	546.482	440.235	507.61	702.493	644.29	623.825	655.654	625.251
ENSGALG00000001583	111.33	177.836	160.996	171.936	168.423	152.927	149.236	109.491	116.161	140.415	143.133	144.937	162.993	139.686	165.512	135.31	162.533	169.426	168.961
ENSGALG00000001586	33.399	36.17	43.5124	33.3757	43.6096	33.8821	46.712	38.1945	40.7718	23.0188	45.4024	39.6002	41.1292	36.1688	37.3336	41.2202	56.3697	40.6157	46.7745
ENSGALG00000001587	116.897	98.4627	166.217	150.191	148.122	168.495	185.635	145.988	113.084	140.415	180.84	153.649	208.692	189.574	89.6005	132.622	189.778	198.437	155.597
ENSGALG00000001591	52.8818	45.2125	50.4744	57.649	53.3841	54.9439	58.2384	66.2037	54.6188	50.6414	56.9454	65.7363	70.0719	67.3487	83.3783	74.3756	72.3411	56.862	70.6391
ENSGALG00000001592	0	1.00472	0	0	0	0	0.606649	0	0	0	0	0	0	0	0.622226	0	0	2.3209	0
ENSGALG00000001593	531.601	510.399	743.192	807.591	715.047	731.669	761.345	739.275	479.261	766.526	753.373	736.563	880.469	773.263	613.515	577.979	921.645	913.273	876.306
ENSGALG00000001595	38.9655	31.1464	23.4967	38.4327	27.8199	29.3034	44.2854	35.6482	44.6182	23.0188	27.7032	23.7601	22.8495	18.708	29.2446	41.2202	30.0639	29.0112	27.6829
ENSGALG00000001596	578.917	490.304	413.368	461.698	469.179	522.882	443.461	407.408	486.954	363.697	367.837	433.226	301.614	436.52	655.204	672.965	535.512	551.213	505.928
ENSGALG00000001597	381.306	319.502	654.427	688.754	567.676	551.27	731.013	578.858	310.789	497.206	627.169	545.69	798.211	397.856	330.402	310.944	690.529	606.915	603.296
ENSGALG00000001600	715.296	762.584	674.443	632.622	695.498	672.147	684.301	659.491	633.886	573.168	560.22	651.819	487.457	644.802	866.761	965.987	780.721	854.09	867.715
ENSGALG00000001602	667.981	626.946	962.495	769.664	832.341	884.596	1025.84	753.704	556.189	784.941	973.459	894.172	1175.99	902.972	607.293	732.107	1182.82	993.344	1043.36
ENSGALG00000001603	1004.75	856.023	927.685	764.608	1025.58	886.428	744.359	760.494	769.279	810.262	786.463	765.075	682.44	916.691	1056.54	1154.17	908.492	1201.06	1231.41
ENSGALG00000001604	723.646	578.72	707.512	690.776	666.174	684.051	753.459	559.337	466.183	789.545	644.099	794.38	572.762	602.397	660.182	661.315	1103.91	912.113	807.576
ENSGALG00000001605	5.56651	12.0567	13.0537	22.2505	26.3161	20.1461	20.0194	22.0679	21.5398	11.5094	6.9258	30.8881	21.3262	24.944	16.1779	11.6492	15.0319	13.9254	30.5466
ENSGALG00000001606	119.68	104.491	124.446	105.184	137.596	116.298	146.809	112.037	126.931	168.037	120.817	134.641	159.947	112.248	159.912	133.518	179.444	170.586	172.779
ENSGALG00000001607	325.641	320.506	358.542	298.359	342.11	316.843	403.422	356.482	293.095	276.226	276.262	350.858	333.603	321.777	387.647	448.046	455.655	492.03	497.337
ENSGALG00000001608	484.286	561.639	348.97	406.577	369.178	398.343	342.757	396.374	451.567	368.301	306.274	406.298	178.226	329.26	662.671	650.562	398.346	476.945	444.835
ENSGALG00000001610	765.395	707.324	684.886	701.396	682.715	736.248	630.309	566.976	653.887	681.357	584.845	652.611	524.016	588.678	962.584	927.455	772.265	762.415	858.169
ENSGALG00000001611	570.567	470.21	592.639	572.95	661.662	644.675	559.937	510.108	445.413	584.678	520.974	647.859	577.332	521.329	551.914	563.642	657.647	742.687	644.343
ENSGALG00000001613	837.759	882.146	839.79	778.767	827.078	765.551	884.495	728.241	732.354	863.205	969.611	833.188	792.117	791.971	940.183	964.194	968.62	830.881	869.624
ENSGALG00000001615	164.212	161.76	183.622	249.812	194.739	191.388	206.261	161.265	120.008	163.434	204.696	154.441	239.159	142.181	163.645	184.595	223.6	252.978	189.007
ENSGALG00000001616	186.478	209.987	151.423	197.726	196.243	226.186	192.915	143.441	227.707	211.773	327.821	166.321	254.392	233.226	278.135	284.061	297.82	228.608	243.418
ENSGALG00000001617	194.828	168.793	152.294	109.735	172.183	136.444	140.136	110.34	150.779	218.679	172.375	158.401	100.538	185.833	159.912	168.465	150.319	150.858	167.052
ENSGALG00000001618	75.1478	59.2786	74.8414	66.7515	74.437	73.2585	66.7314	89.9692	52.311	89.7734	50.0196	58.6083	63.9787	51.1351	62.2226	83.3365	84.5546	91.6755	47.7291
ENSGALG00000001619	370.173	374.761	442.957	468.777	346.621	396.512	458.02	475.309	346.176	455.772	427.091	391.25	385.396	412.823	439.914	431.02	508.267	575.583	539.339
ENSGALG00000001620	77.9311	79.373	98.3381	124.4	107.52	108.056	121.33	53.4722	77.6972	122	172.375	140.185	120.341	111.001	93.3339	69.8951	250.845	185.672	130.778
ENSGALG00000001621	283.892	217.02	278.48	349.434	281.958	212.45	225.674	280.093	274.633	253.207	245.481	213.049	277.241	231.979	320.446	279.581	390.83	437.489	337.922
ENSGALG00000001624	144.729	142.67	136.629	168.396	145.115	163.916	188.061	159.568	135.393	232.49	197	149.689	190.413	172.113	172.357	170.257	190.718	207.72	190.916
ENSGALG00000001626	19.4828	6.02833	10.443	10.1139	12.7821	7.32585	8.49309	8.48766	10.7699	18.415	11.543	9.50404	10.6631	14.9664	11.2001	6.27264	13.1529	6.96269	15.2733
ENSGALG00000001630	211.527	208.982	232.356	226.55	233.838	229.849	215.361	213.04	186.935	262.414	293.962	212.257	266.578	160.889	222.757	250.906	324.126	294.754	265.374
ENSGALG00000001632	80.7144	83.3919	107.041	114.792	94.738	112.635	136.496	101.852	79.2357	108.188	166.989	94.2484	184.32	144.675	99.5562	91.4013	136.227	126.489	132.687
ENSGALG00000001633	297.808	242.138	426.422	415.679	387.975	365.377	405.242	394.676	237.707	432.754	282.419	426.098	586.472	465.205	245.779	279.581	335.4	334.209	385.651
ENSGALG00000001634	1825.81	1749.22	3166.83	3956.03	3337.64	2949.57	3554.36	3160.8	1549.33	3112.14	3362.09	3243.25	3320.8	2407.09	1653.25	1847.74	3410.37	3748.25	3516.68
ENSGALG00000001637	456.454	505.375	713.604	624.025	697.753	703.282	692.187	697.685	508.493	653.734	757.99	692.211	818.014	835.623	583.026	551.096	697.106	713.676	777.984
ENSGALG00000001639	111.33	143.675	96.5976	87.9906	87.2191	103.478	112.837	104.398	130.008	124.302	119.278	103.752	57.8855	86.0567	156.801	166.673	120.255	129.97	132.687
ENSGALG00000001640	16.6995	8.03777	18.2752	45.5124	21.0529	24.7247	15.1662	21.2191	17.6934	32.2263	15.3907	15.8401	19.8029	19.9552	14.3112	16.1296	30.0639	34.8135	13.3641
ENSGALG00000001642	361.823	314.478	377.688	478.891	411.283	441.382	441.034	422.685	281.556	453.471	494.04	437.978	499.643	463.958	396.98	310.944	513.904	509.437	490.655
ENSGALG00000001644	439.754	388.827	375.947	441.976	391.734	435.888	364.596	419.29	440.028	347.584	394.77	393.626	293.997	342.98	550.048	581.563	510.146	525.683	470.609
ENSGALG00000001645	912.907	1030.84	718.825	871.814	730.084	765.551	544.165	835.185	1028.53	471.886	429.399	663.699	385.396	555.003	1059.03	1107.57	524.238	659.135	681.571
ENSGALG00000001647	58.4483	69.3258	46.1232	40.9611	56.3917	36.6292	44.2854	52.6235	67.6965	80.5658	48.4806	45.1442	28.9428	19.9552	55.3781	51.9733	65.7647	35.9739	55.3657
ENSGALG00000001651	47.3153	33.1558	54.8257	57.1433	38.3463	37.545	41.8588	49.2284	30.7712	36.8301	47.711	59.4003	60.9321	32.4272	37.3336	46.5968	42.2773	52.2202	51.5474
ENSGALG00000001652	3815.84	3537.63	4433.92	4594.22	4245.17	4528.29	4561.4	3976.47	3408.68	4428.82	4685.69	4178.61	4595.8	4107.03	4401.63	4080.8	4747.27	5199.97	5203.43
ENSGALG00000001653	125.246	93.4391	96.5976	93.0475	94.738	104.393	114.657	115.432	66.158	138.113	99.2697	106.92	161.47	138.439	100.178	122.765	157.835	123.008	140.324
ENSGALG00000001654	882.291	937.405	1462.02	1614.68	1430.85	1456.01	1612.47	1468.36	856.208	1355.81	1732.22	1560.25	1990.96	1608.89	946.406	971.363	1857.38	1812.62	1574.11
ENSGALG00000001655	192.044	161.76	290.663	363.087	238.349	230.764	276.632	283.488	183.858	299.245	267.028	262.945	409.768	245.698	136.267	134.414	279.97	263.422	250.1
ENSGALG00000001658	2040.12	1878.83	3744.68	4422.28	3382.75	3473.37	4360.6	4343.98	1707.8	3206.52	3796.88	3625	4557.72	3330.02	1943.83	2002.76	4239	4403.9	3743.87
ENSGALG00000001661	2.78325	3.01417	0	5.56262	3.75945	0	0	0	2.30784	0	2.3086	1.58401	3.04661	0	3.73336	0	2.81849	3.48135	0
ENSGALG00000001662	2.78325	0	0	2.52846	0	0.915731	4.8532	6.79013	2.30784	2.30188	8.46486	0.792004	0	2.4944	4.97781	6.27264	0.939495	5.80224	3.81833
ENSGALG00000001663	222.66	270.27	319.381	334.769	306.019	327.832	374.909	361.574	238.476	412.037	389.384	365.906	423.478	340.485	280.002	291.23	430.289	350.456	373.241
ENSGALG00000001664	158.645	163.77	154.904	243.744	174.438	155.674	171.682	207.099	229.245	133.509	119.278	180.577	211.739	198.305	152.445	169.361	204.81	175.228	147.96
ENSGALG00000001666	111.33	67.3164	99.2083	71.3027	72.1814	76.9214	100.097	88.2716	61.5423	55.2451	85.4182	71.2803	73.1185	68.5959	77.7782	80.6482	93.9495	104.44	112.641
ENSGALG00000001668	985.272	923.339	576.105	594.695	583.466	1012.8	1082.26	1031.25	753.124	662.942	1065.8	635.979	1086.11	684.712	1004.89	665.796	1263.62	1255.61	1224.73
ENSGALG00000001678	183.695	150.708	191.455	187.106	160.152	157.506	175.928	175.695	121.546	156.528	160.063	186.121	190.413	169.619	139.379	144.271	183.202	215.844	203.326
ENSGALG00000001682	125.246	104.491	98.3381	104.173	98.4975	99.8147	93.424	89.1204	86.1592	108.188	84.6486	108.504	76.1651	96.0343	87.1116	112.908	102.405	120.687	94.5036
ENSGALG00000001684	2009.51	1705.01	2017.24	1648.05	1799.27	2394.64	2028.03	1562.58	1867.04	2557.39	2197.02	1935.66	1690.87	1729.86	2529.97	2328.05	3443.25	2450.87	3067.07
ENSGALG00000001688	9471.41	8257.81	9536.18	8336.35	9037.71	9908.21	9415.2	8700.7	7001.21	9124.66	6455.61	9339.31	8282.2	8373.69	9760.86	9847.15	13726	12570	11762.4
ENSGALG00000001689	281.109	253.19	423.811	479.397	400.005	398.343	427.688	419.29	319.251	352.188	363.22	381.746	425.001	360.44	249.513	245.529	481.961	456.056	455.336
ENSGALG00000001690	200.394	284.336	204.508	136.031	206.77	185.893	200.801	222.377	245.4	181.849	143.133	216.217	185.843	185.833	330.402	281.373	197.294	277.347	226.236
ENSGALG00000001691	459.237	347.634	546.516	453.101	487.976	430.394	512.012	434.568	348.483	483.395	494.04	434.018	478.317	406.587	433.069	437.293	605.035	540.769	497.337
ENSGALG00000001692	2365.77	2424.39	1973.72	1975.74	1911.3	2087.87	2021.36	1906.33	2250.14	1793.17	1819.18	1815.27	1500.45	1840.87	3192.02	3078.07	2005.82	2366.16	2482.87
ENSGALG00000001693	5.56651	21.0992	14.7942	9.10247	10.5264	11.9045	10.313	8.48766	10.7699	13.8113	16.9297	5.54402	1.5233	6.23599	10.5778	14.3375	19.7294	18.5672	23.8645
ENSGALG00000001695	0	0	0	0	0	0	0	0	0	0	0	0	0	0	0	1.79218	0.939495	0	0
ENSGALG00000001696	5.56651	2.00944	1.7405	3.03416	3.75945	1.83146	1.2133	7.63889	4.61567	2.30188	3.07813	3.96002	6.09321	4.98879	5.60003	8.06482	5.63697	2.3209	9.54582
ENSGALG00000001697	0	2.00944	0	0	0.751889	0	0	1.69753	0	0	0.769533	1.58401	3.04661	0	0.622226	0	0	0	0.954582
ENSGALG00000001698	1185.67	1236.81	1198.33	824.279	1164.68	1090.64	1112.6	1113.58	1090.07	1217.7	948.834	1228.4	1460.85	1687.46	1347.12	1441.81	1133.03	1161.61	1408.96
ENSGALG00000001701	94.6306	93.4391	68.7496	84.4507	71.4295	65.9326	72.1913	90.8179	103.083	82.8677	91.5744	66.5283	73.1185	83.5623	116.978	106.635	104.284	113.724	92.5944
ENSGALG00000001702	130.813	230.081	185.363	212.391	163.912	165.747	141.349	286.883	145.394	179.547	124.664	253.441	161.47	223.249	133.779	191.764	253.664	251.817	167.052
ENSGALG00000001708	581.7	578.72	428.162	403.037	460.908	424.899	491.386	421.837	500.031	494.904	457.103	448.274	265.055	492.643	721.782	750.029	771.326	602.273	649.116
ENSGALG00000001709	52.8818	53.2503	112.262	64.7287	50.3766	48.5338	64.3048	57.7161	60.773	96.679	86.9572	53.8562	77.6884	94.7871	43.5558	57.3499	90.1916	53.3807	45.8199
ENSGALG00000001711	58.4483	43.203	50.4744	85.9678	62.4068	57.6911	79.4711	61.1111	40.7718	78.264	103.887	80.7844	57.8855	49.8879	75.2893	72.5834	85.4941	74.2687	88.7761
ENSGALG00000001714	91.8474	83.3919	71.3604	65.2344	61.6549	63.1854	64.9115	89.9692	64.6194	59.8489	73.1056	79.2004	57.8855	79.8207	98.9339	103.051	77.0386	102.12	79.2303
ENSGALG00000001716	77.9311	112.529	133.148	178.51	75.1889	108.056	87.9642	213.889	113.853	89.7734	66.1798	95.0404	103.585	89.7983	39.8225	60.9342	72.3411	77.7501	76.3665
ENSGALG00000001717	325.641	290.365	465.583	400.509	461.66	430.394	331.231	354.784	378.485	386.716	410.931	382.538	409.768	419.059	449.247	486.578	478.203	693.948	560.34
ENSGALG00000001718	475.936	390.837	463.842	396.969	424.817	417.573	484.106	436.266	360.023	455.772	535.595	462.53	514.876	477.677	453.603	371.878	549.605	565.139	527.884
ENSGALG00000001720	83.4976	91.4297	95.7273	70.2913	87.2191	77.8371	79.4711	77.2377	90.0056	92.0752	85.4182	68.9043	63.9787	81.0679	125.69	112.011	104.284	77.7501	96.4128
ENSGALG00000001721	0	3.01417	0	2.02277	2.25567	0.915731	0.606649	1.69753	0.769279	0	1.53907	0	0	0	1.24445	0	0.939495	0	0
ENSGALG00000001722	295.025	336.582	318.511	372.19	356.395	373.618	331.837	328.472	313.097	338.377	320.126	316.801	319.894	304.316	431.203	419.371	419.015	403.836	375.151
ENSGALG00000001723	0	1.00472	0	1.01139	0	2.74719	0	0	1.53856	0	0	0	0	0	0	0	0	0	3.81833
ENSGALG00000001725	1327.61	1310.16	901.578	930.98	1045.13	1004.56	917.254	1102.55	1367.78	874.715	919.592	1062.08	703.766	1031.43	1850.5	1855.81	1181.89	1284.62	1200.86
ENSGALG00000001726	787.661	768.612	722.306	795.455	707.528	747.237	832.323	788.503	710.814	888.526	1075.81	800.716	923.122	944.129	808.894	742.86	888.763	900.508	941.218
ENSGALG00000001727	16.6995	23.1086	26.1075	42.4782	21.8048	19.2304	21.2327	26.3117	28.4633	27.6226	10.7735	22.1761	3.04661	17.4608	30.4891	24.1945	15.0319	27.8508	36.2741
ENSGALG00000001728	194.828	181.855	130.537	120.355	158.649	125.455	124.97	114.583	152.317	174.943	118.508	133.057	102.061	132.203	164.268	188.179	173.807	185.672	168.961
ENSGALG00000001729	222.66	255.199	308.938	341.848	351.884	304.023	352.463	340.355	252.324	276.226	275.493	272.449	321.417	299.328	226.49	230.295	357.948	300.556	315.967
ENSGALG00000001730	456.454	452.125	440.346	380.787	398.501	411.163	344.577	378.55	446.182	347.584	424.013	389.666	249.822	347.968	597.337	642.498	469.748	554.695	543.157
ENSGALG00000001731	578.917	565.658	422.941	467.26	461.66	509.147	433.148	444.753	576.19	455.772	457.872	456.194	447.851	511.351	637.159	690.886	649.191	606.915	528.838
ENSGALG00000001733	417.488	456.144	394.223	391.406	392.486	381.86	389.469	404.861	405.41	494.904	416.317	389.666	272.671	371.665	569.337	603.966	477.264	461.859	510.701
ENSGALG00000001734	19.4828	18.085	7.83224	6.06831	12.0302	5.49439	7.88644	21.2191	16.9241	13.8113	5.38673	7.12803	4.56991	3.7416	10.5778	12.5453	15.0319	17.4067	11.455
ENSGALG00000001737	2262.79	2295.79	1692.63	1559.05	1816.56	1723.41	1781.12	1473.46	1983.2	1710.3	1804.55	1611.73	1524.83	1768.53	2714.77	2625.55	1876.17	1831.19	2233.72
ENSGALG00000001740	606.749	585.753	858.935	823.268	797.003	731.669	741.932	904.784	617.731	685.961	542.521	772.203	732.709	743.33	464.181	622.784	666.102	697.43	760.802
ENSGALG00000001741	5711.24	5383.3	6253.61	4874.88	5879.02	6094.19	5664.89	5511.04	4907.23	6123	5357.49	6377.21	7547.97	7646.57	6270.17	6715.31	6662.9	6568.14	7067.72
ENSGALG00000001749	840.543	1027.83	1089.55	1095.33	1128.59	1157.48	1388.62	864.044	798.512	1005.92	658.72	944.86	846.956	885.511	1134.94	1186.43	1200.68	1199.9	1383.19
ENSGALG00000001750	514.902	574.701	630.93	594.189	524.067	598.888	625.456	577.161	492.339	540.942	683.345	614.595	499.643	583.689	705.604	612.03	697.106	805.352	603.296
ENSGALG00000001753	164.212	138.652	85.2844	101.644	115.039	101.646	88.5708	97.6081	136.932	87.4715	110.043	102.168	60.9321	92.2927	153.69	161.296	99.5865	107.922	143.187
ENSGALG00000001758	353.473	308.45	352.451	330.723	360.155	375.45	403.422	372.608	342.329	336.075	400.157	380.162	293.997	357.946	445.514	419.371	409.62	415.441	450.563
ENSGALG00000001762	0	2.00944	0	0	0	0	0	2.5463	2.30784	4.60376	1.53907	0	0	0	0.622226	0	0	0	0.954582
ENSGALG00000001764	97.4139	108.51	93.9868	85.4621	90.2267	86.9945	60.6649	101.852	80.005	57.547	50.7892	105.336	51.7923	82.3151	133.156	130.829	93.01	109.082	108.822
ENSGALG00000001765	147.512	153.722	69.6199	75.8539	65.4144	145.601	154.696	140.046	137.701	75.9621	156.985	90.2884	100.538	87.3039	192.89	134.414	175.686	178.709	169.916
ENSGALG00000001768	2067.96	2320.91	1623.01	1532.25	1709.04	1667.55	1447.47	1797.69	2109.36	1963.5	1784.55	1824.78	1482.17	1963.09	2778.24	2856.74	1692.97	1838.15	2054.26
ENSGALG00000001770	612.316	580.729	507.355	538.563	544.368	562.259	532.032	604.321	486.184	524.829	391.692	482.33	332.08	488.902	721.16	748.236	667.981	676.542	721.664
ENSGALG00000001773	27.8325	36.17	25.2372	41.4668	37.5945	32.0506	35.7923	33.9506	40.7718	64.4527	110.043	40.3922	35.036	31.18	44.8003	34.0515	22.5479	46.418	35.3195
ENSGALG00000001774	1514.09	1343.31	1258.38	924.912	1224.08	1261.88	1093.18	1099.15	1440.86	1277.54	1383.62	1367.79	871.329	1192.32	1819.39	1972.3	1280.53	1442.44	1415.64
ENSGALG00000001777	311.724	300.412	251.502	301.899	314.29	274.719	365.81	298.766	318.481	267.018	341.673	272.449	228.495	341.732	353.424	412.202	474.445	415.441	414.289
ENSGALG00000001779	119.68	100.472	175.79	182.555	144.363	115.382	121.937	172.299	110.007	126.603	103.887	118.801	193.459	112.248	80.2671	103.947	97.7075	123.008	137.46
ENSGALG00000001780	2.78325	2.00944	5.22149	5.56262	2.25567	4.57866	3.03325	6.79013	5.38495	6.90564	2.3086	2.37601	0	7.48319	7.46671	5.37655	5.63697	0	1.90916
ENSGALG00000001782	659.631	727.419	314.16	329.206	368.426	684.051	782.578	565.278	693.89	368.301	821.861	407.09	846.956	412.823	849.338	442.669	866.215	739.206	819.031
ENSGALG00000001788	267.192	326.535	418.59	430.345	337.598	379.113	380.976	380.247	399.256	407.433	355.524	423.722	389.966	414.07	419.38	388.904	529.875	414.28	440.062
ENSGALG00000001790	11.133	39.1841	46.1232	34.8928	30.0756	43.9551	47.3187	31.4043	28.4633	46.0376	46.172	34.8482	47.2224	38.6632	33.6002	37.6358	55.4302	32.4926	39.1379
ENSGALG00000001791	22.266	24.1133	43.5124	40.9611	39.0982	48.5338	44.2854	74.6914	21.5398	29.9245	52.3282	44.3522	50.269	16.2136	31.1113	20.6101	35.7008	55.7016	55.3657
ENSGALG00000001792	258.843	247.162	295.014	335.274	287.974	267.393	314.851	418.442	253.862	273.924	350.137	342.146	350.36	279.372	227.735	167.569	352.311	323.765	282.556
ENSGALG00000001793	5.56651	0	0	0	1.50378	1.83146	0	0	0	0	0.769533	0	0	2.4944	0	1.79218	3.75798	0	0.954582
ENSGALG00000001797	225.444	251.18	263.685	258.915	249.627	274.719	197.768	262.269	258.478	285.433	236.247	278.785	207.169	254.429	291.202	277.788	232.995	270.385	302.602
ENSGALG00000001798	289.458	288.355	357.672	389.889	403.013	346.146	319.098	301.312	265.401	409.735	420.165	345.314	342.743	274.384	329.78	334.242	322.247	436.329	329.331
ENSGALG00000001800	155.862	195.921	178.401	158.788	201.506	170.326	196.554	173.148	168.472	232.49	189.305	172.657	161.47	224.496	180.446	208.789	271.514	220.485	173.734
ENSGALG00000001801	192.044	278.308	107.911	101.139	111.28	162.084	211.114	162.114	304.634	142.717	355.524	121.969	204.123	122.225	333.513	157.712	243.329	208.881	279.692
ENSGALG00000001802	673.547	575.706	629.19	695.328	640.61	709.692	658.821	685.803	521.571	715.885	647.177	666.867	642.834	628.588	691.293	650.562	779.781	704.393	755.074
ENSGALG00000001803	1127.22	1020.8	893.745	1039.2	927.831	998.147	1056.18	972.686	1059.3	1026.64	1081.19	914.764	974.914	981.545	1328.45	1291.27	1054.11	1150	1172.23
ENSGALG00000001805	66.7981	47.2219	73.1009	47.5351	56.3917	67.7641	72.1913	61.9599	46.926	55.2451	66.1798	76.0323	80.735	69.8431	74.0449	65.4147	106.163	63.8247	84.9578
ENSGALG00000001806	0	0	0	0	0	0	0	0	0	0	0	0	0	0	0	0	0.939495	0	0
ENSGALG00000001812	1297	1127.3	1105.22	967.896	974.448	1200.52	1112.6	1074.54	946.213	918.451	735.673	1035.94	677.87	878.028	1160.45	1349.51	1492.86	1246.32	1298.23
ENSGALG00000001816	1194.02	1109.21	1095.64	894.571	1055.65	1053.09	965.786	1086.42	1160.84	1293.66	1529.83	1225.23	1212.55	1676.23	1352.1	1472.28	1080.42	1240.52	1295.37
ENSGALG00000001817	1221.85	1078.07	1205.29	1177.76	1224.83	1223.42	1153.24	1038.89	1056.99	1348.9	1201.24	1175.33	1204.93	1232.23	1530.68	1443.6	1561.44	1425.03	1527.33
ENSGALG00000001823	353.473	395.86	562.181	584.581	522.563	543.029	647.295	623.843	321.559	527.131	470.954	535.394	705.289	545.026	372.713	319.009	571.213	545.411	519.293
ENSGALG00000001824	5.56651	11.0519	10.443	15.1708	10.5264	14.6517	3.03325	11.8827	9.23135	0	11.543	8.71204	10.6631	7.48319	10.5778	11.6492	8.45546	15.0858	11.455
ENSGALG00000001826	514.902	531.498	491.69	470.8	493.991	443.214	558.118	499.074	513.878	529.433	640.251	638.355	577.332	661.015	607.915	711.497	664.223	644.049	681.571
ENSGALG00000001828	75.1478	83.3919	117.484	139.066	87.2191	76.9214	54.5985	101.003	80.7743	92.0752	39.2462	87.1204	44.1758	63.6071	58.4892	58.2459	42.2773	87.0337	52.502
ENSGALG00000001833	200.394	188.888	297.625	220.482	287.974	216.113	280.272	246.142	206.936	257.811	261.641	250.273	257.438	258.17	243.913	234.776	318.489	302.877	258.692
ENSGALG00000001835	0	1.00472	0.870249	0	0.751889	0	0	0	0	0	0	0	0	0	1.24445	0	0	2.3209	0
ENSGALG00000001837	244.926	263.237	348.97	378.764	381.96	361.714	431.934	320.833	290.787	402.829	430.938	380.954	370.163	339.238	378.313	310.944	373.919	394.553	412.379
ENSGALG00000001838	1038.15	1007.74	985.992	1070.05	1022.57	1126.35	993.085	1001.54	996.986	1065.77	1048.1	1051.78	891.132	934.152	1230.76	1336.07	1493.8	1419.23	1334.51
ENSGALG00000001840	161.429	120.567	125.316	157.27	166.168	121.792	144.989	118.827	160.01	142.717	233.938	131.473	144.714	125.967	199.112	172.946	155.017	214.683	176.598
ENSGALG00000001841	712.513	765.598	972.068	825.796	910.538	1010.97	1034.94	914.969	643.117	851.696	801.853	955.156	1323.75	926.669	854.938	846.806	1008.08	1110.55	1230.46
ENSGALG00000001844	27.8325	28.1322	33.0694	29.3302	36.8426	37.545	34.579	29.7068	21.5398	23.0188	29.2423	36.4322	36.5593	28.6856	29.2446	35.8437	35.7008	35.9739	52.502
ENSGALG00000001845	275.542	314.478	273.258	346.4	284.966	308.601	297.258	309.799	232.322	342.98	336.286	255.025	246.775	283.114	373.958	378.151	358.887	352.776	380.878
ENSGALG00000001848	673.547	603.838	620.487	550.699	659.407	600.72	653.968	628.087	605.423	796.451	712.587	601.131	606.275	658.521	674.493	698.951	730.927	683.504	785.621
ENSGALG00000001849	709.73	1049.93	552.608	634.139	508.277	518.304	369.45	696.837	1171.61	395.924	303.966	440.354	329.033	435.272	831.916	1016.17	396.467	473.463	461.063
ENSGALG00000001850	631.799	700.291	982.511	1075.1	1030.09	1039.35	1145.35	1183.18	708.506	987.507	1265.11	1094.55	1294.81	1203.55	785.249	913.117	1351.93	1420.39	1265.78
ENSGALG00000001852	965.789	842.962	958.144	1011.89	972.945	1065	1004.61	855.556	814.666	939.167	1039.64	935.356	863.713	1020.21	1143.65	1018.86	1143.37	1228.92	1152.18
ENSGALG00000001856	77.9311	46.2172	47.8637	31.353	24.8123	43.9551	37.0056	21.2191	40.7718	34.5282	53.0978	41.9762	25.8961	23.6968	77.156	61.8303	96.768	73.1083	71.5936
ENSGALG00000001857	5.56651	1.00472	5.22149	5.56262	2.25567	0.915731	4.24655	5.09259	6.15423	9.20752	6.9258	6.33603	1.5233	4.98879	4.35558	5.37655	12.2134	8.12314	9.54582
ENSGALG00000001859	25.0493	39.1841	35.6802	20.7334	42.8577	45.7866	27.2992	37.3457	39.2332	57.547	36.9376	35.6402	16.7563	32.4272	28.6224	27.7788	52.6117	32.4926	48.6837
ENSGALG00000001860	119.68	141.666	123.575	128.446	146.618	136.444	151.662	139.198	150.779	142.717	155.446	138.601	105.108	130.956	192.89	153.232	194.476	233.25	185.189
ENSGALG00000001862	0	6.02833	12.1835	5.05693	3.75945	0.915731	0.606649	2.5463	0	6.90564	8.46486	5.54402	0	3.7416	13.689	6.27264	4.69748	6.96269	0
ENSGALG00000001863	69.5813	77.3636	62.6579	61.1888	67.67	57.6911	56.4184	60.2624	66.158	87.4715	65.4103	65.7363	51.7923	67.3487	95.2006	83.3365	52.6117	53.3807	64.9116
ENSGALG00000001864	821.06	917.311	445.567	385.844	396.246	819.579	774.691	769.831	740.046	398.225	834.943	404.714	889.609	424.048	1042.85	504.499	977.075	898.188	1010.9
ENSGALG00000001866	19.4828	21.0992	19.1455	18.2049	14.2859	21.9775	9.09974	14.429	10.0006	11.5094	11.543	14.2561	21.3262	13.7192	9.33339	19.714	10.3344	12.7649	11.455
ENSGALG00000001869	403.572	396.865	204.508	162.327	249.627	282.961	256.613	262.269	357.715	142.717	164.68	136.225	112.724	125.967	520.181	327.969	235.813	302.877	285.42
ENSGALG00000001872	1127.22	1158.44	1322.78	1093.81	1271.44	1328.73	1274.57	1170.45	969.292	1355.81	1278.96	1142.07	1375.54	1510.36	1320.99	1288.58	1491.92	1373.97	1554.06
ENSGALG00000001876	47.3153	111.524	119.224	145.64	106.016	86.0787	70.978	136.651	87.6978	85.1696	88.4963	88.7044	126.434	79.8207	74.6671	115.596	68.5832	80.071	100.231
ENSGALG00000001882	8.34976	9.0425	3.48099	9.10247	3.75945	9.15731	4.8532	1.69753	12.3085	9.20752	7.69533	5.54402	6.09321	3.7416	10.5778	9.85701	6.57647	12.7649	4.77291
ENSGALG00000001883	91.8474	125.59	85.2844	161.316	160.152	110.803	167.435	157.022	139.239	94.3771	142.364	90.2884	103.585	78.5735	109.512	121.868	94.889	157.821	101.186
ENSGALG00000001885	0	0	0	0	0	0	0	0	0	0	0	2.37601	0	0	0	0	0	0	0
ENSGALG00000001889	94.6306	147.694	82.6736	115.298	154.137	117.214	82.5043	118.827	173.857	75.9621	116.969	91.0804	99.0147	112.248	197.868	154.128	144.682	124.168	108.822
ENSGALG00000001892	89.0641	53.2503	96.5976	137.043	78.1965	101.646	75.8312	102.701	137.701	62.1508	73.8752	89.4964	121.864	119.731	85.8672	65.4147	91.1311	97.4777	72.5482
ENSGALG00000001894	0	1.00472	0.870249	3.03416	0.751889	0	0	1.69753	3.07712	0	0	0	3.04661	0	0	0	0	0	1.90916
ENSGALG00000001895	748.695	641.012	609.174	566.882	666.926	581.489	694.007	549.151	680.043	725.093	442.481	613.011	356.453	614.869	813.249	930.143	891.581	801.87	769.393
ENSGALG00000001900	244.926	246.157	235.837	370.673	205.266	288.455	205.048	393.827	290.787	260.113	126.203	214.633	284.858	134.697	205.957	143.375	217.023	246.015	240.555
ENSGALG00000001901	943.523	848.99	985.121	1027.57	1051.89	1112.61	992.479	942.979	798.512	971.394	1000.39	1020.1	1118.1	1122.48	1080.81	1147	1319.05	1160.45	1251.46
ENSGALG00000001905	114.113	100.472	128.797	174.464	127.821	116.298	117.083	117.978	116.93	128.905	130.821	120.385	118.818	104.765	109.512	108.427	139.985	117.205	147.006
ENSGALG00000001907	1104.95	1098.16	851.103	786.352	901.515	901.995	851.736	803.781	1103.92	950.677	979.615	807.844	766.221	891.747	1553.08	1597.73	1302.14	1189.46	1225.68
ENSGALG00000001912	30.6158	36.17	22.6265	19.2163	28.5718	25.6405	24.266	50.0772	42.3103	52.9433	34.629	24.5521	33.5127	61.1127	31.7335	32.2593	21.6084	38.2948	41.047
ENSGALG00000001916	968.572	771.626	569.143	349.939	569.932	499.989	814.73	959.954	550.034	522.527	481.728	800.716	795.164	826.893	619.115	1620.13	1895.9	865.695	1158.86
ENSGALG00000001917	0	0	0.870249	0	0	0	1.81995	0	0	0	0	0	0	0	0	0	0	0	0
ENSGALG00000001918	97.4139	59.2786	52.2149	50.5693	32.3312	70.5113	52.7785	49.2284	52.311	27.6226	60.7931	52.2722	39.6059	24.944	57.867	43.0124	59.1882	52.2202	57.2749
ENSGALG00000001921	22.266	12.0567	16.5347	27.8131	33.0831	24.7247	16.3795	27.1605	16.1549	16.1132	16.1602	23.7601	21.3262	27.4384	23.6446	26.8827	31.0033	26.6903	27.6829
ENSGALG00000001925	356.256	378.78	296.755	339.32	338.35	284.792	353.677	381.096	353.868	365.999	408.622	422.138	316.847	371.665	365.247	405.929	388.012	377.146	428.607
ENSGALG00000001926	27.8325	46.2172	90.5059	68.7742	45.8652	52.1967	40.6455	71.2963	44.6182	69.0564	42.3243	45.1442	79.2117	43.652	14.9334	25.0906	74.2201	30.1717	30.5466
ENSGALG00000001932	72.3646	120.567	87.0249	100.633	78.1965	64.1012	58.2384	106.096	120.008	64.4527	50.7892	65.7363	53.3156	92.2927	67.2004	97.674	71.4017	76.5896	68.7299
ENSGALG00000001933	161.429	160.755	131.408	96.0816	124.062	169.41	161.975	125.617	145.394	87.4715	198.539	128.305	95.9681	96.0343	202.846	143.375	159.714	167.105	163.233
ENSGALG00000001934	2.78325	8.03777	2.61075	4.04554	5.26322	6.41012	7.88644	3.39506	8.46207	4.60376	6.15626	4.75202	6.09321	7.48319	14.9334	15.2336	11.2739	0	8.59124
ENSGALG00000001935	0	0	0	0	0	0.915731	0	0	0	0	0.769533	0	0	2.4944	0	0	0	0	0
ENSGALG00000001936	30.6158	26.1228	22.6265	10.1139	32.3312	21.9775	19.4128	22.9167	31.5404	23.0188	37.7071	33.2641	53.3156	38.6632	23.0224	60.0381	61.0672	29.0112	37.2287
ENSGALG00000001938	328.424	360.695	353.321	322.126	300.004	299.444	394.322	309.799	323.866	292.339	302.426	360.362	304.661	352.957	366.491	479.409	378.617	389.911	454.381
ENSGALG00000001939	812.71	758.565	495.171	566.376	661.662	634.602	559.937	482.099	693.12	575.47	695.658	598.755	382.349	571.217	1050.32	1132.66	780.721	847.128	785.621
ENSGALG00000001942	342.34	421.983	228.005	245.261	272.184	246.332	271.779	260.571	335.406	375.207	377.841	255.817	284.858	316.788	454.225	416.683	307.215	349.295	342.695
ENSGALG00000001943	38.9655	40.1889	59.1769	81.9222	48.8728	36.6292	45.4987	54.321	72.3122	50.6414	46.9415	41.1842	38.0826	43.652	47.2892	44.8046	62.9462	66.1456	56.3203
ENSGALG00000001944	403.572	309.454	159.255	152.719	142.859	254.573	311.818	226.62	270.017	165.735	341.673	211.465	251.345	137.192	414.402	243.737	596.58	512.918	440.062
ENSGALG00000001945	562.217	608.861	666.61	427.31	638.354	644.675	606.649	628.087	560.035	531.735	712.587	841.108	697.673	670.993	498.403	527.798	480.082	728.762	937.399
ENSGALG00000001946	211.527	171.807	112.262	166.373	221.055	107.141	206.261	200.309	218.475	209.471	230.86	300.961	77.6884	165.877	209.068	232.984	209.507	222.806	171.825
ENSGALG00000001947	901.774	669.145	438.605	498.613	418.802	967.012	994.905	902.238	676.965	428.15	1068.11	450.65	875.899	429.036	874.85	474.032	1037.2	1170.89	1131.18
ENSGALG00000001948	1021.45	1037.88	950.311	977.504	907.53	939.54	837.176	919.213	1220.08	985.205	1031.17	930.604	918.552	950.365	1255.65	1304.71	993.986	1014.23	1052.9
ENSGALG00000001949	2465.96	2226.46	3745.55	3391.68	3440.64	3554.87	3753.95	3380.63	1923.2	3524.18	4243.97	3727.17	4994.91	4080.83	2362.59	2233.96	4045.47	4156.73	4016.88
ENSGALG00000001950	784.877	774.64	903.318	845.518	960.914	925.804	873.575	871.682	803.897	999.016	1164.3	935.356	991.67	1012.73	959.472	916.702	1156.52	1030.48	1074.86
ENSGALG00000001951	22.266	29.1369	19.1455	35.9042	27.068	24.7247	43.0721	23.7654	38.4639	48.3395	23.086	47.5202	28.9428	17.4608	44.178	41.2202	37.5798	38.2948	41.047
ENSGALG00000001954	166.995	171.807	114.003	127.94	92.4824	212.45	249.94	201.157	163.856	115.094	307.813	119.593	249.822	137.192	227.112	129.037	269.635	277.347	260.601
ENSGALG00000001955	0	1.00472	0.870249	1.51708	2.25567	0	1.2133	5.09259	0	0	0	0.792004	1.5233	0	0.622226	0	0	0	4.77291
ENSGALG00000001956	58.4483	37.1747	37.4207	331.734	74.437	66.8484	75.8312	110.34	102.314	50.6414	72.3361	118.801	51.7923	58.6183	73.4227	22.4023	48.8538	67.306	30.5466
ENSGALG00000001959	30.6158	8.03777	11.3132	18.7106	30.8275	17.3989	21.2327	23.7654	16.9241	32.2263	37.7071	16.6321	41.1292	19.9552	18.0446	25.9867	23.4874	32.4926	21.9554
ENSGALG00000001962	1372.14	1348.34	1149.6	1303.17	1433.85	1179.46	1398.93	1169.6	1656.26	1434.07	2165.47	1256.91	1113.53	1223.5	1870.41	1769.78	1739.95	1602.58	1605.61
ENSGALG00000001963	25.0493	16.0755	11.3132	26.296	30.0756	33.8821	32.1524	27.1605	37.6947	55.2451	36.168	34.0562	35.036	36.1688	24.2668	30.4671	16.9109	34.8135	43.9108
ENSGALG00000001964	336.774	279.313	297.625	256.386	292.485	293.034	326.984	268.21	242.323	285.433	354.755	345.314	324.463	345.474	337.246	332.45	400.225	398.034	377.06
ENSGALG00000001965	1967.76	1587.46	2397.53	2608.36	2303.79	2407.46	2342.88	2393.52	1490.86	2670.18	2370.93	2546.29	2959.78	2433.28	1674.41	2148.83	3370.91	2797.84	3082.34
ENSGALG00000001968	97.4139	70.3305	95.7273	109.735	110.528	111.719	104.344	112.037	76.1586	80.5658	54.6368	99.0004	73.1185	72.3375	110.756	140.686	121.195	142.735	143.187
ENSGALG00000001971	1636.55	1421.68	1372.38	1364.86	1419.57	1358.95	1221.79	1315.59	1309.31	1328.19	1157.38	1371.75	1148.57	1343.23	1823.74	1899.71	1825.44	1739.51	1715.38
ENSGALG00000001972	414.705	379.785	299.366	338.308	353.388	319.59	360.956	306.404	336.944	386.716	407.852	324.721	284.858	342.98	502.136	468.656	412.438	391.071	370.378
ENSGALG00000001973	425.838	422.988	386.39	447.538	364.666	412.079	425.261	475.309	406.179	458.074	511.739	406.298	440.235	442.756	530.137	506.292	472.566	464.18	503.065
ENSGALG00000001975	192.044	181.855	227.135	272.568	220.304	235.343	212.327	222.377	137.701	184.15	186.997	233.641	207.169	220.754	186.046	174.738	288.425	241.373	271.101
ENSGALG00000001976	528.818	417.964	360.283	454.112	387.223	438.635	431.328	413.349	411.564	336.075	392.462	356.402	298.567	334.249	583.648	527.798	457.534	498.993	483.973
ENSGALG00000001977	64.0148	57.2691	46.1232	33.3757	45.8652	24.7247	35.7923	30.5556	52.311	16.1132	47.711	45.1442	30.4661	37.416	64.7115	60.9342	45.0958	33.653	34.3649
ENSGALG00000001978	258.843	251.18	293.274	358.536	326.32	268.309	245.693	286.034	200.013	239.396	333.977	286.705	283.334	300.575	296.802	293.022	367.343	362.06	351.286
ENSGALG00000001981	406.355	482.266	625.709	661.446	597.752	624.529	574.497	532.176	401.564	485.697	361.68	546.482	493.55	530.059	413.78	419.371	514.843	615.038	589.932
ENSGALG00000001983	27.8325	38.1794	33.0694	46.018	29.3237	31.1349	27.9059	32.2531	39.2332	39.132	38.4766	40.3922	41.1292	16.2136	37.3336	49.285	42.2773	44.0971	30.5466
ENSGALG00000001985	114.113	96.4533	122.705	137.043	136.092	195.051	168.649	168.056	101.545	168.037	123.125	164.737	156.9	115.989	119.467	153.232	142.803	172.907	193.78
ENSGALG00000001986	3111.68	2524.87	1900.62	1894.83	1912.05	3750.83	3666.59	3008.03	2444.77	2048.67	3398.26	2045.75	3662.02	2182.6	3327.66	1929.28	5272.45	4610.46	4233.57
ENSGALG00000001988	122.463	143.675	147.942	111.758	136.092	140.107	126.79	128.164	118.469	131.207	117.739	110.88	112.724	149.664	163.645	189.971	182.262	167.105	181.371
ENSGALG00000001992	3902.12	3424.09	5210.18	5293.59	5360.22	4811.25	5107.99	5287.81	3260.97	5183.84	6115.48	5274.74	6010.95	4753.07	3536.11	4382.78	6448.7	6665.62	5757.08
ENSGALG00000001994	0	0	0	0	0	0.915731	0	0	0	0	0	0	0	0	0	0	0	0	0
ENSGALG00000001995	289.458	267.256	308.068	306.45	310.53	336.073	374.303	299.614	328.482	315.358	308.583	304.921	242.205	294.339	341.602	370.982	585.306	465.34	458.199
ENSGALG00000001996	61.2316	76.3589	83.5439	120.861	78.1965	74.1742	122.543	102.701	60.773	101.283	136.977	131.473	97.4914	81.0679	105.778	82.4404	113.679	97.4777	98.3219
ENSGALG00000001998	114.113	115.543	149.683	165.867	122.558	180.399	140.136	190.972	143.855	151.924	105.426	164.737	201.076	172.113	111.378	127.245	138.106	174.067	133.641
ENSGALG00000002000	33.399	27.1275	44.3827	53.0977	54.8879	46.7023	41.8588	46.6821	26.1555	43.7357	59.254	47.5202	56.3622	49.8879	39.8225	52.8694	55.4302	37.1344	38.1833
ENSGALG00000002001	222.66	288.355	202.768	203.289	240.605	200.545	197.161	229.167	285.403	237.094	280.11	254.233	278.764	260.665	335.38	348.58	216.084	309.84	235.782
ENSGALG00000002002	77.9311	127.6	187.103	231.607	181.957	177.652	211.114	239.352	173.088	158.83	174.684	186.121	243.728	132.203	111.378	120.076	201.052	176.388	192.826
ENSGALG00000002003	339.557	390.837	312.419	234.641	286.47	283.877	288.765	275	346.176	356.792	362.45	285.913	249.822	241.957	441.158	506.292	349.492	402.676	443.881
ENSGALG00000002006	0	2.00944	0	0	0	1.83146	0.606649	0	0.769279	2.30188	0	0	1.5233	0	0.622226	1.79218	0	0	0
ENSGALG00000002008	695.813	735.456	729.268	692.799	705.272	730.753	623.029	615.355	633.117	826.375	639.482	759.531	927.691	828.14	592.981	741.068	725.29	739.206	776.075
ENSGALG00000002009	66.7981	68.3211	30.4587	38.4327	27.068	56.7753	71.5846	63.6574	53.8495	55.2451	73.1056	31.6801	60.9321	33.6744	85.8672	44.8046	80.7966	75.4292	84.9578
ENSGALG00000002010	161.429	207.977	188.844	204.3	203.762	177.652	199.588	155.324	166.934	184.15	175.454	186.913	230.019	208.282	198.49	238.36	233.934	220.485	265.374
ENSGALG00000002012	242.143	186.878	164.477	172.441	236.093	173.073	134.07	176.543	227.707	214.075	188.536	188.497	330.557	274.384	255.113	408.618	307.215	359.739	308.33
ENSGALG00000002013	954.656	936.401	1257.51	1225.8	1258.66	1261.88	1138.68	1272.3	770.818	1199.28	1038.1	1098.51	1355.74	1113.75	876.094	922.078	1281.47	1259.09	1308.73
ENSGALG00000002014	871.158	894.202	851.103	951.714	985.727	962.433	1152.03	997.3	876.209	999.016	1345.14	959.908	1212.55	982.793	1053.43	891.611	1414.88	1213.83	1292.5
ENSGALG00000002015	1291.43	1135.34	1723.09	992.675	1387.24	1471.58	1535.43	1035.49	972.369	1123.32	717.205	1503.22	2885.14	2045.41	1306.05	1508.12	2877.67	1450.56	2187.9
ENSGALG00000002016	442.537	319.502	445.567	505.693	391.734	428.562	438.608	446.451	361.561	499.508	518.665	410.258	382.349	407.834	495.914	448.942	395.528	532.646	484.928
ENSGALG00000002018	272.759	295.388	272.388	273.074	224.063	210.618	211.721	271.605	305.404	241.698	170.067	223.345	184.32	177.102	217.779	233.88	331.642	244.855	203.326
ENSGALG00000002021	89.0641	66.3116	82.6736	71.8084	82.7078	51.2809	79.4711	62.8087	60.773	69.0564	66.1798	97.4164	70.0719	84.8095	87.7339	68.999	94.889	109.082	91.6399
ENSGALG00000002022	108.547	86.4061	59.1769	60.1774	68.4219	86.9945	111.624	101.003	133.855	46.0376	96.1916	49.1042	118.818	68.5959	138.134	95.8818	146.561	136.933	140.324
ENSGALG00000002023	395.222	439.063	280.22	245.767	285.718	387.354	354.283	360.725	443.874	345.282	407.852	308.881	303.137	246.945	487.825	361.125	582.487	515.239	434.335
ENSGALG00000002024	1054.85	1216.72	1193.11	1246.03	1270.69	1210.6	1294.59	1335.96	1130.84	1406.45	1799.94	1409.77	1299.38	1324.52	1319.74	1393.42	1660.09	1567.77	1574.11
ENSGALG00000002028	139.163	135.637	120.965	102.656	134.588	109.888	148.022	138.349	111.545	126.603	97.7307	129.097	109.678	135.945	148.09	186.387	213.265	142.735	157.506
ENSGALG00000002029	434.188	313.473	350.71	352.468	378.2	390.101	350.643	364.969	306.173	377.508	321.665	325.513	330.557	347.968	346.58	367.397	475.385	388.75	381.833
ENSGALG00000002033	116.897	106.501	224.524	222.505	158.649	197.798	281.485	204.553	79.2357	149.622	199.309	236.809	300.091	163.383	92.0894	94.9857	267.756	233.25	159.415
ENSGALG00000002038	105.764	146.689	145.332	127.94	148.122	149.264	129.216	125.617	102.314	103.585	140.825	138.601	146.237	115.989	144.979	146.959	176.625	187.993	189.962
ENSGALG00000002042	381.306	440.068	332.435	295.325	311.282	316.843	360.35	299.614	483.876	317.66	427.091	288.289	353.406	362.935	588.626	577.979	387.072	374.825	307.375
ENSGALG00000002043	687.464	615.894	543.035	595.2	626.324	619.95	608.469	537.269	634.655	586.98	770.302	620.931	525.539	589.925	852.45	925.662	832.393	762.415	828.577
ENSGALG00000002044	153.079	125.59	151.423	156.259	144.363	161.169	158.942	144.29	124.623	147.32	155.446	178.201	176.703	147.169	136.89	174.738	197.294	197.276	172.779
ENSGALG00000002046	122.463	76.3589	100.949	111.758	78.9484	108.056	118.297	96.7593	91.5442	75.9621	79.2619	94.2484	79.2117	132.203	100.178	111.115	100.526	140.414	91.6399
ENSGALG00000002048	86.2809	84.3966	46.9934	73.8312	96.9937	87.9102	76.4378	74.6914	85.39	110.49	66.1798	72.0723	76.1651	77.3263	92.0894	112.908	62.0067	112.564	78.2757
ENSGALG00000002050	809.927	715.362	817.163	869.286	822.567	873.608	978.526	757.099	677.735	803.356	1035.02	829.228	912.458	846.848	906.583	849.495	1173.43	1161.61	1049.09
ENSGALG00000002053	545.518	467.196	692.718	741.346	622.564	613.54	555.691	656.945	431.566	626.112	580.997	639.939	667.207	567.475	496.536	582.459	644.494	746.169	665.344
ENSGALG00000002055	108.547	122.576	153.164	191.658	145.867	129.118	139.529	173.997	207.705	158.83	233.168	146.521	179.75	153.405	134.401	135.31	136.227	138.093	134.596
ENSGALG00000002056	439.754	526.474	465.583	513.784	463.164	516.472	456.807	437.114	630.039	612.3	797.236	665.283	591.041	538.79	489.07	703.432	646.373	537.288	534.566
ENSGALG00000002057	186.478	244.147	285.442	329.712	281.958	259.152	330.017	236.806	174.626	301.546	374.763	298.585	324.463	230.732	203.468	197.14	337.279	369.023	314.057
ENSGALG00000002060	1333.18	1311.16	1477.68	1685.98	1558.67	1546.67	1534.22	1476	1326.24	1648.15	1757.61	1494.51	1608.61	1430.54	1668.81	1629.09	1821.68	1636.23	1930.16
ENSGALG00000002062	706.946	712.348	739.711	751.965	801.514	763.72	812.304	684.954	640.04	886.224	884.963	757.155	757.081	775.758	878.583	862.04	1008.08	982.9	951.718
ENSGALG00000002064	5.56651	5.02361	7.83224	475.351	7.51889	519.22	658.215	544.059	274.633	2.30188	585.615	7.92004	671.777	1.2472	4.35558	8.06482	667.042	574.422	12.4096
ENSGALG00000002066	2482.66	2100.87	2648.17	2382.32	2394.02	2595.18	2709.3	2379.94	1967.05	2909.58	2674.9	2511.44	3014.62	2983.3	2579.75	2543.11	2895.52	3032.25	3235.08
ENSGALG00000002067	186.478	149.704	174.05	166.879	170.679	175.82	203.228	184.182	163.087	214.075	170.836	173.449	213.262	218.26	196.623	213.27	227.358	219.325	234.827
ENSGALG00000002069	133.596	150.708	114.873	125.918	114.287	157.506	146.809	161.265	139.239	110.49	112.352	115.633	137.097	106.012	107.023	114.7	150.319	133.452	171.825
ENSGALG00000002070	623.449	698.282	576.975	620.991	610.534	639.18	496.239	578.009	702.352	511.018	541.751	629.643	586.472	624.847	821.338	841.43	837.09	707.874	684.435
ENSGALG00000002080	33.399	45.2125	55.6959	24.2733	30.0756	49.4495	46.1054	48.3796	60.773	43.7357	52.3282	41.1842	60.9321	47.3935	65.956	55.5577	65.7647	53.3807	58.2295
ENSGALG00000002081	36.1823	49.2314	54.8257	57.1433	42.1058	63.1854	48.532	44.1358	50.7724	23.0188	37.7071	37.2242	30.4661	36.1688	46.6669	43.9085	69.5227	33.653	57.2749
ENSGALG00000002082	5.56651	8.03777	3.48099	4.04554	3.00756	5.49439	1.2133	2.5463	3.07712	4.60376	3.84766	3.96002	0	6.23599	3.73336	4.48046	2.81849	4.6418	5.72749
ENSGALG00000002083	0	0	0.870249	0	0	0	0	0	0	0	0	0	0	0	0	0	0	0	0
ENSGALG00000002085	1182.88	982.618	1163.52	1208.1	1075.95	1319.57	1143.53	1021.07	1006.22	1146.34	991.928	1050.2	1104.39	1098.78	1255.03	1250.94	1362.27	1285.78	1254.32
ENSGALG00000002086	36.1823	61.288	71.3604	93.0475	66.1662	59.5225	50.3519	72.1451	63.0809	36.8301	29.2423	60.1923	24.3728	43.652	45.4225	58.2459	54.4907	42.9366	50.5928
ENSGALG00000002087	1130	1151.41	909.41	950.703	906.026	1153.82	1244.84	1002.39	1086.99	1107.2	1529.83	868.036	1182.08	1048.89	1349.61	1057.39	1543.59	1306.67	1338.32
ENSGALG00000002088	0	2.00944	0	1.51708	2.25567	0	1.2133	0	0	4.60376	1.53907	0	0	0	4.35558	1.79218	0.939495	1.16045	0
ENSGALG00000002089	445.321	398.875	559.57	483.948	506.773	510.062	510.799	471.065	363.869	451.169	507.892	472.826	671.777	475.183	345.958	392.488	485.719	472.303	585.159
ENSGALG00000002090	642.932	674.168	602.212	625.542	609.03	603.467	716.453	611.96	566.959	708.979	841.099	615.387	659.59	669.746	785.249	698.055	860.578	693.948	777.03
ENSGALG00000002091	30.6158	67.3164	40.0314	48.0408	48.1209	53.1124	60.0583	45.8333	66.158	52.9433	80.801	64.9443	39.6059	49.8879	88.9783	75.2717	49.7933	69.6269	65.8661
ENSGALG00000002093	0	0	0	0	0	0	0.606649	0	0	0	0	0	0	0	0	0	0	0	0
ENSGALG00000002094	267.192	193.911	255.853	230.09	287.974	288.455	270.566	219.83	203.09	204.867	254.715	266.905	339.697	340.485	250.757	306.463	320.368	316.803	298.784
ENSGALG00000002095	1386.06	1309.15	1567.32	1387.62	1342.12	1452.35	1661.01	1386.88	1207.77	1358.11	1497.51	1473.13	1954.4	1615.12	1401.88	1479.45	1629.09	1644.36	1723.97
ENSGALG00000002097	0	0	0	0	0	0	0	0	0	0	0	0	0	0	0	0	0	0	0
ENSGALG00000002098	656.848	677.182	491.69	490.522	506.773	662.989	425.261	495.679	550.804	656.036	457.103	542.522	325.987	633.577	743.56	782.288	626.643	594.15	592.795
ENSGALG00000002099	640.148	582.739	553.478	623.014	644.369	662.989	649.722	589.043	653.887	557.055	565.607	592.419	371.686	589.925	747.916	776.015	650.131	666.098	710.209
ENSGALG00000002102	0	0	0	0.505693	0	0	1.81995	0	0	0	0	0	0	0	0	0	0	0	0.954582
ENSGALG00000002103	372.956	322.516	577.845	425.793	430.833	400.175	510.192	559.337	276.94	407.433	207.774	495.002	760.128	541.284	216.535	390.696	798.571	490.87	612.842
ENSGALG00000002105	0	0	0	1.01139	0	0	0.606649	0	0	0	0	0	1.5233	0	1.24445	0	1.87899	0	0.954582
ENSGALG00000002106	342.34	381.794	335.916	271.557	330.079	315.927	343.97	328.472	365.408	382.112	352.446	354.818	266.578	359.193	426.847	443.565	379.556	399.194	477.291
ENSGALG00000002107	815.493	842.962	855.454	931.486	948.132	901.079	1089.54	816.513	773.125	1169.36	1152.76	928.228	1029.75	1134.95	968.184	988.389	1134.91	1035.12	1067.22
ENSGALG00000002108	0	6.02833	1.7405	1.01139	0	4.57866	2.4266	3.39506	0.769279	2.30188	1.53907	0.792004	1.5233	2.4944	6.22226	1.79218	0	0	4.77291
ENSGALG00000002110	86.2809	110.519	54.8257	70.2913	68.4219	93.4046	115.263	105.247	93.0828	87.4715	135.438	60.9843	91.3982	56.1239	140.623	95.8818	125.892	127.649	121.232
ENSGALG00000002111	205.961	204.963	142.721	175.475	181.205	215.197	196.554	134.954	199.243	172.641	130.051	165.529	117.294	135.945	256.979	262.555	281.849	266.903	237.691
ENSGALG00000002112	11.133	10.0472	14.7942	12.6423	8.27078	10.9888	2.4266	17.8241	6.15423	2.30188	4.6172	11.088	7.61651	1.2472	4.35558	3.58437	16.9109	5.80224	10.5004
ENSGALG00000002113	19.4828	4.01889	13.0537	14.6651	9.02267	5.49439	21.2327	9.33642	17.6934	6.90564	10.7735	11.8801	4.56991	13.7192	26.7557	18.8179	28.1849	13.9254	14.3187
ENSGALG00000002116	44.5321	42.1983	61.7876	52.5921	57.8955	52.1967	42.4655	62.8087	43.0796	57.547	55.4064	50.6882	71.5952	57.3711	57.867	47.4928	52.6117	70.7874	41.047
ENSGALG00000002117	910.124	934.391	724.047	768.147	824.822	826.905	834.143	806.327	949.29	835.583	825.709	852.988	674.823	739.589	1279.92	1263.49	999.623	985.221	1047.18
ENSGALG00000002118	0	1.00472	0	1.51708	3.00756	3.66292	1.81995	1.69753	0	2.30188	3.84766	0	15.233	4.98879	7.46671	0.896091	5.63697	8.12314	2.86375
ENSGALG00000002119	1029.8	1041.9	1032.99	1104.43	1047.38	1009.14	1135.65	954.013	980.831	1107.2	1212.78	1121.48	1124.2	1244.7	1189.7	1256.32	1205.37	1192.94	1277.23
ENSGALG00000002121	0	1.00472	3.48099	3.03416	1.50378	2.74719	4.24655	5.94136	6.15423	2.30188	6.9258	2.37601	0	0	1.24445	4.48046	2.81849	1.16045	4.77291
ENSGALG00000002123	144.729	164.774	190.584	252.846	234.589	225.27	222.034	228.318	146.932	267.018	233.168	246.313	208.692	235.721	164.89	127.245	204.81	234.411	192.826
ENSGALG00000002124	475.936	439.063	266.296	306.45	317.297	303.107	260.859	310.648	405.41	250.905	315.509	310.465	181.273	261.912	535.737	506.292	329.763	427.045	393.288
ENSGALG00000002125	211.527	259.218	170.569	112.769	154.137	218.86	289.978	273.303	234.63	218.679	304.735	187.705	463.084	218.26	241.424	148.751	253.664	306.359	270.147
ENSGALG00000002127	11.133	9.0425	14.7942	31.353	15.0378	12.8202	6.06649	28.858	13.847	20.7169	3.84766	10.296	15.233	8.73039	3.73336	8.06482	5.63697	2.3209	9.54582
ENSGALG00000002129	1823.03	1853.71	1850.15	1629.34	1751.9	1717	1821.77	1722.99	1693.95	1825.39	1567.54	1726.57	1652.78	2095.29	2185.88	2283.24	1912.81	1993.65	2186.95
ENSGALG00000002131	208.744	229.077	261.945	303.921	311.282	231.68	321.524	269.059	205.397	250.905	217.778	281.953	316.847	248.193	209.068	199.828	336.339	268.064	270.147
ENSGALG00000002132	144.729	139.656	131.408	134.514	133.836	163	158.942	157.022	126.162	165.735	88.4963	159.985	105.108	168.372	171.112	148.751	159.714	197.276	184.234
ENSGALG00000002134	347.907	266.251	354.191	310.495	321.809	282.961	349.43	314.892	274.633	354.49	381.688	326.305	435.665	381.643	349.069	360.229	433.107	378.306	392.333
ENSGALG00000002137	225.444	178.84	203.638	219.471	199.251	222.523	197.161	228.318	163.087	200.264	179.301	196.417	199.553	185.833	182.312	229.399	245.208	239.052	224.327
ENSGALG00000002138	91.8474	89.4202	118.354	205.311	106.768	95.236	74.0112	156.173	133.085	96.679	89.2658	91.8724	109.678	76.0791	60.9781	75.2717	65.7647	66.1456	57.2749
ENSGALG00000002139	6240.05	6335.78	6425.05	5752.76	6048.95	6194.92	6705.9	5432.1	6208.08	6592.59	7208.21	6175.25	5927.17	6368.2	7779.07	8049.59	7864.52	7360.73	7930.67
ENSGALG00000002141	704.163	702.3	436.865	450.067	581.962	532.956	549.624	479.553	776.972	561.659	766.455	540.146	377.779	471.441	938.939	830.677	719.654	653.333	712.118
ENSGALG00000002142	125.246	141.666	74.8414	74.8425	98.4975	135.528	132.856	108.642	152.317	73.6602	132.36	83.9524	77.6884	72.3375	199.735	140.686	120.255	158.982	164.188
ENSGALG00000002143	492.636	448.106	400.314	388.372	433.088	405.669	448.921	359.028	498.493	400.527	462.489	413.426	342.743	364.182	617.248	617.407	559.939	538.448	525.02
ENSGALG00000002144	2930.77	2540.94	2517.63	2802.04	2634.62	2632.73	2398.69	2573.46	2650.94	2633.35	2720.3	2763.3	2342.84	2687.71	3501.89	3455.33	3039.27	3113.48	3059.43
ENSGALG00000002145	2106.92	2335.98	1482.9	1389.64	1519.57	1607.11	1496.6	1430.17	2140.13	1609.01	1412.86	1624.4	1156.19	1769.77	2813.71	3113.02	1782.22	1794.05	2029.44
ENSGALG00000002147	896.208	789.711	1206.16	983.067	1056.4	1226.16	1390.44	1109.34	756.971	1183.17	1088.89	1273.54	1323.75	1172.37	910.317	1000.93	1378.24	1332.2	1491.06
ENSGALG00000002150	214.311	185.874	225.394	233.124	243.612	213.365	256.613	207.099	188.473	216.377	326.282	322.345	269.625	319.283	230.224	259.867	304.397	298.235	259.646
ENSGALG00000002151	108.547	69.3258	105.3	96.5873	87.971	110.803	121.33	106.944	92.3135	122	87.7268	106.128	132.527	134.697	98.3117	77.0639	149.38	149.698	110.731
ENSGALG00000002152	27.8325	24.1133	27.848	24.2733	36.0907	23.809	24.266	32.2531	37.6947	36.8301	31.5509	39.6002	18.2796	29.9328	51.0225	43.0124	38.5193	26.6903	19.0916
ENSGALG00000002155	347.907	250.176	304.587	248.295	287.222	263.731	259.039	304.707	241.554	230.188	229.321	274.033	231.542	261.912	286.846	294.814	252.724	313.321	309.285
ENSGALG00000002157	1536.36	1289.06	3423.56	3905.97	3297.03	3112.57	3311.7	3674.31	1265.46	2865.84	2571.01	3003.28	3237.02	2226.25	1134.94	1250.05	3308.9	3621.76	2919.11
ENSGALG00000002158	729.212	761.579	486.469	460.18	515.796	495.411	523.539	480.401	763.894	566.263	586.384	561.53	435.665	517.587	874.227	1004.52	694.287	646.37	665.344
ENSGALG00000002159	857.242	811.815	874.6	849.058	909.034	934.046	954.866	865.741	863.9	994.413	1104.28	914.764	1055.65	1048.89	991.828	964.194	1228.86	1155.81	1133.09
ENSGALG00000002160	111.33	89.4202	130.537	191.658	109.776	119.045	124.97	128.164	113.084	168.037	167.758	167.113	134.051	114.742	96.445	74.3756	171.928	145.056	153.688
ENSGALG00000002162	1683.87	1642.72	1470.72	1528.2	1594.01	1969.74	2134.8	1686.5	1570.1	1689.58	2039.26	1676.67	2068.65	1436.77	1939.48	1565.47	3033.63	2580.84	2413.18
ENSGALG00000002164	219.877	215.01	193.195	185.084	189.476	206.955	200.801	211.343	207.705	156.528	240.864	216.217	316.847	224.496	237.068	273.308	246.148	226.288	235.782
ENSGALG00000002165	523.252	557.621	354.191	405.566	368.426	505.484	413.735	480.401	470.029	280.829	220.856	258.985	114.248	199.552	701.249	531.382	408.681	525.683	503.065
ENSGALG00000002167	22.266	22.1039	16.5347	15.1708	12.7821	11.9045	7.27979	19.5216	20.0013	9.20752	9.2344	13.4641	7.61651	7.48319	16.1779	8.96091	20.6689	16.2463	9.54582
ENSGALG00000002169	1689.43	1599.52	1773.57	1672.33	1792.5	1843.37	1841.18	1784.95	1558.56	2467.62	2136.22	2273.84	2391.59	2438.27	1885.34	2062.8	2546.97	2551.83	2508.64
ENSGALG00000002170	2.78325	0	0	0	0	1.83146	2.4266	1.69753	0.769279	2.30188	1.53907	2.37601	0	0	1.24445	1.79218	0	0	0
ENSGALG00000002172	256.059	282.327	246.28	243.238	261.657	284.792	247.513	230.864	317.712	292.339	292.423	225.721	198.029	194.563	357.78	386.215	324.126	370.183	298.784
ENSGALG00000002175	97.4139	101.477	78.3224	88.4962	86.4673	69.5956	77.0445	56.0185	132.316	41.4339	110.043	59.4003	68.5486	88.5511	148.09	154.128	105.223	106.761	124.096
ENSGALG00000002179	356.256	409.926	499.523	496.59	518.052	482.59	479.253	576.312	450.797	428.15	470.185	494.21	385.396	391.62	492.181	465.968	548.665	583.706	434.335
ENSGALG00000002180	239.36	202.954	143.591	163.339	148.122	152.927	165.009	158.719	243.092	223.282	153.137	169.489	118.818	139.686	244.535	293.918	192.597	197.276	230.054
ENSGALG00000002182	105.764	110.519	83.5439	36.9156	67.67	40.2922	62.4849	62.8087	67.6965	32.2263	36.168	83.1604	57.8855	84.8095	74.0449	111.115	71.4017	104.44	102.14
ENSGALG00000002183	11.133	20.0944	16.5347	17.6992	14.2859	12.8202	12.7396	26.3117	11.5392	16.1132	17.6993	8.71204	12.1864	9.97759	20.5335	8.96091	15.0319	17.4067	27.6829
ENSGALG00000002186	0	0	0	0	0	0	0	0	0	0	0	0	0	0	0.622226	0	0	0	0.954582
ENSGALG00000002187	1297	1297.1	710.123	756.516	753.393	1573.23	1647.66	1201.85	1158.53	950.677	1803.79	884.668	1786.83	805.69	1521.34	789.457	1941.94	1710.5	1807.02
ENSGALG00000002189	673.547	573.696	756.246	737.3	791.739	798.518	898.448	670.525	570.805	718.187	832.635	762.699	935.308	752.061	788.983	693.575	1224.16	929.52	1010.9
ENSGALG00000002191	8.34976	13.0614	7.83224	59.6718	7.51889	8.24158	4.24655	43.2871	16.1549	0	1.53907	4.75202	0	2.4944	1.86668	7.16873	0	3.48135	3.81833
ENSGALG00000002192	41.7488	47.2219	46.1232	53.0977	33.0831	35.7135	41.2522	44.1358	86.1592	43.7357	54.6368	30.0961	44.1758	11.2248	78.4005	104.843	46.0353	51.0598	49.6383
ENSGALG00000002193	926.823	803.777	679.664	616.44	709.032	762.804	689.154	669.676	756.971	734.3	580.997	643.899	552.959	629.835	928.983	1024.23	1003.38	1024.68	911.626
ENSGALG00000002194	253.276	228.072	306.328	332.24	356.395	292.118	427.081	329.321	176.165	290.037	406.313	292.249	332.08	381.643	224.624	301.983	390.83	503.635	384.696
ENSGALG00000002197	4993.16	4683.01	6689.6	7178.82	6907.61	6593.26	7525.49	8020.84	4567.21	7227.91	9572.99	6595.81	7391.07	6371.94	5710.17	5338.91	9070.83	8802.01	7463.88
ENSGALG00000002198	33.399	119.562	88.7654	129.963	83.4597	76.9214	72.7979	97.6081	96.1599	119.698	87.7268	91.8724	82.2584	83.5623	92.0894	115.596	84.5546	96.3173	97.3673
ENSGALG00000002199	141.946	156.737	118.354	144.628	124.062	119.961	111.624	134.105	136.162	126.603	82.34	110.088	100.538	89.7983	128.179	141.582	115.558	119.526	135.551
ENSGALG00000002200	0	0	0	0	0.751889	0	0.606649	0	0	0	0	0	0	0	0	0	0	0	0
ENSGALG00000002201	55.6651	59.2786	60.9174	63.2116	76.6927	50.3652	63.6982	43.2871	71.5429	115.094	116.199	45.1442	56.3622	81.0679	95.8228	113.804	63.8857	117.205	67.7753
ENSGALG00000002203	16.6995	5.02361	10.443	9.60816	5.26322	11.9045	9.70639	14.429	3.07712	9.20752	13.0821	15.8401	9.13982	7.48319	7.46671	9.85701	17.8504	23.209	17.1825
ENSGALG00000002204	205.961	206.973	246.28	255.375	222.559	205.124	215.361	288.58	146.163	239.396	160.063	194.833	166.04	133.45	121.334	191.764	204.81	210.041	198.553
ENSGALG00000002205	289.458	312.468	244.54	190.646	256.394	273.804	228.1	252.083	338.483	262.414	214.7	264.529	252.868	225.743	384.536	398.761	326.944	359.739	224.327
ENSGALG00000002207	0	0	0.870249	0.505693	2.25567	1.83146	1.2133	0.848766	0.769279	0	0	3.96002	4.56991	0	0	1.79218	0	2.3209	3.81833
ENSGALG00000002210	687.464	759.57	1282.75	1678.9	1217.31	1091.55	1152.63	1326.62	930.828	1068.07	1279.73	1278.29	1523.3	870.545	569.959	678.341	1129.27	1060.65	1008.99
ENSGALG00000002216	475.936	462.172	414.238	474.846	500.758	485.338	499.879	460.031	473.876	630.715	632.556	574.203	592.565	647.296	529.514	480.305	534.573	594.15	625.251
ENSGALG00000002219	837.759	891.188	1115.66	1022.51	1052.64	1126.35	1023.42	926.003	776.972	1155.54	1025.79	1209.39	1553.77	1467.95	859.294	1000.04	1286.17	1275.33	1271.5
ENSGALG00000002222	434.188	359.69	456.01	555.756	415.043	493.579	508.979	439.661	356.945	451.169	478.649	455.402	440.235	427.789	458.581	456.111	624.764	568.62	523.111
ENSGALG00000002223	52.8818	53.2503	61.7876	51.5807	48.1209	54.9439	52.7785	36.4969	37.6947	52.9433	23.086	49.8962	33.5127	51.1351	50.4003	36.7397	16.9109	35.9739	34.3649
ENSGALG00000002225	306.158	289.36	278.48	277.625	248.123	326	356.103	286.034	284.633	349.886	309.352	286.705	310.754	303.069	378.313	355.748	481.961	353.937	384.696
ENSGALG00000002227	865.592	985.632	366.375	355.502	424.817	621.781	553.871	629.784	1049.3	375.207	656.412	348.482	351.883	375.407	1276.19	821.716	642.615	768.217	755.074
ENSGALG00000002229	1926.01	1887.87	1909.33	1853.36	2015.06	2057.65	2043.2	1856.25	1691.64	1899.05	1833.03	1824.78	1823.39	2094.05	2274.86	2349.55	2499.06	2283.76	2455.18
ENSGALG00000002232	359.04	397.87	281.961	327.689	278.951	285.708	226.887	318.287	470.799	234.792	213.93	281.953	181.273	228.237	492.803	466.864	368.282	389.911	292.102
ENSGALG00000002234	30.6158	38.1794	26.1075	38.9383	19.5491	26.5562	16.3795	27.1605	13.847	2.30188	14.6211	27.7201	33.5127	21.2024	16.1779	15.2336	23.4874	24.3694	35.3195
ENSGALG00000002237	1722.83	1537.22	2462.8	2500.15	2267.7	2256.36	2149.36	2434.26	1386.24	2281.16	2016.18	2382.35	2888.18	1931.91	1627.74	1629.99	2463.36	2500.77	2473.32
ENSGALG00000002239	283.892	311.464	308.938	319.598	259.402	315.927	311.818	308.102	330.79	347.584	342.442	283.537	265.055	324.272	438.669	363.813	405.862	342.332	385.651
ENSGALG00000002240	197.611	229.077	273.258	260.432	247.372	244.5	235.38	244.445	228.476	248.603	230.09	241.561	167.563	205.788	275.646	255.386	240.511	286.631	237.691
ENSGALG00000002242	748.695	689.239	663.129	432.367	623.316	536.618	650.935	582.253	562.343	471.886	470.954	707.259	612.368	616.116	825.072	1009	718.714	705.553	815.213
ENSGALG00000002244	0	0	0	0	0	0	0.606649	1.69753	1.53856	0	0	0.792004	0	0	0	0	0	1.16045	0.954582
ENSGALG00000002246	169.778	164.774	106.17	61.1888	111.28	103.478	104.344	99.3056	138.47	87.4715	103.887	110.88	83.7817	107.259	171.734	255.386	169.109	136.933	147.006
ENSGALG00000002247	111.33	137.647	171.439	186.601	141.355	125.455	167.435	132.407	116.161	149.622	197	147.313	156.9	134.697	169.245	178.322	224.539	200.758	159.415
ENSGALG00000002249	1767.37	1531.2	1274.91	1150.96	1446.63	1389.16	1468.09	1258.72	1364.7	1597.51	1554.46	1288.59	1361.83	1279.63	1826.86	2081.62	1898.72	1632.75	1654.29
ENSGALG00000002250	211.527	196.925	120.094	146.651	84.2116	220.691	237.807	175.695	171.549	96.679	208.543	110.088	211.739	129.709	237.69	119.18	232.995	228.608	223.372
ENSGALG00000002253	147.512	130.614	160.126	138.054	156.393	155.674	165.009	154.475	138.47	142.717	186.997	141.769	166.04	144.675	125.69	156.816	200.113	212.362	175.643
ENSGALG00000002260	11.133	11.0519	12.1835	27.3074	7.51889	12.8202	8.49309	11.8827	14.6163	11.5094	12.3125	12.6721	10.6631	1.2472	8.71116	10.7531	10.3344	5.80224	15.2733
ENSGALG00000002262	612.316	560.635	691.848	581.547	666.926	666.652	729.799	732.485	493.108	683.659	752.603	657.363	638.264	669.746	759.116	741.068	837.09	807.672	853.396
ENSGALG00000002263	16.6995	9.0425	23.4967	24.2733	34.5869	25.6405	18.8061	19.5216	30.7712	13.8113	26.1641	21.3841	35.036	19.9552	19.289	26.8827	26.3059	25.5299	21.9554
ENSGALG00000002266	1377.71	1289.06	1444.61	1121.12	1160.17	1134.59	1223.61	1350.39	1195.46	1302.86	1248.95	1646.58	942.924	1511.6	1476.54	1667.63	1263.62	1480.73	1534.97
ENSGALG00000002267	205.961	150.708	184.493	123.389	176.694	147.433	187.455	168.056	180.011	204.867	212.391	173.449	124.911	164.63	214.046	241.945	228.297	233.25	211.917
ENSGALG00000002272	932.39	703.305	724.047	725.164	703.768	724.343	877.822	804.63	757.74	743.508	931.904	694.587	845.433	800.702	721.16	844.118	869.033	864.534	1040.49
ENSGALG00000002273	116.897	150.708	133.148	134.009	130.829	134.612	149.842	139.198	89.2364	172.641	126.203	157.609	161.47	154.653	154.312	104.843	162.533	183.351	190.916
ENSGALG00000002276	75.1478	58.2739	67.0091	78.3824	54.8879	65.9326	53.3852	97.6081	66.158	94.3771	60.0236	65.7363	60.9321	46.1463	64.0893	77.0639	67.6437	113.724	51.5474
ENSGALG00000002277	411.922	312.468	258.464	249.307	325.568	305.854	289.978	296.219	321.559	301.546	348.598	260.569	194.983	286.856	370.847	356.644	366.403	365.541	380.878
ENSGALG00000002278	203.178	217.02	170.569	159.799	145.115	170.326	163.189	148.534	175.396	177.245	140.825	146.521	112.724	143.428	253.246	237.464	207.628	201.918	184.234
ENSGALG00000002282	161.429	155.732	128.797	187.612	163.16	163	160.762	145.139	155.394	98.9809	179.301	162.361	115.771	182.091	235.824	246.425	195.415	177.549	205.235
ENSGALG00000002283	141.946	111.524	85.2844	119.849	121.806	110.803	111.017	82.3303	80.005	85.1696	143.903	110.88	100.538	122.225	139.379	135.31	124.953	141.575	156.551
ENSGALG00000002284	1477.91	1289.06	1828.39	1845.27	1961.68	1923.04	1958.26	1882.56	1200.84	2080.9	1945.38	1952.29	2252.96	1953.11	1589.17	1531.42	2015.22	2135.23	2234.68
ENSGALG00000002285	172.562	137.647	238.448	237.17	236.845	194.135	241.446	213.04	159.241	232.49	234.708	223.345	239.159	205.788	184.179	189.075	266.817	272.706	228.145
ENSGALG00000002286	2983.65	2943.83	4064.93	4301.42	3737.64	3666.59	3903.79	4714.04	3184.81	3625.46	3583.71	3462.64	4495.27	3498.39	2948.11	3203.53	4321.68	4177.62	3936.7
ENSGALG00000002287	13.9163	12.0567	6.96199	6.57401	11.2783	7.32585	12.133	9.33642	6.92351	6.90564	13.8516	9.50404	7.61651	6.23599	11.8223	10.7531	5.63697	11.6045	15.2733
ENSGALG00000002288	442.537	392.846	353.321	336.286	408.276	411.163	384.616	357.33	336.175	405.131	437.864	312.049	342.743	350.463	472.269	492.85	507.328	442.131	471.563
ENSGALG00000002289	139.163	111.524	69.6199	30.8473	46.6171	36.6292	118.297	117.13	42.3103	6.90564	14.6211	66.5283	77.6884	101.023	65.956	253.594	234.874	132.291	127.914
ENSGALG00000002294	1258.03	1191.6	632.671	535.529	658.655	915.731	1016.74	830.942	1137.76	824.073	741.06	643.899	754.035	551.262	1536.28	1221.37	1731.49	1291.58	1238.09
ENSGALG00000002298	0	2.00944	0.870249	4.55124	2.25567	0.915731	0.606649	1.69753	9.23135	0	0	0.792004	0	0	2.4889	0	0.939495	2.3209	0
ENSGALG00000002299	0	0	4.35124	0	2.25567	1.83146	2.4266	0	0.769279	0	0.769533	1.58401	0	1.2472	1.86668	0.896091	2.81849	0	0
ENSGALG00000002301	2741.5	2433.44	2040.73	2129.98	2362.44	2485.29	2145.11	1939.43	2406.3	2375.54	2537.15	2339.58	1866.05	2168.88	3486.33	3381.85	3274.14	3058.94	2929.61
ENSGALG00000002303	2.78325	8.03777	6.09174	5.56262	2.25567	2.74719	3.03325	14.429	6.15423	9.20752	8.46486	13.4641	10.6631	9.97759	4.97781	13.4414	19.7294	10.444	3.81833
ENSGALG00000002304	846.109	747.513	956.403	901.65	883.47	961.518	1047.68	993.056	706.198	1072.68	955.76	905.26	968.821	946.624	905.339	877.274	1086.06	1105.91	1112.09
ENSGALG00000002305	189.261	241.133	177.531	170.924	145.867	161.169	172.895	153.627	235.399	147.32	196.231	167.113	123.388	160.889	258.846	255.386	181.323	182.19	186.143
ENSGALG00000002307	0	0	0	0	0	0	0	0	0.769279	0	0.769533	0	0	0	0	1.79218	0	0	0
ENSGALG00000002308	297.808	308.45	192.325	253.858	226.319	425.815	387.649	371.759	313.866	181.849	425.552	219.385	569.715	261.912	407.558	217.75	488.538	409.638	368.469
ENSGALG00000002311	44.5321	63.2975	103.56	106.195	90.9786	65.9326	43.6788	110.34	80.005	78.264	67.7189	62.5683	77.6884	56.1239	36.7113	59.142	40.3983	49.8993	53.4566
ENSGALG00000002312	434.188	471.214	582.196	446.021	513.54	480.759	413.735	532.176	418.488	469.584	351.677	514.01	609.321	518.835	316.713	571.706	559.939	449.094	589.932
ENSGALG00000002313	1077.12	972.571	1098.25	1089.26	1172.95	1125.43	994.299	992.207	1031.6	1081.88	851.103	1133.36	959.681	1350.72	1314.76	1580.71	1411.12	1270.69	1240.96
ENSGALG00000002314	5.56651	8.03777	4.35124	6.06831	13.534	14.6517	2.4266	8.48766	3.84639	16.1132	2.3086	15.0481	9.13982	8.73039	6.84449	2.68827	1.87899	8.12314	12.4096
ENSGALG00000002315	333.99	343.615	476.026	399.497	391.734	402.922	594.516	425.232	346.176	511.018	512.509	478.37	597.135	572.464	362.758	415.786	657.647	596.471	487.791
ENSGALG00000002316	141.946	125.59	146.202	162.327	150.378	143.77	198.374	113.735	101.545	181.849	160.832	183.745	182.796	127.214	143.112	128.141	232.995	192.635	202.371
ENSGALG00000002318	55.6651	110.519	64.3984	64.7287	72.1814	78.7529	71.5846	82.3303	88.4671	55.2451	49.2501	57.0243	70.0719	73.5847	144.979	118.284	87.3731	84.7128	97.3673
ENSGALG00000002319	0	2.00944	1.7405	1.01139	3.00756	2.74719	0.606649	6.79013	4.61567	4.60376	6.15626	3.16801	0	2.4944	3.11113	1.79218	0.939495	1.16045	2.86375
ENSGALG00000002321	1800.77	1426.7	2667.31	2609.88	2651.91	2638.22	2694.13	2195.76	1327.01	2631.05	2654.12	2596.98	3150.19	2640.32	1685.61	1719.6	3240.32	3198.2	2909.57
ENSGALG00000002325	0	2.00944	0	4.04554	1.50378	0	0	0	0.769279	4.60376	0	0	1.5233	0	0	0	0	2.3209	0
ENSGALG00000002326	139.163	74.3494	62.6579	94.5646	76.6927	79.6686	76.4378	79.784	114.623	73.6602	101.578	57.8163	67.0253	72.3375	167.379	106.635	126.832	141.575	104.049
ENSGALG00000002329	0	0	0	0	0	0	0	0	0	0	0	0	0	0	0	0	0	0	0
ENSGALG00000002335	3470.72	4098.26	2236.54	2446.54	2555.67	2774.67	2078.38	2487.73	3510.22	2205.2	2280.9	2319.78	1104.39	1878.28	4831.58	4740.32	2842.91	3405.92	3079.48
ENSGALG00000002336	1352.66	1177.53	754.506	880.411	860.913	936.793	745.572	835.185	1283.93	858.602	834.943	866.452	418.908	750.814	1804.46	1961.54	1141.49	1123.31	1094.91
ENSGALG00000002341	2042.91	1995.38	1247.94	1115.56	1195.5	2134.57	2180.3	1864.74	1837.81	1312.07	2026.95	1269.58	2650.55	1485.41	2238.77	1360.27	2227.54	2266.36	2392.18
ENSGALG00000002345	526.035	512.408	425.552	392.923	390.23	639.18	684.301	683.256	439.258	402.829	601.775	390.458	671.777	390.373	553.781	344.099	662.344	664.937	689.208
ENSGALG00000002346	158.645	164.774	133.148	114.287	127.069	131.865	141.349	110.34	199.243	147.32	235.477	136.225	162.993	148.417	240.179	250.01	222.66	204.239	199.508
ENSGALG00000002347	130.813	135.637	110.522	104.173	135.34	136.444	140.743	137.5	120.008	133.509	126.203	112.464	138.621	96.0343	153.068	172.946	186.02	172.907	162.279
ENSGALG00000002350	197.611	316.487	201.898	216.942	218.8	234.427	210.507	188.426	305.404	333.773	273.184	260.569	161.47	187.08	525.159	356.644	240.511	342.332	288.284
ENSGALG00000002353	13.9163	22.1039	31.3289	53.6034	24.8123	11.9045	13.9529	67.0525	31.5404	18.415	7.69533	22.1761	31.9894	16.2136	3.11113	5.37655	9.39495	2.3209	4.77291
ENSGALG00000002354	239.36	235.105	218.432	214.919	254.139	245.416	271.172	208.796	196.935	214.075	293.962	266.905	234.589	296.833	268.179	284.957	317.549	306.359	294.011
ENSGALG00000002356	155.862	76.3589	100.079	76.3596	103.761	77.8371	106.77	94.213	90.0056	80.5658	113.121	76.8243	70.0719	69.8431	126.312	137.102	109.921	163.623	105.004
ENSGALG00000002358	339.557	223.048	314.16	229.585	255.642	309.517	343.97	336.111	184.627	370.603	308.583	303.337	524.016	271.889	242.668	271.516	508.267	402.676	464.881
ENSGALG00000002362	147.512	147.694	333.305	435.402	263.161	308.601	362.776	362.423	220.783	276.226	380.919	341.354	350.36	314.294	142.49	145.167	357.948	305.198	236.736
ENSGALG00000002363	3056.01	2668.54	3341.75	3051.86	3372.97	3368.06	3393.6	2957.95	2483.23	3646.18	3781.48	3516.5	4323.13	4121.99	3267.93	3620.21	4570.65	4058.09	4226.89
ENSGALG00000002364	1210.72	1090.12	769.3	837.933	989.486	876.355	835.963	749.46	1015.45	879.319	928.826	943.276	731.185	897.983	1592.28	1486.62	1201.61	1315.95	1085.36
ENSGALG00000002367	27.8325	42.1983	25.2372	48.5465	24.0605	16.4832	20.0194	27.1605	20.7705	4.60376	13.0821	22.1761	6.09321	7.48319	44.178	53.7655	30.0639	27.8508	30.5466
ENSGALG00000002369	0	2.00944	0	0	0	0	0	0.848766	0	0	0	0	0	0	0	0.896091	0.939495	0	0
ENSGALG00000002370	5.56651	0	0	1.01139	1.50378	0	1.2133	9.33642	0	0	5.38673	0	4.56991	0	11.2001	10.7531	0.939495	5.80224	0
ENSGALG00000002371	2321.23	2290.77	1582.11	1657.66	1712.05	2252.7	1853.31	1831.64	1962.43	1664.26	1693.74	1755.08	1501.98	1572.72	2701.08	2308.33	2295.19	2604.05	2321.54
ENSGALG00000002372	38.9655	43.203	46.1232	53.6034	57.1436	56.7753	59.4516	57.7161	27.694	32.2263	48.4806	64.9443	42.6525	56.1239	60.9781	54.6616	76.0991	88.1941	47.7291
ENSGALG00000002374	47.3153	13.0614	17.405	17.1936	10.5264	18.3146	18.8061	11.034	36.1561	11.5094	13.8516	14.2561	10.6631	22.4496	28.0002	25.0906	22.5479	27.8508	15.2733
ENSGALG00000002375	1430.59	1580.43	946.83	1068.53	997.757	993.568	857.196	1097.45	1704.72	1063.47	887.271	1115.93	895.702	1193.57	1627.74	2031.44	1667.6	1354.24	1166.5
ENSGALG00000002377	10339.8	10560.6	15624.4	25012.1	27434.2	14773.5	22569.8	15732.7	10614.5	24680.8	94197.8	18621.6	20360.5	17094.1	16414.9	13550.7	16725.8	47229.1	23869.3
ENSGALG00000002379	790.444	719.381	869.378	822.762	800.01	912.984	964.573	858.102	585.421	768.828	894.967	934.564	1057.17	966.579	772.182	706.12	843.667	948.087	954.582
ENSGALG00000002383	0	0	0	0	0	0	0	0	1.53856	0	0	1.58401	0	0	0.622226	0	0.939495	0	0
ENSGALG00000002386	147.512	161.76	102.689	128.446	119.55	135.528	120.723	157.022	162.318	85.1696	95.4221	101.376	103.585	59.8655	135.645	115.596	157.835	140.414	101.186
ENSGALG00000002388	1689.43	1747.21	1994.61	1834.65	1905.29	1797.58	1872.12	1733.18	1808.57	2046.37	2370.16	2098.02	2519.54	2205.05	1923.3	2147.04	2394.77	2149.15	2312.95
ENSGALG00000002389	116.897	98.4627	101.819	118.332	107.52	77.8371	51.5652	152.778	184.627	96.679	71.5666	109.296	73.1185	119.731	107.023	153.232	155.956	170.586	160.37
ENSGALG00000002390	5.56651	4.01889	1.7405	16.6879	14.2859	2.74719	7.27979	8.48766	10.7699	4.60376	58.4845	6.33603	9.13982	8.73039	16.1779	8.96091	2.81849	15.0858	8.59124
ENSGALG00000002394	222.66	189.892	114.873	121.872	99.2494	253.658	235.38	250.386	201.551	115.094	256.254	131.473	278.764	92.2927	221.512	109.323	290.304	333.049	314.057
ENSGALG00000002395	2.78325	10.0472	6.96199	1.01139	7.51889	5.49439	7.27979	5.09259	6.92351	13.8113	3.07813	12.6721	10.6631	16.2136	9.95562	11.6492	2.81849	8.12314	10.5004
ENSGALG00000002397	102.98	131.619	122.705	118.332	148.874	109.888	154.696	186.728	90.7749	128.905	142.364	124.345	173.657	149.664	148.712	141.582	186.96	172.907	154.642
ENSGALG00000002399	289.458	283.332	151.423	187.106	178.198	308.601	314.851	312.346	261.555	161.132	297.809	224.137	271.148	170.866	278.757	217.75	321.307	285.47	305.466
ENSGALG00000002403	200.394	173.817	153.164	176.992	190.228	163.916	148.022	154.475	168.472	126.603	171.606	173.449	85.305	188.327	238.313	282.269	209.507	221.646	200.462
ENSGALG00000002407	80.7144	111.524	51.3447	97.5987	95.4899	64.1012	86.1442	101.852	128.47	115.094	147.75	154.441	79.2117	108.506	205.957	116.492	25.3664	129.97	85.9124
ENSGALG00000002408	139.163	139.656	175.79	217.448	161.656	206.04	203.834	170.602	147.702	172.641	225.473	220.969	237.635	174.608	158.668	178.322	252.724	246.015	255.828
ENSGALG00000002412	375.739	373.756	397.704	381.292	369.929	486.253	458.627	414.198	353.868	379.81	417.087	378.578	536.203	400.351	456.714	350.372	576.85	458.377	523.111
ENSGALG00000002413	331.207	366.723	319.381	323.138	372.937	370.871	308.178	332.716	350.022	188.754	270.876	275.617	269.625	189.574	402.58	358.437	203.871	371.344	354.15
ENSGALG00000002414	161.429	183.864	191.455	178.51	193.987	180.399	208.081	182.485	207.705	181.849	200.079	192.457	172.133	195.81	215.912	270.62	232.995	251.817	296.875
ENSGALG00000002415	456.454	393.851	438.605	514.29	427.825	484.422	491.993	492.284	361.561	497.206	478.649	510.05	574.285	468.947	484.092	462.383	504.509	540.769	540.293
ENSGALG00000002417	189.261	148.699	200.157	253.858	249.627	174.905	214.754	233.411	140.009	214.075	217.008	178.201	223.926	150.911	143.112	157.712	201.052	229.769	220.508
ENSGALG00000002419	77.9311	106.501	60.9174	66.2458	78.1965	118.129	105.557	108.642	112.315	46.0376	117.739	63.3603	83.7817	58.6183	176.712	117.388	133.408	111.403	148.915
ENSGALG00000002421	860.025	869.084	1140.03	1271.31	1140.62	1291.18	1270.93	1366.51	765.433	1231.51	1177.39	1205.43	1332.89	1204.79	976.273	778.703	1157.46	1438.96	1184.64
ENSGALG00000002424	203.178	157.741	138.37	142.605	134.588	138.275	168.649	165.509	154.625	193.358	194.692	170.281	164.517	129.709	212.179	230.295	229.237	211.202	203.326
ENSGALG00000002426	41.7488	33.1558	60.9174	53.6034	58.6474	47.618	42.4655	52.6235	44.6182	64.4527	58.4845	47.5202	63.9787	73.5847	59.1115	62.7264	70.4622	67.306	76.3665
ENSGALG00000002427	0	3.01417	7.83224	14.1594	6.01511	6.41012	6.06649	2.5463	17.6934	6.90564	6.15626	5.54402	16.7563	11.2248	8.71116	7.16873	7.51596	9.28359	7.63665
ENSGALG00000002428	2.78325	11.0519	3.48099	13.6537	8.27078	9.15731	9.09974	5.94136	8.46207	4.60376	19.2383	11.088	3.04661	1.2472	4.35558	3.58437	8.45546	16.2463	12.4096
ENSGALG00000002430	512.119	548.578	453.4	446.527	406.02	604.383	660.035	604.321	447.72	432.754	606.392	472.826	729.662	465.205	586.137	420.267	791.055	714.837	727.391
ENSGALG00000002431	119.68	104.491	132.278	152.719	175.942	104.393	118.903	106.096	156.164	179.547	130.821	103.752	82.2584	57.3711	201.601	169.361	209.507	138.093	165.143
ENSGALG00000002432	58.4483	64.3022	38.2909	49.5579	70.6776	21.9775	73.4046	44.1358	43.8489	98.9809	93.883	107.712	30.4661	49.8879	62.8448	57.3499	15.0319	54.5411	67.7753
ENSGALG00000002437	367.389	311.464	382.039	473.328	418.802	478.012	434.968	387.886	249.246	462.678	362.45	447.482	485.934	432.778	380.18	399.657	498.872	428.206	481.109
ENSGALG00000002439	1678.3	1930.07	788.445	757.022	803.018	1204.19	1147.17	1061.81	1977.05	729.696	1251.26	787.251	1049.56	905.466	2295.39	1588.77	1425.21	1444.76	1464.33
ENSGALG00000002442	8.34976	6.02833	12.1835	6.06831	7.51889	7.32585	7.27979	5.09259	9.23135	0	6.9258	12.6721	3.04661	2.4944	11.8223	17.0257	8.45546	17.4067	4.77291
ENSGALG00000002443	180.911	192.907	271.518	308.978	216.544	256.405	174.108	347.994	228.476	161.132	111.582	237.601	184.32	173.361	153.068	194.452	184.141	213.523	209.053
ENSGALG00000002445	990.838	834.924	865.027	835.91	909.786	911.152	953.653	780.864	786.203	1058.87	897.275	1125.44	801.257	977.804	1130.58	1069.04	1310.6	1228.92	1227.59
ENSGALG00000002447	1077.12	866.07	1166.13	1268.28	1285.73	1124.52	1220.58	924.306	1197.77	1284.45	1559.07	1254.53	1258.25	1280.87	1224.54	1201.66	1564.26	1614.18	1490.1
ENSGALG00000002448	2290.62	2098.86	3024.11	3026.07	2783.49	2909.28	3505.83	2924.85	1983.2	3114.45	3408.26	2996.94	3700.1	3075.59	2437.88	2488.45	3969.37	3356.02	3594
ENSGALG00000002450	197.611	167.789	209.73	262.96	194.739	217.944	197.161	215.586	180.781	211.773	168.528	179.785	194.983	190.821	164.89	169.361	236.753	210.041	187.098
ENSGALG00000002452	0	0	0.870249	6.57401	0	1.83146	0.606649	2.5463	0	2.30188	1.53907	1.58401	0	0	2.4889	3.58437	0.939495	2.3209	2.86375
ENSGALG00000002453	86.2809	126.595	91.3761	122.883	95.4899	89.7417	70.3713	72.1451	123.854	96.679	57.715	97.4164	121.864	106.012	103.912	111.115	78.9176	60.3433	74.4574
ENSGALG00000002455	144.729	140.661	114.873	110.747	127.821	105.309	135.889	167.207	118.469	89.7734	88.4963	130.681	94.4448	101.023	157.423	187.283	163.472	129.97	156.551
ENSGALG00000002457	72.3646	64.3022	102.689	118.838	103.009	87.9102	110.41	115.432	75.3893	131.207	103.117	105.336	162.993	107.259	70.9338	71.6873	131.529	109.082	142.233
ENSGALG00000002458	395.222	381.794	481.247	518.335	487.976	462.444	478.04	570.371	364.638	538.64	416.317	546.482	569.715	470.194	407.558	486.578	600.338	550.053	558.43
ENSGALG00000002461	256.059	230.081	260.204	227.562	270.68	265.562	225.067	250.386	220.783	177.245	163.911	269.281	179.75	271.889	199.112	253.594	244.269	210.041	239.6
ENSGALG00000002463	77.9311	57.2691	93.1166	108.218	83.4597	100.73	117.083	110.34	52.311	92.0752	71.5666	83.1604	115.771	87.3039	51.0225	56.4538	90.1916	110.243	78.2757
ENSGALG00000002466	5.56651	11.0519	12.1835	31.353	10.5264	3.66292	6.67314	6.79013	12.3085	9.20752	39.2462	10.296	1.5233	13.7192	19.289	10.7531	11.2739	19.7276	10.5004
ENSGALG00000002467	598.4	765.598	590.029	529.966	557.902	520.135	382.189	766.435	902.364	474.187	364.759	472.826	347.313	411.576	600.448	859.352	521.42	602.273	353.195
ENSGALG00000002469	509.335	460.163	456.01	438.941	468.427	506.399	470.76	465.124	516.955	464.98	567.146	467.282	542.296	506.363	603.559	617.407	550.544	633.605	573.704
ENSGALG00000002470	8.34976	4.01889	5.22149	22.7562	8.27078	7.32585	6.67314	9.33642	8.46207	6.90564	6.9258	16.6321	9.13982	3.7416	3.11113	7.16873	13.1529	12.7649	0.954582
ENSGALG00000002473	52.8818	45.2125	22.6265	32.3643	41.3539	24.7247	26.6926	22.0679	37.6947	36.8301	26.9337	30.8881	56.3622	59.8655	42.9336	40.3241	48.8538	40.6157	55.3657
ENSGALG00000002477	400.789	388.827	372.466	303.416	342.861	368.124	328.197	359.877	318.481	294.641	197	295.417	201.076	265.653	423.114	433.708	329.763	322.605	354.15
ENSGALG00000002478	7823.73	8000.6	7172.59	6893.6	7033.17	7179.33	7526.7	6972.61	7694.33	7354.51	7402.14	6821.53	6993.48	7281.15	9620.86	9627.61	7603.34	7976.93	8648.51
ENSGALG00000002479	0	0	2.61075	3.53985	2.25567	1.83146	3.03325	1.69753	6.15423	6.90564	0.769533	2.37601	1.5233	1.2472	2.4889	0	1.87899	4.6418	1.90916
ENSGALG00000002484	342.34	368.733	415.109	466.754	483.465	462.444	582.384	445.602	318.481	692.866	899.584	616.179	653.497	426.542	382.047	396.072	408.681	927.199	567.976
ENSGALG00000002485	208.744	225.058	393.352	493.051	382.712	349.809	339.117	427.778	221.552	290.037	322.434	376.202	479.84	309.305	207.201	264.347	458.474	408.478	402.834
ENSGALG00000002486	640.148	444.087	638.762	649.815	664.67	629.107	598.156	544.908	497.723	715.885	637.943	709.635	595.611	730.858	625.959	701.64	838.03	775.18	678.708
ENSGALG00000002487	1266.38	1520.14	1120.01	1133.26	1087.23	1102.54	1095.61	937.886	1539.33	1167.05	1340.53	1085.04	959.681	1153.66	1813.17	1778.74	1266.44	1271.85	1244.77
ENSGALG00000002488	1436.16	1439.77	1718.74	1511.52	1659.42	1600.7	1728.95	1330.02	1330.85	1714.9	1726.06	1698.85	2018.38	1896.99	1625.25	1457.04	1811.35	1859.04	1941.62
ENSGALG00000002489	409.138	367.728	301.976	300.382	331.583	282.045	328.804	295.37	350.022	269.32	344.751	291.457	245.252	273.136	459.203	451.63	363.585	382.948	378.014
ENSGALG00000002490	2045.69	1856.73	3055.44	2794.96	3033.87	2813.13	3087.85	2872.22	1656.26	3112.14	2985.02	3008.03	3750.37	3190.33	1998.59	2104.92	3276.96	3076.35	3260.85
ENSGALG00000002492	36.1823	28.1322	35.6802	32.87	41.3539	51.2809	46.712	56.0185	50.7724	62.1508	45.4024	30.0961	39.6059	34.9216	44.8003	37.6358	26.3059	46.418	48.6837
ENSGALG00000002495	876.725	780.669	1579.5	1555.51	1417.31	1424.88	1624.61	1411.5	681.581	1118.71	1596.01	1401.85	1926.98	1355.7	715.56	711.497	1755.92	1630.43	1357.42
ENSGALG00000002496	0	2.00944	0.870249	0	3.75945	0	0	1.69753	0	0	0.769533	0	0	0	1.24445	0	0	1.16045	2.86375
ENSGALG00000002497	286.675	248.166	228.005	247.284	220.304	248.163	209.901	209.645	225.399	165.735	230.09	220.177	182.796	178.349	256.357	307.359	330.702	242.534	292.102
ENSGALG00000002499	815.493	773.636	538.684	562.836	630.835	693.208	613.929	614.506	753.124	683.659	768.763	716.763	487.457	704.667	1022.32	1026.02	850.243	829.721	808.531
ENSGALG00000002500	77.9311	118.557	202.768	172.947	130.829	130.95	144.383	207.948	114.623	133.509	88.4963	144.145	196.506	122.225	65.956	108.427	119.316	131.131	93.549
ENSGALG00000002501	300.591	303.426	224.524	204.3	235.341	282.961	257.826	193.519	236.938	290.037	263.95	270.865	262.008	254.429	355.913	325.281	272.454	251.817	324.558
ENSGALG00000002503	0	2.00944	0.870249	1.51708	0.751889	6.41012	1.2133	2.5463	0	0	1.53907	0.792004	0	11.2248	3.11113	4.48046	6.57647	1.16045	0.954582
ENSGALG00000002504	381.306	414.95	209.73	198.232	263.161	285.708	281.485	276.698	405.41	267.018	318.587	262.153	240.682	305.564	481.603	493.746	372.04	327.247	376.105
ENSGALG00000002506	77.9311	65.3069	60.9174	81.9222	66.1662	101.646	67.9447	67.0525	65.3887	55.2451	62.3322	69.6963	68.5486	78.5735	87.1116	90.5052	101.466	85.8732	114.55
ENSGALG00000002507	19.4828	19.0897	20.886	15.1708	9.77456	11.9045	16.9862	25.463	23.0784	25.3207	8.46486	6.33603	18.2796	12.472	42.9336	17.9218	19.7294	15.0858	13.3641
ENSGALG00000002510	222.66	159.751	221.913	244.25	205.266	227.101	232.347	242.747	179.242	197.962	208.543	232.849	207.169	185.833	271.291	224.919	308.155	279.668	265.374
ENSGALG00000002511	2.78325	13.0614	6.09174	11.1252	3.00756	2.74719	4.8532	2.5463	3.84639	2.30188	7.69533	4.75202	4.56991	16.2136	12.4445	14.3375	6.57647	11.6045	10.5004
ENSGALG00000002514	4455.99	4474.03	3824.74	4022.28	3930.12	3866.22	4070.62	3882.25	4632.6	3777.39	4493.3	3819.83	3614.8	3570.73	5309.45	5659.71	4794.25	4537.36	4871.23
ENSGALG00000002515	7183.58	6570.88	8304.78	6509.28	7869.27	7897.27	7765.11	7368.98	6173.46	7584.7	6248.61	7398.9	8442.14	8404.87	7583.07	8710.01	8163.28	7964.16	9362.54
ENSGALG00000002517	0	1.00472	4.35124	8.59678	0.751889	5.49439	1.81995	16.9753	4.61567	0	0	0	4.56991	0	1.24445	0	0.939495	1.16045	0
ENSGALG00000002519	442.537	374.761	516.057	489.511	487.224	434.972	577.53	478.704	316.943	598.489	490.192	478.37	677.87	527.565	415.025	399.657	625.704	555.855	578.477
ENSGALG00000002523	342.34	304.431	295.885	299.37	292.485	374.534	462.267	378.55	303.096	280.829	387.845	254.233	379.302	183.338	371.469	259.867	533.633	511.758	411.425
ENSGALG00000002524	868.375	852.004	936.387	851.081	859.409	860.787	1063.46	818.21	758.509	1028.94	1145.83	953.572	1223.21	1095.04	868.005	918.494	1140.55	1071.09	993.72
ENSGALG00000002525	345.123	361.7	307.198	361.065	384.215	369.04	365.203	376.852	334.636	317.66	304.735	304.921	257.438	309.305	490.314	435.5	354.19	410.799	472.518
ENSGALG00000002527	428.621	381.794	358.542	338.308	396.246	441.382	366.416	321.682	377.716	476.489	355.524	393.626	269.625	334.249	474.136	563.642	579.669	437.489	476.336
ENSGALG00000002528	595.616	609.866	1007.75	850.07	751.889	847.967	951.226	850.463	556.958	768.828	811.088	874.372	990.147	838.117	681.96	614.719	929.161	842.486	947.9
ENSGALG00000002529	475.936	504.37	403.795	335.274	386.471	422.152	562.971	494.83	399.256	504.112	408.622	449.066	482.887	417.812	475.381	360.229	566.516	624.322	479.2
ENSGALG00000002531	1803.55	1492.01	1658.69	1759.81	1788.74	1844.28	1841.18	1532.87	1513.17	1928.98	2313.22	1759.83	1837.1	1708.66	1941.97	1997.39	2564.82	2320.9	2153.54
ENSGALG00000002532	47.3153	50.2361	93.9868	78.8881	92.4824	60.4383	40.6455	45.8333	47.6953	50.6414	50.7892	64.9443	132.527	91.0455	71.556	68.999	87.3731	125.328	97.3673
ENSGALG00000002536	1230.2	1450.82	992.954	897.099	947.38	933.13	982.772	934.491	1470.86	1008.22	1169.69	1020.89	1032.8	1173.61	1722.94	1827.13	1170.61	1184.82	1161.73
ENSGALG00000002539	80.7144	99.4675	115.743	128.446	105.264	88.8259	99.4905	114.583	103.853	64.4527	91.5744	118.009	120.341	117.237	143.112	147.855	108.042	107.922	111.686
ENSGALG00000002542	336.774	275.294	321.122	325.666	304.515	318.674	412.522	369.213	296.172	301.546	328.591	299.377	303.137	293.092	344.713	359.333	325.065	389.911	355.104
ENSGALG00000002543	303.375	312.468	300.236	300.887	319.553	357.135	298.472	291.127	251.554	269.32	342.442	298.585	262.008	296.833	385.78	377.254	416.196	410.799	427.653
ENSGALG00000002544	161.429	138.652	182.752	220.988	209.025	153.843	129.216	189.275	177.703	177.245	151.598	185.329	182.796	163.383	134.401	172.05	218.902	210.041	168.006
ENSGALG00000002546	932.39	1027.83	537.814	1062.46	887.229	646.506	633.342	659.491	1456.25	1114.11	1569.85	1042.28	511.83	699.678	1413.08	1249.15	847.425	1197.58	848.623
ENSGALG00000002548	1060.42	1045.92	788.445	1011.89	822.567	827.821	646.082	887.809	1229.31	946.073	828.017	868.036	715.952	810.679	1097.61	1209.72	1038.14	1061.81	827.622
ENSGALG00000002549	8.34976	2.00944	2.61075	0.505693	1.50378	0	1.2133	2.5463	0	0	0.769533	2.37601	0	1.2472	3.11113	0	1.87899	3.48135	0.954582
ENSGALG00000002550	5.56651	4.01889	1.7405	2.02277	4.51134	0	0	1.69753	3.84639	2.30188	0.769533	2.37601	0	1.2472	7.46671	8.96091	4.69748	2.3209	4.77291
ENSGALG00000002551	25.0493	48.2266	28.7182	55.6262	51.8804	35.7135	52.7785	46.6821	39.2332	73.6602	67.7189	60.1923	30.4661	39.9104	57.2448	47.4928	26.3059	56.862	57.2749
ENSGALG00000002553	748.695	816.839	532.592	669.537	629.331	646.506	414.948	519.445	735.431	430.452	273.184	476.786	237.635	376.654	937.072	1026.92	678.316	805.352	648.161
ENSGALG00000002554	1928.79	1463.88	1487.25	1055.38	1296.26	1612.6	1685.27	835.185	1229.31	1848.41	971.92	2033.86	1041.94	1304.57	1953.79	1888.06	4367.71	2662.07	2789.29
ENSGALG00000002555	1143.92	1211.69	1067.8	731.232	942.117	1010.05	1038.58	1290.97	1011.6	853.998	652.564	968.62	886.562	1118.74	1227.65	2200.8	1848.93	1365.85	1626.61
ENSGALG00000002556	16.6995	8.03777	13.0537	8.59678	19.5491	10.073	7.27979	7.63889	8.46207	2.30188	4.6172	5.54402	9.13982	0	16.1779	8.96091	15.9714	17.4067	17.1825
ENSGALG00000002557	80.7144	53.2503	26.9777	24.7789	35.3388	43.9551	36.399	56.0185	31.5404	85.1696	63.8712	52.2722	48.7457	36.1688	62.2226	86.0248	97.7075	95.1568	69.6845
ENSGALG00000002558	13.9163	8.03777	6.09174	19.2163	15.7897	13.736	23.0527	5.94136	7.69279	16.1132	40.0157	30.0961	13.7097	19.9552	14.9334	7.16873	13.1529	42.9366	20.0462
ENSGALG00000002561	0	5.02361	6.09174	16.1822	3.00756	7.32585	3.6399	11.8827	6.92351	27.6226	7.69533	0.792004	3.04661	4.98879	3.11113	3.58437	8.45546	3.48135	7.63665
ENSGALG00000002562	189.261	187.883	160.996	202.783	177.446	190.472	158.336	131.559	229.245	191.056	170.836	153.649	181.273	133.45	219.646	240.153	247.087	208.881	192.826
ENSGALG00000002563	61.2316	60.2833	159.255	115.298	92.4824	115.382	120.117	112.037	69.2351	103.585	80.801	135.433	194.983	89.7983	62.2226	80.6482	162.533	134.612	128.869
ENSGALG00000002564	584.483	538.531	746.673	570.422	732.34	717.933	581.777	697.685	540.803	651.432	567.915	619.347	810.397	689.701	669.515	603.966	624.764	926.038	792.303
ENSGALG00000002569	2772.12	2680.6	3487.09	3527.21	3451.92	3591.5	4054.24	3194.75	2533.24	3639.27	4831.9	3532.34	4577.52	3755.32	2969.26	2859.43	4539.64	4134.68	4260.3
ENSGALG00000002570	2.78325	2.00944	2.61075	3.03416	3.75945	1.83146	3.03325	0	0.769279	0	2.3086	3.16801	0	8.73039	0	0.896091	0.939495	0	0.954582
ENSGALG00000002576	41.7488	64.3022	76.5819	96.0816	130.077	61.354	116.477	74.6914	66.158	122	337.825	186.913	62.4554	103.517	104.534	73.4795	87.3731	184.511	146.051
ENSGALG00000002577	47.3153	41.1936	68.7496	68.2685	54.136	54.0281	47.3187	51.7747	29.2326	43.7357	25.3946	60.1923	83.7817	84.8095	19.289	41.2202	41.3378	51.0598	47.7291
ENSGALG00000002578	64.0148	65.3069	102.689	99.1158	90.9786	84.2473	94.6373	66.2037	43.0796	50.6414	72.3361	95.0404	99.0147	67.3487	60.9781	58.2459	119.316	100.959	94.5036
ENSGALG00000002579	988.055	1037.88	719.696	708.981	739.107	774.709	680.054	744.368	936.213	702.074	681.037	699.339	478.317	714.645	1301.7	1296.64	727.169	989.863	892.534
ENSGALG00000002581	128.03	131.619	234.097	223.516	191.732	195.051	166.829	233.411	140.009	181.849	166.219	181.369	310.754	190.821	102.667	119.18	163.472	145.056	147.006
ENSGALG00000002583	470.37	423.993	348.099	338.814	359.403	347.062	321.524	369.213	377.716	359.093	360.911	342.146	307.707	436.52	494.047	495.539	413.378	492.03	525.02
ENSGALG00000002587	573.35	517.432	721.436	727.692	713.543	657.495	657.608	677.315	503.878	771.13	809.549	738.939	808.874	651.038	684.449	638.913	778.842	811.154	798.985
ENSGALG00000002588	186.478	185.874	216.692	252.341	245.868	213.365	192.308	168.056	170.011	179.547	234.708	190.873	211.739	244.451	189.779	216.854	251.785	237.892	279.692
ENSGALG00000002591	317.291	268.261	462.972	531.989	397.749	445.961	472.58	415.895	269.248	389.018	460.95	357.194	443.281	354.204	250.757	267.931	521.42	483.907	361.787
ENSGALG00000002594	158.645	102.482	93.9868	101.139	115.039	93.4046	87.9642	114.583	163.087	135.811	103.887	92.6644	124.911	111.001	138.134	140.686	139.985	156.661	118.368
ENSGALG00000002595	531.601	457.148	995.564	1079.65	798.506	690.461	701.893	954.013	499.262	630.715	606.392	817.348	1028.23	658.521	258.224	370.982	581.548	521.042	660.571
ENSGALG00000002597	0	0	1.7405	1.01139	3.00756	0	0	1.69753	0	2.30188	0	2.37601	0	0	1.24445	0	0.939495	1.16045	0
ENSGALG00000002598	509.335	529.488	617.876	542.103	600.759	481.675	637.589	482.948	456.952	513.319	951.143	598.755	575.808	623.599	596.715	505.396	516.722	640.568	545.066
ENSGALG00000002599	61.2316	70.3305	45.2529	40.9611	43.6096	77.8371	100.097	46.6821	53.0802	43.7357	131.59	45.1442	92.9215	56.1239	70.3115	41.2202	135.287	87.0337	109.777
ENSGALG00000002603	623.449	600.824	833.698	821.751	775.95	851.63	855.376	850.463	568.497	835.583	873.42	844.276	897.225	708.409	691.915	694.471	989.289	1050.21	937.399
ENSGALG00000002605	83.4976	151.713	142.721	198.232	102.257	202.377	179.568	389.583	180.011	119.698	117.739	107.712	300.091	78.5735	66.5782	34.9476	197.294	132.291	126.005
ENSGALG00000002606	25931.6	25165.3	25847.3	21635.1	26606.4	25595.6	25314.9	26341.4	21846	26637.4	24377.3	27029.5	26793.4	30368	29209.2	31368.6	27007.7	29257.2	32790.8
ENSGALG00000002610	30.6158	73.3447	113.132	188.118	74.437	54.9439	48.532	154.475	66.9273	43.7357	45.4024	54.6482	62.4554	67.3487	34.2224	34.0515	60.1277	74.2687	63.957
ENSGALG00000002612	2031.78	2086.81	1553.39	1572.7	1591	1664.8	1637.95	1689.89	2209.37	1590.6	1882.28	1611.73	1497.41	1810.93	2708.55	2772.51	1790.68	1900.82	1885.3
ENSGALG00000002615	94.6306	93.4391	80.0629	109.735	72.9333	76.9214	86.7509	66.2037	76.1586	71.3583	61.5626	97.4164	99.0147	69.8431	72.1782	90.5052	175.686	121.847	89.7307
ENSGALG00000002616	1692.22	1736.16	1816.21	1545.4	1775.21	1822.3	1981.32	1706.02	1594.72	2048.67	1890.74	1824.78	2051.89	1926.92	2040.9	1906.88	2256.67	2085.33	2187.9
ENSGALG00000002618	180.911	250.176	248.021	269.534	271.432	270.141	269.352	301.312	218.475	283.131	286.266	278.785	300.091	301.822	258.846	285.853	285.607	300.556	291.147
ENSGALG00000002621	69.5813	67.3164	60.0472	43.9953	63.1587	48.5338	41.8588	50.0772	56.1574	41.4339	46.9415	66.5283	47.2224	41.1576	57.2448	52.8694	52.6117	83.5523	76.3665
ENSGALG00000002622	66.7981	89.4202	83.5439	114.287	101.505	86.9945	69.7647	109.491	82.3129	27.6226	60.0236	88.7044	70.0719	76.0791	57.867	52.8694	74.2201	35.9739	60.1387
ENSGALG00000002623	25.0493	21.0992	25.2372	21.7448	23.3086	10.073	23.6593	29.7068	12.3085	29.9245	28.4727	30.0961	31.9894	32.4272	20.5335	29.571	26.3059	31.3321	21.0008
ENSGALG00000002624	949.089	1023.81	687.496	621.496	710.535	721.596	809.877	631.482	963.907	851.696	1010.4	788.835	671.777	785.735	1255.65	1238.4	955.467	845.967	925.944
ENSGALG00000002630	175.345	182.859	238.448	205.311	151.13	177.652	189.881	170.602	137.701	204.867	169.297	144.937	164.517	173.361	182.934	157.712	221.721	214.683	248.191
ENSGALG00000002631	125.246	110.519	96.5976	141.594	118.047	109.888	77.0445	89.9692	110.776	55.2451	59.254	83.9524	33.5127	62.3599	110.134	135.31	86.4336	107.922	106.913
ENSGALG00000002632	253.276	236.11	219.303	205.817	261.657	181.315	160.155	230.016	308.481	225.584	203.926	251.065	201.076	255.676	282.491	363.813	262.119	284.31	273.965
ENSGALG00000002634	398.005	334.572	454.27	460.686	488.728	452.371	535.671	433.719	358.484	435.056	479.419	469.658	466.131	500.127	410.669	405.033	662.344	539.609	514.52
ENSGALG00000002637	0	1.00472	0.870249	0.505693	0	0	0	0	1.53856	0	0	1.58401	0	0	1.86668	1.79218	1.87899	1.16045	0
ENSGALG00000002638	2.78325	5.02361	6.09174	6.06831	4.51134	0.915731	4.24655	3.39506	9.23135	4.60376	10.0039	8.71204	0	7.48319	7.46671	10.7531	12.2134	5.80224	3.81833
ENSGALG00000002639	570.567	653.069	503.874	533	551.135	478.012	468.333	542.361	583.113	522.527	644.869	529.058	484.41	589.925	755.382	767.95	453.776	609.236	567.976
ENSGALG00000002643	5.56651	5.02361	2.61075	7.58539	3.75945	6.41012	7.27979	7.63889	3.84639	6.90564	3.84766	2.37601	4.56991	4.98879	2.4889	7.16873	4.69748	3.48135	5.72749
ENSGALG00000002644	1561.41	1571.38	3053.7	3606.1	3058.69	2930.34	3395.42	3472.3	1282.39	2559.69	3434.43	2959.72	3342.13	2526.82	1548.72	1556.51	3809.65	4197.34	2893.34
ENSGALG00000002645	83.4976	149.704	67.8794	111.758	124.814	72.3428	97.6706	145.139	235.399	71.3583	196.231	169.489	56.3622	113.495	227.112	135.31	47.9143	103.28	96.4128
ENSGALG00000002646	1283.08	1203.66	1014.71	918.338	1086.48	1004.56	1027.06	1199.31	1198.54	1005.92	1057.34	1083.46	793.641	1204.79	1440.45	1517.08	1133.03	1167.41	1254.32
ENSGALG00000002647	61.2316	128.604	65.2686	94.5646	114.287	67.7641	99.4905	83.179	115.392	96.679	120.047	81.5764	76.1651	113.495	197.246	160.4	47.9143	59.1829	78.2757
ENSGALG00000002648	80.7144	93.4391	71.3604	128.446	68.4219	90.6574	75.8312	117.13	89.2364	82.8677	101.578	65.7363	50.269	92.2927	73.4227	102.154	71.4017	83.5523	71.5936
ENSGALG00000002649	960.222	913.292	1007.75	910.753	903.771	923.973	953.653	855.556	968.522	1086.49	980.385	1009.8	787.548	859.32	1214.59	1219.58	1267.38	1314.79	1102.54
ENSGALG00000002651	203.178	233.095	245.41	411.128	265.417	221.607	192.915	443.904	310.019	181.849	154.676	228.889	216.309	179.597	132.534	172.946	199.173	189.153	206.19
ENSGALG00000002652	19.4828	29.1369	18.2752	26.296	35.3388	26.5562	18.8061	16.9753	19.232	0	9.2344	0	24.3728	0	0	21.5062	10.3344	34.8135	0
ENSGALG00000002653	473.153	529.488	459.491	438.941	487.224	505.484	484.713	493.133	417.718	508.716	534.056	428.474	429.571	516.34	615.381	589.628	483.84	586.027	552.703
ENSGALG00000002655	520.468	685.22	321.992	447.538	450.382	463.36	482.893	354.784	722.353	527.131	934.983	402.338	295.521	391.62	858.05	847.702	649.191	718.318	613.796
ENSGALG00000002656	423.055	344.62	348.099	379.27	372.185	368.124	451.954	441.358	431.566	308.452	406.313	389.666	399.105	319.283	488.447	421.163	530.815	494.351	470.609
ENSGALG00000002659	896.208	788.707	885.043	900.639	887.229	867.197	1003.4	814.815	666.196	849.394	998.084	800.716	912.458	942.882	996.184	969.571	1132.09	1038.6	1018.54
ENSGALG00000002661	12777.9	12030.5	15808.1	14981.1	15742.3	15970.4	16014.9	13902.8	10423	16647.2	15292.9	15916.9	17192	16697.5	13603.7	13160.9	19047.3	17578.5	18240.1
ENSGALG00000002663	372.956	504.37	261.945	282.177	277.447	322.337	305.751	308.102	486.954	315.358	418.626	291.457	345.79	304.316	594.848	637.121	420.894	362.06	397.106
ENSGALG00000002666	542.734	539.536	528.241	566.376	557.902	550.354	496.846	449.846	522.34	476.489	447.868	494.21	432.618	468.947	621.604	643.394	643.554	630.124	581.34
ENSGALG00000002667	97.4139	111.524	114.003	189.635	120.302	112.635	84.3243	121.373	117.7	98.9809	90.8049	94.2484	63.9787	69.8431	89.6005	87.817	67.6437	100.959	99.2765
ENSGALG00000002671	356.256	335.577	296.755	230.09	321.057	343.399	292.405	325.926	252.324	340.678	244.711	334.225	236.112	362.935	326.669	552.888	573.092	432.847	438.153
ENSGALG00000002673	264.409	252.185	306.328	281.165	295.492	296.697	311.211	316.59	231.553	255.509	266.258	370.658	198.029	248.193	312.98	300.191	356.069	391.071	401.879
ENSGALG00000002675	30.6158	32.1511	22.6265	64.7287	23.3086	23.809	13.9529	30.5556	76.1586	23.0188	33.8594	30.0961	15.233	13.7192	50.4003	37.6358	47.9143	47.5784	21.0008
ENSGALG00000002678	161.429	174.822	138.37	193.175	174.438	120.877	110.41	158.719	325.405	174.943	101.578	177.409	115.771	132.203	249.513	300.191	269.635	221.646	145.096
ENSGALG00000002679	336.774	345.624	348.099	293.302	318.049	333.326	289.372	336.96	262.324	273.924	195.461	314.425	374.732	354.204	395.113	338.723	344.795	313.321	415.243
ENSGALG00000002682	236.577	201.949	139.24	154.742	145.115	192.304	158.336	179.938	187.704	161.132	196.231	199.585	111.201	154.653	240.179	251.802	209.507	204.239	190.916
ENSGALG00000002683	264.409	266.251	328.954	383.315	375.945	350.725	408.882	373.457	241.554	322.263	389.384	349.274	377.779	360.44	238.313	285.853	475.385	473.463	378.014
ENSGALG00000002686	420.271	412.941	454.27	445.01	456.397	429.478	454.38	465.972	442.335	407.433	495.579	431.642	543.819	481.419	504.625	502.707	594.701	488.549	544.112
ENSGALG00000002688	0	0	0	0	0	0	0	0	0	0	0	0	0	0	0.622226	0	0	0	0
ENSGALG00000002689	158.645	152.718	173.179	160.305	151.13	170.326	171.075	149.383	160.01	207.169	171.606	162.361	184.32	194.563	190.401	186.387	234.874	207.72	171.825
ENSGALG00000002690	253.276	218.025	227.135	270.546	257.146	263.731	249.94	203.704	240.784	313.056	313.969	269.281	217.832	276.878	281.246	336.93	332.581	287.791	345.559
ENSGALG00000002692	2.78325	2.00944	1.7405	0	2.25567	3.66292	1.2133	0.848766	0	2.30188	3.07813	0	0	0	5.60003	1.79218	1.87899	10.444	0
ENSGALG00000002693	256.059	263.237	191.455	249.812	203.01	245.416	210.507	266.512	341.56	223.282	232.399	184.537	176.703	217.013	293.691	310.944	330.702	276.187	241.509
ENSGALG00000002695	242.143	227.067	234.097	264.983	248.875	246.332	251.76	264.815	243.092	250.905	280.88	240.769	225.449	258.17	275.646	274.204	279.03	348.135	288.284
ENSGALG00000002699	512.119	505.375	458.621	543.114	464.668	482.59	373.696	497.377	499.262	421.244	304.735	441.146	287.904	341.732	611.648	551.992	465.05	497.833	539.339
ENSGALG00000002701	247.71	314.478	364.634	386.855	347.373	352.556	433.148	356.482	305.404	359.093	592.54	365.114	492.027	419.059	352.18	340.515	473.506	378.306	364.65
ENSGALG00000002703	462.02	463.177	618.747	563.342	555.646	568.669	613.323	496.528	423.103	547.848	702.584	546.482	682.44	677.229	525.159	517.941	685.832	680.023	624.297
ENSGALG00000002705	4119.22	3546.67	4081.47	4003.57	4549.68	4452.28	4060.91	4093.6	2992.5	4463.35	4180.1	4219	4933.98	5396.63	4414.07	4375.61	4902.29	4703.3	5117.51
ENSGALG00000002706	526.035	605.847	311.549	363.593	365.418	389.186	345.184	365.818	558.497	379.81	441.712	338.977	202.599	371.665	742.938	743.756	473.506	466.5	459.154
ENSGALG00000002707	253.276	239.124	442.957	530.472	372.937	358.967	363.99	495.679	262.324	280.829	240.094	388.874	380.826	263.159	217.157	267.035	396.467	432.847	297.83
ENSGALG00000002708	1497.39	1437.76	1893.66	1674.35	1760.17	1735.31	1517.23	1700.93	1309.31	1457.09	1270.5	1582.42	1795.97	1663.76	1498.32	1950.79	2058.43	1966.96	1843.3
ENSGALG00000002709	286.675	221.039	192.325	218.459	190.98	160.253	218.394	180.787	234.63	227.886	230.09	206.713	144.714	192.069	304.891	273.308	263.998	201.918	286.375
ENSGALG00000002710	136.379	150.708	143.591	162.833	163.16	146.517	150.449	124.769	144.624	170.339	127.742	148.105	129.481	147.169	221.512	220.438	177.565	191.474	222.418
ENSGALG00000002714	180.911	201.949	140.11	156.259	148.874	157.506	184.421	172.299	193.858	112.792	235.477	170.281	175.18	152.158	241.424	308.255	244.269	194.955	227.19
ENSGALG00000002719	1764.58	1899.93	1708.3	1662.21	1609.79	1491.73	1724.1	1798.53	1828.58	1611.32	1934.61	1667.96	1546.15	1872.05	2228.81	2163.16	1795.38	2007.58	2177.4
ENSGALG00000002722	2.78325	18.085	43.5124	49.0522	29.3237	30.2191	15.7729	48.3796	25.3862	20.7169	16.9297	22.1761	28.9428	33.6744	10.5778	18.8179	13.1529	19.7276	13.3641
ENSGALG00000002723	464.803	581.734	362.023	383.315	395.494	465.191	337.297	508.411	607.73	365.999	327.051	454.61	228.495	324.272	665.16	655.939	392.709	449.094	405.697
ENSGALG00000002725	100.197	123.581	197.546	224.528	131.581	130.95	140.136	183.333	102.314	126.603	125.434	119.593	176.703	109.753	84.6227	96.7779	104.284	131.131	142.233
ENSGALG00000002726	5725.15	5340.1	3402.67	3168.67	4175.24	3940.39	3257.71	3498.61	4826.46	4118.07	3760.71	4217.42	2406.82	4145.69	7184.22	7738.65	5015.03	4777.57	5134.7
ENSGALG00000002728	411.922	326.535	438.605	352.974	430.833	468.854	367.023	414.198	337.713	356.792	240.864	426.098	396.059	372.912	466.047	517.045	450.958	583.706	534.566
ENSGALG00000002729	244.926	221.039	217.562	150.191	161.656	148.348	180.175	171.451	236.169	200.264	173.914	175.033	159.947	174.608	237.068	284.061	190.718	175.228	200.462
ENSGALG00000002734	1194.02	1100.17	1188.76	1049.31	1088.74	1167.56	1208.45	1055.86	931.597	1222.3	1046.56	1212.56	1663.45	1406.84	1268.72	1530.52	1987.97	1262.57	1608.47
ENSGALG00000002735	267.192	209.987	353.321	334.263	337.598	335.158	290.585	273.303	187.704	324.565	250.868	317.593	350.36	298.08	256.357	266.139	326.944	331.888	336.967
ENSGALG00000002739	1717.27	1935.09	1839.71	1901.41	1953.41	1711.5	2050.48	1779.01	1758.57	1975.01	2296.29	1990.3	1945.26	2034.18	2243.12	2417.65	2160.84	2146.83	2282.41
ENSGALG00000002742	1322.05	1192.6	944.22	793.938	903.771	1012.8	948.8	759.645	1214.69	1079.58	938.061	1094.55	778.408	1051.39	1838.06	1668.52	1519.16	1201.06	1348.82
ENSGALG00000002744	993.622	920.325	648.335	493.556	636.098	769.214	721.306	679.013	836.206	639.923	567.915	613.011	446.328	581.195	1185.96	1078	1183.76	806.512	861.033
ENSGALG00000002750	3935.52	3647.14	3640.25	3360.33	3539.14	3759.08	3655.67	3259.26	3353.29	3883.27	3768.4	3646.38	3351.27	3645.56	4791.14	4682.97	4425.02	4273.93	4520.9
ENSGALG00000002755	44.5321	30.1417	28.7182	50.5693	33.835	40.2922	31.5458	32.2531	38.4639	55.2451	58.4845	39.6002	33.5127	37.416	46.6669	57.3499	50.7328	68.4665	43.9108
ENSGALG00000002756	386.872	357.681	529.981	555.251	590.233	510.978	530.818	510.957	313.097	476.489	487.114	536.186	621.508	563.734	345.958	438.189	678.316	577.904	568.931
ENSGALG00000002759	662.414	587.762	310.679	343.871	396.246	374.534	302.718	376.003	579.267	306.15	404.774	383.33	188.89	355.452	803.294	901.468	586.245	606.915	483.018
ENSGALG00000002761	275.542	314.478	282.831	279.142	321.809	307.686	331.231	347.994	349.253	285.433	359.372	329.473	322.94	364.182	424.358	388.904	470.687	377.146	392.333
ENSGALG00000002762	701.38	648.046	486.469	613.911	590.233	624.529	506.552	492.284	619.27	534.036	591.001	633.603	345.79	588.678	860.538	965.09	726.23	762.415	704.481
ENSGALG00000002763	400.789	245.152	232.356	496.59	470.683	311.349	376.729	221.528	442.335	476.489	1542.91	412.634	330.557	314.294	443.025	378.151	544.907	970.135	462.972
ENSGALG00000002764	6148.21	6308.65	7244.82	6674.13	7220.39	6906.44	6997.7	7105.02	5718.05	7814.89	7440.61	7492.35	7947.07	8907.49	7065.38	6891.84	7730.17	8233.39	8952.07
ENSGALG00000002765	1219.07	1253.89	1097.38	1184.33	1136.1	1179.46	1160.52	1179.78	1280.85	1141.73	1258.96	1222.85	990.147	1122.48	1635.83	1550.24	1405.49	1462.17	1528.29
ENSGALG00000002766	0	1.00472	0	0	0.751889	0	1.81995	0.848766	2.30784	0	0.769533	0	3.04661	0	1.24445	0	4.69748	2.3209	1.90916
ENSGALG00000002769	974.139	774.64	1089.55	922.384	902.267	1033.86	1128.97	854.707	865.439	1192.37	964.994	1005.84	1255.2	1036.42	1103.21	961.506	965.801	1130.28	1202.77
ENSGALG00000002771	5.56651	12.0567	24.367	35.3985	14.2859	17.3989	18.1995	11.034	18.4627	16.1132	3.84766	14.2561	10.6631	11.2248	19.9112	14.3375	18.7899	22.0485	36.2741
ENSGALG00000002773	353.473	335.577	472.545	495.073	418.802	495.411	464.694	480.401	324.636	462.678	552.525	432.434	589.518	425.295	307.38	310.944	556.181	473.463	459.154
ENSGALG00000002774	3111.68	2700.69	4110.18	3586.88	3882	4085.99	4187.09	3788.89	2479.39	4249.27	3987.72	4113.67	4799.93	4257.94	3108.02	3169.48	4767	4526.91	4905.6
ENSGALG00000002775	41.7488	41.1936	70.4901	54.1091	41.3539	54.9439	54.5985	40.7408	35.3868	52.9433	23.086	49.1042	39.6059	16.2136	48.5336	41.2202	82.6756	49.8993	60.1387
ENSGALG00000002781	539.951	594.795	361.153	307.461	390.982	381.86	402.815	316.59	571.574	389.018	648.716	346.898	414.338	354.204	692.537	756.301	653.889	457.217	509.747
ENSGALG00000002783	122.463	136.642	120.094	163.844	118.047	134.612	153.482	155.324	108.468	126.603	110.043	96.6244	109.678	154.653	141.245	172.05	209.507	164.784	154.642
ENSGALG00000002784	122.463	171.807	209.73	212.897	190.228	195.051	163.795	194.367	155.394	174.943	231.629	180.577	237.635	139.686	125.067	134.414	201.992	219.325	165.143
ENSGALG00000002786	2.78325	3.01417	1.7405	4.04554	2.25567	4.57866	9.70639	4.24383	6.92351	4.60376	1.53907	1.58401	3.04661	12.472	1.86668	4.48046	6.57647	1.16045	3.81833
ENSGALG00000002789	5354.98	5242.64	3860.42	3407.86	4009.83	3855.23	3584.09	3976.47	5352.64	3625.46	3538.31	3730.34	2746.51	3764.05	6685.2	7121.24	4363.02	4454.96	5065.01
ENSGALG00000002790	169.778	201.949	238.448	249.812	214.288	196.882	176.535	196.914	208.475	140.415	153.137	181.369	191.936	194.563	225.246	248.217	196.355	191.474	179.461
ENSGALG00000002792	5.56651	0	0.870249	0.505693	1.50378	0	0.606649	0	0	0	0	2.37601	0	0	0	0.896091	0	0	0
ENSGALG00000002797	1029.8	1038.88	1447.22	1348.18	1342.87	1475.24	1637.95	1253.63	910.826	1586	1687.59	1471.54	1777.69	1310.81	1190.32	1182.84	1911.87	1601.42	1717.29
ENSGALG00000002798	481.503	398.875	414.238	334.263	371.433	403.837	380.976	391.281	429.258	384.414	380.149	399.17	361.023	318.036	452.358	462.383	429.349	489.709	428.607
ENSGALG00000002800	58.4483	62.2927	63.5281	62.7059	49.6247	51.2809	64.3048	94.213	73.0815	66.7545	63.1017	60.1923	50.269	98.5287	101.423	120.076	45.0958	74.2687	38.1833
ENSGALG00000002802	264.409	277.303	300.236	411.128	336.846	288.455	233.56	283.488	260.016	336.075	172.375	322.345	257.438	303.069	282.491	258.074	301.578	334.209	304.512
ENSGALG00000002803	1519.66	1475.94	1341.92	1295.08	1412.05	1494.47	1320.68	1268.9	1403.16	1279.85	1324.37	1327.4	1265.86	1408.09	1917.08	1927.49	1886.51	1697.74	1707.75
ENSGALG00000002804	339.557	348.638	476.026	464.732	434.592	460.613	455.594	468.519	278.479	462.678	521.743	545.69	479.84	442.756	339.735	359.333	417.136	502.474	543.157
ENSGALG00000002813	2911.28	2421.38	4861.21	5633.92	4733.14	4727	5433.15	5418.52	2221.68	4507.08	4714.16	4840.73	5104.59	3699.19	2326.5	2442.75	5853.06	6071.47	4785.32
ENSGALG00000002816	150.296	95.4486	144.461	139.066	164.664	125.455	98.2772	96.7593	178.473	92.0752	139.285	129.097	135.574	143.428	159.29	204.309	213.265	185.672	172.779
ENSGALG00000002818	2613.48	2283.73	2488.04	2206.84	2580.48	2339.69	2652.88	2224.61	2324.76	2467.62	2674.13	2178.8	2032.09	2249.95	2999.75	2578.95	3646.18	2781.6	3021.25
ENSGALG00000002820	283.892	263.237	348.97	386.855	339.854	332.41	351.857	353.087	261.555	308.452	323.973	320.761	377.779	314.294	336.624	308.255	326.944	352.776	405.697
ENSGALG00000002827	695.813	619.913	829.347	784.33	855.65	766.467	824.437	772.377	608.5	757.319	843.408	799.132	850.003	789.477	724.893	719.561	923.524	898.188	882.988
ENSGALG00000002830	203.178	260.223	317.641	246.778	321.809	317.759	286.339	279.244	263.863	310.754	293.192	339.77	284.858	342.98	321.069	337.826	335.4	358.579	354.15
ENSGALG00000002831	144.729	137.647	139.24	133.503	164.664	144.686	135.283	178.241	173.088	117.396	99.2697	167.905	121.864	148.417	175.468	216.854	230.176	178.709	185.189
ENSGALG00000002832	38.9655	31.1464	38.2909	62.2002	40.602	56.7753	78.8644	54.321	43.0796	55.2451	88.4963	72.8643	77.6884	71.0903	44.178	64.5186	59.1882	76.5896	84.0032
ENSGALG00000002836	676.331	556.616	704.901	573.961	679.708	560.427	618.782	588.195	476.184	660.64	592.54	578.955	658.067	666.004	662.048	674.757	719.654	697.43	752.21
ENSGALG00000002837	1903.75	1765.3	3804.73	4073.86	3382	3303.04	3601.07	3850	1734.72	3443.61	3778.41	3425.42	4067.22	3216.53	1530.05	1638.95	3657.46	3979.18	3173.98
ENSGALG00000002840	935.173	909.273	1086.07	945.646	1031.59	1016.46	929.387	931.096	846.207	1047.36	734.904	970.996	974.914	885.511	785.249	1009	939.495	941.124	1072.95
ENSGALG00000002841	534.385	443.082	544.776	538.057	536.097	555.849	569.037	526.235	421.565	609.998	558.681	588.459	560.575	596.161	649.604	593.213	665.163	646.37	672.98
ENSGALG00000002843	11.133	18.085	10.443	20.7334	19.5491	10.073	18.1995	19.5216	15.3856	9.20752	28.4727	15.0481	13.7097	17.4608	13.0667	8.06482	15.0319	16.2463	11.455
ENSGALG00000002845	5.56651	8.03777	1.7405	6.06831	2.25567	3.66292	5.45985	4.24383	7.69279	4.60376	10.0039	3.16801	6.09321	6.23599	4.97781	10.7531	4.69748	3.48135	11.455
ENSGALG00000002846	61.2316	66.3116	53.9554	69.2799	59.3992	58.6068	65.5181	76.3889	71.5429	52.9433	64.6408	55.4402	53.3156	46.1463	77.156	87.817	93.01	85.8732	64.9116
ENSGALG00000002847	253.276	178.84	346.359	400.003	295.492	303.107	352.463	416.744	249.246	250.905	272.415	308.089	385.396	328.013	217.157	256.282	418.075	341.172	269.192
ENSGALG00000002848	0	0	0	0	3.75945	0	0	0	0	0	0	2.37601	0	0	0	0	0.939495	0	0
ENSGALG00000002849	102.98	80.3777	147.942	134.514	149.626	137.36	165.615	154.475	93.0828	149.622	151.598	145.729	164.517	133.45	93.3339	120.972	171.928	141.575	192.826
ENSGALG00000002850	712.513	890.183	589.158	571.939	604.519	560.427	597.55	612.809	907.749	639.923	621.783	574.203	575.808	698.431	1019.83	1075.31	641.675	707.874	679.662
ENSGALG00000002853	250.493	304.431	409.017	482.431	290.229	331.495	358.53	472.763	290.787	336.075	372.454	348.482	356.453	352.957	263.202	260.763	389.891	326.086	316.921
ENSGALG00000002854	281.109	315.483	163.607	156.259	190.98	244.5	155.909	146.836	326.174	124.302	117.739	223.345	99.0147	130.956	472.892	360.229	372.98	314.482	316.921
ENSGALG00000002855	211.527	172.812	162.736	259.926	230.078	210.618	186.241	230.864	191.55	135.811	200.848	148.897	230.019	98.5287	138.756	200.724	143.743	187.993	200.462
ENSGALG00000002856	350.69	311.464	383.78	353.985	393.99	379.113	416.768	398.071	290.787	423.546	408.622	380.162	449.374	364.182	384.536	383.527	439.684	467.661	456.29
ENSGALG00000002860	0	1.00472	0.870249	0.505693	0	0	0	0.848766	1.53856	0	0.769533	0	0	2.4944	0	0	0	4.6418	0
ENSGALG00000002861	239.36	262.232	335.916	340.331	342.861	336.073	351.25	296.219	260.786	315.358	349.368	333.433	335.127	360.44	332.891	287.645	404.923	449.094	330.285
ENSGALG00000002863	2095.79	1949.16	2205.21	2069.8	2252.66	2288.41	2366.54	2027.7	1827.04	2209.81	2240.88	2235.83	2294.09	2461.97	2432.28	2396.15	2526.3	2569.23	2707.19
ENSGALG00000002864	645.715	718.376	680.534	558.285	656.399	684.967	705.533	686.651	686.197	778.036	633.326	676.371	825.63	760.791	721.16	883.546	864.336	834.363	801.849
ENSGALG00000002866	141.946	148.699	99.2083	128.446	134.588	128.202	151.056	134.105	140.778	142.717	121.586	139.393	103.585	167.125	201.601	171.153	162.533	149.698	133.641
ENSGALG00000002868	1934.36	1728.12	4019.68	4376.77	3614.33	3584.17	4182.24	4266.75	1534.71	3307.8	3799.18	3631.34	4218.03	3273.9	1749.7	1795.77	4512.4	5038.67	3549.14
ENSGALG00000002870	281.109	270.27	297.625	323.643	335.343	271.972	271.172	293.673	311.558	317.66	287.805	306.505	222.402	320.53	401.336	431.916	341.037	389.911	334.104
ENSGALG00000002877	158.645	187.883	187.974	213.908	175.942	199.629	192.915	204.553	186.166	220.981	215.469	232.057	178.226	175.855	239.557	234.776	220.781	254.138	222.418
ENSGALG00000002878	83.4976	47.2219	30.4587	50.0636	54.8879	42.1236	57.6317	55.1698	62.3116	16.1132	66.1798	46.7282	33.5127	33.6744	69.0671	65.4147	57.3092	54.5411	56.3203
ENSGALG00000002880	464.803	427.007	591.769	627.565	583.466	612.624	635.162	549.151	360.023	534.036	498.657	565.491	613.891	578.7	462.314	496.435	741.262	661.456	639.57
ENSGALG00000002881	161.429	257.209	357.672	365.11	278.951	280.214	344.577	290.278	187.704	276.226	315.509	332.641	428.048	324.272	153.068	147.855	326.944	326.086	284.465
ENSGALG00000002882	150.296	123.581	200.157	182.555	175.942	174.905	189.275	154.475	137.701	174.943	173.145	171.073	196.506	134.697	156.801	132.622	215.144	179.87	168.006
ENSGALG00000002883	509.335	538.531	464.713	489.005	459.404	519.22	480.466	452.392	478.492	474.187	457.103	472.826	405.199	467.699	690.671	670.276	631.341	495.512	610.932
ENSGALG00000002886	0	0	0	0	0	0	0	0	0	0	0	0	0	0	0	0	0	0	0
ENSGALG00000002888	139.163	171.807	87.0249	116.815	112.031	126.371	98.2772	145.988	194.628	71.3583	68.4884	114.049	35.036	77.3263	265.068	258.074	136.227	135.773	140.324
ENSGALG00000002891	1383.28	1200.64	1468.98	1500.9	1543.63	1549.42	1752	1523.53	1167.77	1599.81	1831.49	1705.18	2295.62	1853.34	1520.1	1526.94	2237.88	1935.63	1925.39
ENSGALG00000002892	22.266	28.1322	20.886	14.6651	30.8275	26.5562	26.0859	27.1605	26.9248	32.2263	29.2423	18.2161	31.9894	32.4272	21.7779	31.3632	27.2454	26.6903	24.8191
ENSGALG00000002893	58.4483	33.1558	35.6802	32.3643	45.1134	31.1349	24.8726	62.8087	28.4633	27.6226	31.5509	26.9281	42.6525	36.1688	42.9336	68.1029	62.9462	39.4553	40.0924
ENSGALG00000002897	306.158	316.487	265.426	232.113	267.673	248.163	312.424	352.238	276.94	299.245	254.715	236.809	275.718	281.867	380.18	350.372	264.938	263.422	315.012
ENSGALG00000002899	3145.08	2908.67	3823	3045.28	3304.55	3156.53	3260.74	2555.63	2572.47	3328.52	2666.43	3347.01	3477.7	3712.91	3419.75	3469.67	3793.68	3427.97	3915.69
ENSGALG00000002900	22.266	32.1511	20.0157	36.9156	21.8048	37.545	15.1662	27.1605	26.9248	27.6226	26.9337	24.5521	19.8029	27.4384	27.3779	30.4671	31.0033	35.9739	39.1379
ENSGALG00000002904	133.596	135.637	127.927	112.769	125.565	106.225	127.396	107.793	143.855	131.207	127.742	122.761	94.4448	144.675	177.334	165.777	175.686	149.698	142.233
ENSGALG00000002906	1575.32	1321.21	1321.91	1542.36	1398.51	1371.77	1476.58	1485.34	1397.01	1470.9	1432.87	1450.16	1416.67	1515.35	1703.65	1638.06	1692.97	1638.55	1737.34
ENSGALG00000002907	0	2.00944	0	2.02277	0.751889	0	1.81995	0	0.769279	0	1.53907	0.792004	0	0	0	0	2.81849	0	0
ENSGALG00000002908	108.547	93.4391	98.3381	132.492	121.054	100.73	124.363	123.071	92.3135	133.509	186.997	103.752	191.936	96.0343	95.2006	111.115	160.654	149.698	141.278
ENSGALG00000002911	38.9655	17.0803	22.6265	81.9222	32.3312	36.6292	30.9391	26.3117	56.9266	27.6226	30.0118	26.9281	10.6631	17.4608	57.2448	18.8179	40.3983	18.5672	29.592
ENSGALG00000002913	654.065	460.163	466.453	500.13	531.586	494.495	515.045	485.494	475.414	504.112	592.54	529.058	461.561	463.958	606.048	510.772	557.121	680.023	591.841
ENSGALG00000002919	192.044	142.67	158.385	241.215	169.175	184.062	163.189	267.361	182.319	154.226	130.821	162.361	196.506	127.214	122.579	94.9857	195.415	226.288	133.641
ENSGALG00000002921	1269.16	1080.08	1193.11	1566.13	1274.45	1577.8	1454.75	1345.29	905.441	1572.18	1417.48	1577.67	1497.41	1521.58	1282.41	1138.04	1740.89	1661.76	1718.25
ENSGALG00000002922	2362.98	2196.32	1501.18	1725.42	1836.11	1819.56	1428.05	1699.23	2354.76	1984.22	2010.79	1919.02	1320.7	1621.36	2961.17	3221.45	2329.01	2715.45	2186.95
ENSGALG00000002925	784.877	721.39	1175.71	1032.62	1101.52	997.231	1209.05	976.929	750.816	1093.39	1308.21	1188.01	1581.19	1222.25	840.005	948.961	1397.97	1277.65	1236.18
ENSGALG00000002929	2463.18	2359.09	1834.48	1795.21	1966.19	1989.88	1912.77	1799.38	2446.31	2057.88	2110.83	1993.47	1597.94	1855.83	3166.51	3244.75	2733.93	2304.65	2550.64
ENSGALG00000002931	2.78325	1.00472	0	1.51708	1.50378	0	0	5.09259	0.769279	0	1.53907	1.58401	1.5233	0	0	0.896091	1.87899	0	0
ENSGALG00000002932	1778.5	1368.43	2984.08	3606.1	2593.27	2845.18	3400.88	3423.07	1389.32	2486.03	2851.12	2803.69	3695.53	2236.23	1510.76	1635.37	3704.43	3483.67	2693.83
ENSGALG00000002937	1566.97	1530.19	1767.47	1801.78	1751.9	1836.04	2109.32	1549.85	1380.86	1896.75	2259.35	1886.55	2048.84	1984.29	1782.68	1767.09	2381.62	2186.29	2187.9
ENSGALG00000002942	1603.15	1587.46	1040.82	1042.23	1084.98	1007.3	1098.04	1056.71	1773.96	1229.2	1285.89	1095.34	1017.57	1373.17	2334.59	2276.07	1556.74	1645.52	1519.69
ENSGALG00000002943	3248.06	3024.21	2723.01	3032.13	3370.72	3391.87	2718.4	2783.95	3015.57	3252.56	3945.4	3342.25	2286.48	3048.15	4290.25	4422.21	4719.09	4319.19	4124.75
ENSGALG00000002944	36.1823	37.1747	26.9777	22.2505	29.3237	29.3034	31.5458	29.7068	24.6169	50.6414	45.4024	49.8962	22.8495	31.18	40.4447	37.6358	30.0639	54.5411	39.1379
ENSGALG00000002945	47.3153	88.4155	76.5819	97.5987	73.6851	64.1012	58.845	95.9105	99.237	71.3583	57.715	79.9924	50.269	79.8207	80.8894	89.6091	74.2201	70.7874	72.5482
ENSGALG00000002952	197.611	245.152	205.379	184.578	221.807	215.197	210.507	236.806	183.088	225.584	216.239	237.601	222.402	210.777	255.113	250.01	199.173	228.608	240.555
ENSGALG00000002954	389.655	398.875	303.717	316.058	360.155	356.219	306.965	362.423	403.871	303.848	346.29	311.257	213.262	286.856	510.225	523.317	421.833	508.277	458.199
ENSGALG00000002955	239.36	222.044	182.752	235.653	215.04	208.787	171.075	221.528	176.934	158.83	179.301	215.425	185.843	194.563	261.957	278.684	153.138	184.511	189.962
ENSGALG00000002957	0	10.0472	3.48099	3.03416	0.751889	2.74719	0.606649	0	4.61567	2.30188	2.3086	0.792004	0	4.98879	1.86668	4.48046	1.87899	2.3209	0.954582
ENSGALG00000002958	4500.52	4249.97	4362.56	4387.39	4378.25	4481.59	3661.74	3689.58	3568.69	3749.76	2981.17	3998.83	3706.2	4446.26	5041.27	5081.73	4549.04	5245.23	4857.87
ENSGALG00000002959	289.458	243.143	365.504	345.894	294.741	293.95	330.624	318.287	258.478	319.961	370.915	339.77	406.722	341.732	306.135	263.451	389.891	351.616	396.151
ENSGALG00000002960	5.56651	0	7.83224	9.10247	2.25567	1.83146	5.45985	14.429	6.15423	13.8113	1.53907	11.088	3.04661	11.2248	2.4889	0	5.63697	4.6418	3.81833
ENSGALG00000002963	439.754	440.068	512.576	521.875	512.037	534.787	532.638	460.031	364.638	501.81	564.837	478.37	452.421	562.487	536.359	491.058	573.092	630.124	622.387
ENSGALG00000002964	475.936	381.794	489.95	469.789	394.742	426.731	442.247	391.281	340.791	391.32	484.036	445.106	400.629	354.204	482.225	444.461	558.06	485.068	490.655
ENSGALG00000002967	175.345	201.949	211.47	179.015	169.175	181.315	178.962	186.728	174.626	207.169	148.52	185.329	219.356	217.013	212.179	229.399	255.543	213.523	239.6
ENSGALG00000002968	200.394	190.897	172.309	212.391	175.19	180.399	208.081	203.704	219.245	188.754	188.536	187.705	153.854	202.046	257.602	236.568	240.511	293.594	205.235
ENSGALG00000002969	306.158	308.45	273.258	302.404	271.432	301.276	251.153	263.117	265.401	290.037	239.325	272.449	208.692	224.496	340.98	403.241	339.158	388.75	332.194
ENSGALG00000002971	1491.82	1584.45	898.097	979.021	1021.07	957.855	831.11	1011.73	1682.41	934.564	854.182	993.172	563.622	906.713	2008.55	2109.4	1173.43	1311.31	1114.95
ENSGALG00000002973	698.597	670.149	623.098	624.531	660.911	683.135	623.029	594.985	665.426	596.187	681.806	651.027	718.999	733.353	763.471	817.235	772.265	686.986	776.075
ENSGALG00000002974	1088.25	1196.62	807.591	847.541	899.259	923.973	725.553	776.621	1160.84	932.262	701.814	866.452	594.088	921.68	1471.56	1659.56	799.511	886.583	1078.68
ENSGALG00000002980	136.379	196.925	148.813	129.963	112.783	158.421	128.003	131.559	225.399	257.811	247.79	140.977	129.481	132.203	303.024	297.502	212.326	172.907	211.917
ENSGALG00000002981	200.394	238.119	204.508	211.38	227.071	229.849	244.48	221.528	208.475	207.169	220.086	210.673	169.087	233.226	302.402	278.684	229.237	215.844	268.237
ENSGALG00000002982	0	1.00472	1.7405	4.55124	0	2.74719	1.2133	5.09259	0	2.30188	3.07813	3.96002	1.5233	0	1.24445	0	1.87899	0	0
ENSGALG00000002984	97.4139	82.3872	151.423	189.635	110.528	141.938	140.743	195.216	100.006	115.094	106.965	137.809	150.807	82.3151	75.2893	91.4013	138.106	112.564	113.595
ENSGALG00000002985	261.626	253.19	301.106	311.507	263.913	299.444	317.884	277.546	249.246	294.641	333.208	272.449	298.567	261.912	281.868	335.138	406.802	343.493	322.649
ENSGALG00000002987	2.78325	7.03305	5.22149	16.6879	14.2859	10.073	15.1662	14.429	15.3856	23.0188	70.0275	9.50404	6.09321	1.2472	23.6446	6.27264	9.39495	35.9739	21.0008
ENSGALG00000002988	203.178	309.454	590.029	983.573	475.946	464.276	305.751	1478.55	363.1	478.791	364.759	526.682	668.73	451.486	139.379	190.867	256.482	640.568	426.698
ENSGALG00000002990	473.153	440.068	737.101	795.96	641.361	709.692	759.525	746.914	416.18	490.301	630.247	674.787	999.287	846.848	389.513	468.656	799.511	769.378	696.845
ENSGALG00000002992	41.7488	67.3164	44.3827	72.3141	79.7003	44.8708	100.097	84.8766	66.158	124.302	170.067	118.801	83.7817	68.5959	85.245	46.5968	55.4302	88.1941	80.1849
ENSGALG00000002993	2791.6	2671.56	3087.64	2798.5	3147.41	3135.46	2944.07	3235.49	2584.78	2833.62	2151.61	2926.45	2837.91	3018.22	3382.42	3638.13	3857.57	3504.56	3657
ENSGALG00000003003	0	0	0.870249	0.505693	0.751889	0	1.2133	0	0	0	0.769533	3.16801	0	0	0	0	0	0	0.954582
ENSGALG00000003005	30.6158	44.2078	45.2529	56.6376	43.6096	34.7978	46.1054	30.5556	43.8489	48.3395	17.6993	27.7201	18.2796	39.9104	61.6004	44.8046	31.9428	51.0598	27.6829
ENSGALG00000003010	623.449	592.786	767.559	782.812	842.116	777.456	823.223	662.886	576.19	807.96	1031.17	774.579	840.863	744.578	713.693	647.874	861.517	850.609	989.901
ENSGALG00000003011	80.7144	72.34	73.1009	69.7856	92.4824	55.8596	60.6649	63.6574	81.5436	23.0188	44.6329	58.6083	50.269	39.9104	113.245	90.5052	77.0386	76.5896	59.1841
ENSGALG00000003013	22.266	39.1841	33.9397	41.4668	21.0529	39.3764	22.446	49.2284	35.3868	43.7357	126.203	100.584	16.7563	49.8879	64.7115	34.0515	13.1529	68.4665	53.4566
ENSGALG00000003014	27.8325	29.1369	46.9934	27.3074	44.3615	58.6068	51.5652	41.5895	40.0025	41.4339	34.629	62.5683	41.1292	56.1239	45.4225	43.9085	49.7933	39.4553	63.957
ENSGALG00000003015	27.8325	28.1322	20.886	101.644	28.5718	50.3652	24.8726	32.2531	74.6201	23.0188	43.8634	22.1761	18.2796	21.2024	88.3561	27.7788	46.9748	47.5784	27.6829
ENSGALG00000003016	16.6995	16.0755	11.3132	12.6423	12.7821	23.809	12.133	7.63889	7.69279	13.8113	19.2383	5.54402	9.13982	6.23599	13.689	12.5453	7.51596	12.7649	8.59124
ENSGALG00000003021	200.394	236.11	201.027	109.735	208.273	214.281	209.294	213.04	160.01	184.15	162.371	224.929	342.743	251.934	173.601	335.138	441.563	288.952	333.149
ENSGALG00000003022	5.56651	10.0472	16.5347	16.1822	9.02267	6.41012	12.133	14.429	9.23135	2.30188	8.46486	13.4641	13.7097	6.23599	8.71116	12.5453	11.2739	5.80224	15.2733
ENSGALG00000003024	790.444	710.338	1138.29	1067.01	1087.23	1107.12	1087.12	1063.5	650.81	1038.15	943.447	1196.72	1142.48	1123.73	875.472	926.559	1217.59	1285.78	1191.32
ENSGALG00000003025	50.0986	26.1228	26.9777	32.87	35.3388	31.1349	20.6261	24.6142	41.5411	27.6226	24.6251	12.6721	54.8389	24.944	44.8003	63.6225	43.2168	51.0598	28.6375
ENSGALG00000003026	411.922	464.181	244.54	237.17	254.89	214.281	228.1	266.512	491.569	218.679	241.633	246.313	108.154	255.676	577.426	651.458	293.123	257.62	289.238
ENSGALG00000003029	75.1478	54.255	116.613	108.218	106.768	121.792	126.79	91.6667	49.2339	101.283	100.809	111.672	134.051	91.0455	72.1782	82.4404	131.529	100.959	96.4128
ENSGALG00000003031	166.995	141.666	187.974	192.669	205.266	204.208	221.427	207.948	153.087	197.962	239.325	200.377	225.449	243.204	227.735	211.478	283.728	269.224	226.236
ENSGALG00000003033	211.527	187.883	166.217	169.913	206.77	194.135	181.388	159.568	172.318	135.811	158.524	138.601	123.388	192.069	250.757	231.192	166.291	203.079	199.508
ENSGALG00000003034	197.611	232.091	426.422	594.695	385.719	391.933	303.325	557.639	201.551	174.943	72.3361	235.225	137.097	139.686	207.823	229.399	265.877	356.258	414.289
ENSGALG00000003035	55.6651	37.1747	43.5124	45.0067	43.6096	55.8596	56.4184	41.5895	27.694	32.2263	40.0157	51.4802	38.0826	46.1463	73.4227	62.7264	49.7933	53.3807	32.4558
ENSGALG00000003039	272.759	209.987	248.891	278.637	280.455	197.798	281.485	263.117	201.551	255.509	214.7	283.537	268.101	240.709	207.201	226.711	324.126	271.545	292.102
ENSGALG00000003042	617.882	554.606	800.629	626.553	678.204	711.523	809.877	635.726	515.417	679.055	641.021	667.659	924.645	757.05	703.738	637.121	901.916	917.915	911.626
ENSGALG00000003045	86.2809	85.4013	105.3	137.043	121.806	89.7417	90.9974	95.0618	101.545	101.283	122.356	102.168	117.294	66.1015	78.4005	79.7521	142.803	99.7986	101.186
ENSGALG00000003046	993.622	947.453	1251.42	1361.83	1369.94	1253.64	1411.67	1157.72	832.36	1514.64	1323.6	1332.94	1453.23	1416.82	1047.83	1094.13	1518.22	1456.36	1369.82
ENSGALG00000003047	1505.74	1694.97	1250.55	1332.5	1459.42	1374.51	1327.35	1311.34	1546.25	1461.69	1267.42	1271.96	970.344	1355.7	2095.03	2029.65	1497.56	1704.7	1609.42
ENSGALG00000003052	592.833	519.441	575.234	504.681	541.36	590.647	542.345	499.923	449.259	538.64	524.052	529.058	517.923	503.868	637.782	690.886	786.358	683.504	727.391
ENSGALG00000003053	1157.83	1061.99	1665.66	1860.95	1553.4	1523.78	1688.31	1653.4	1008.52	1712.6	1986.16	1880.22	2039.7	1521.58	1149.25	1158.65	2087.56	2080.69	1555.97
ENSGALG00000003058	19.4828	35.1653	13.924	9.60816	7.51889	11.9045	13.3463	16.9753	18.4627	18.415	20.0079	15.8401	16.7563	13.7192	22.4001	29.571	17.8504	10.444	18.1371
ENSGALG00000003059	125.246	175.826	194.065	186.095	209.025	182.23	129.216	172.299	150.779	163.434	180.84	179.785	150.807	142.181	212.801	224.919	199.173	264.582	168.006
ENSGALG00000003063	41.7488	19.0897	35.6802	55.6262	40.602	30.2191	33.3657	52.6235	35.3868	16.1132	83.8791	42.7682	35.036	36.1688	29.8668	25.0906	37.5798	29.0112	48.6837
ENSGALG00000003065	231.01	256.204	324.603	302.91	302.259	326.916	274.812	359.028	170.78	315.358	367.837	340.562	414.338	260.665	175.468	223.127	340.097	337.691	384.696
ENSGALG00000003067	180.911	177.836	265.426	245.261	245.116	273.804	304.538	257.176	191.55	227.886	318.587	283.537	315.324	265.653	202.846	219.542	294.062	273.866	294.966
ENSGALG00000003068	389.655	343.615	341.137	261.949	341.358	330.579	305.751	324.229	326.174	329.169	293.192	327.097	284.858	337.991	393.247	389.8	356.069	350.456	396.151
ENSGALG00000003071	183.695	174.822	214.081	239.698	240.605	264.646	259.646	230.016	140.009	232.49	230.86	249.481	254.392	245.698	220.89	218.646	266.817	259.941	244.373
ENSGALG00000003072	718.079	615.894	703.161	754.494	706.776	748.152	777.118	740.972	658.503	957.583	898.814	787.251	891.132	810.679	809.516	842.326	1020.29	890.064	812.349
ENSGALG00000003073	133.596	82.3872	99.2083	96.0816	70.6776	95.236	76.4378	62.8087	102.314	71.3583	71.5666	83.1604	60.9321	77.3263	138.134	137.102	107.102	116.045	103.095
ENSGALG00000003074	473.153	465.186	426.422	597.223	521.811	545.776	552.051	471.065	421.565	529.433	567.915	507.674	391.489	471.441	597.959	586.044	640.736	626.642	623.342
ENSGALG00000003075	0	0	0	1.51708	0	3.66292	0	3.39506	2.30784	0	0	0	0	0	0.622226	0.896091	0	0	0
ENSGALG00000003076	0	0	0	0	1.50378	0	0	2.5463	0	0	0	0	0	0	0	0	0	0	0
ENSGALG00000003078	5204.68	4714.15	5018.72	5070.08	5327.89	5344.21	5144.39	4766.67	4527.98	4877.69	4831.9	5092.58	4614.08	5169.64	5991.41	5665.09	5423.71	5666.47	6418.61
ENSGALG00000003079	509.335	578.72	779.743	767.642	647.377	717.017	683.694	569.522	549.265	750.413	700.275	790.419	825.63	944.129	678.226	635.329	745.02	814.635	782.757
ENSGALG00000003081	698.597	697.277	552.608	547.16	612.79	580.574	593.91	569.522	715.429	669.847	751.064	608.259	517.923	598.655	955.117	915.805	790.116	718.318	700.663
ENSGALG00000003082	38.9655	77.3636	106.17	141.088	90.9786	131.865	81.8977	178.241	116.93	52.9433	79.2619	93.4564	60.9321	79.8207	71.556	85.1287	95.8285	85.8732	84.0032
ENSGALG00000003084	512.119	466.191	722.306	721.118	672.941	668.484	797.137	662.886	470.799	609.998	732.595	654.195	865.236	690.948	523.292	496.435	829.574	821.598	786.575
ENSGALG00000003085	715.296	792.725	894.616	967.39	781.965	847.051	1266.68	783.411	689.274	1026.64	1659.11	932.98	1439.52	809.432	798.316	892.507	1639.42	1115.19	1161.73
ENSGALG00000003086	475.936	483.271	509.966	530.472	540.608	497.242	524.752	570.371	460.029	499.508	643.33	545.69	492.027	492.643	609.159	649.666	647.312	677.702	580.386
ENSGALG00000003091	453.67	504.37	506.485	533.506	535.345	522.882	557.511	452.392	468.491	483.395	573.302	506.882	559.052	526.318	657.071	647.874	645.433	572.101	604.25
ENSGALG00000003092	776.528	708.329	684.015	772.699	802.266	753.647	838.39	732.485	685.428	817.168	1086.58	771.411	644.357	743.33	871.739	849.495	993.047	912.113	980.356
ENSGALG00000003096	58.4483	68.3211	83.5439	72.3141	54.136	39.3764	48.532	121.373	93.852	98.9809	48.4806	65.7363	57.8855	51.1351	58.4892	52.8694	63.8857	67.306	63.0024
ENSGALG00000003099	128.03	122.576	157.515	137.548	123.31	144.686	173.502	146.836	121.546	161.132	219.317	166.321	202.599	241.957	143.112	163.985	195.415	204.239	167.052
ENSGALG00000003101	731.996	637.998	895.486	812.648	859.409	820.495	913.007	829.244	571.574	900.035	942.678	921.892	1019.09	962.837	759.738	719.561	1024.05	1080.38	947.9
ENSGALG00000003103	0	3.01417	0	1.01139	2.25567	3.66292	0.606649	4.24383	0.769279	4.60376	1.53907	0	0	0	0	2.68827	3.75798	2.3209	0
ENSGALG00000003105	52.8818	92.4344	64.3984	81.9222	77.4446	70.5113	78.2578	78.0864	78.4665	94.3771	83.1096	74.4483	24.3728	59.8655	164.268	101.258	49.7933	112.564	72.5482
ENSGALG00000003106	77.9311	62.2927	50.4744	94.5646	54.136	61.354	51.5652	66.2037	63.8502	46.0376	49.2501	44.3522	35.036	62.3599	82.1338	77.0639	46.0353	68.4665	60.1387
ENSGALG00000003107	356.256	407.917	520.409	561.825	579.707	502.736	529.605	523.688	382.332	506.414	484.806	506.882	443.281	522.576	480.981	500.915	651.07	675.381	623.342
ENSGALG00000003108	553.867	570.682	596.991	634.139	675.948	674.894	651.542	599.229	580.036	623.81	616.396	582.123	647.404	589.925	675.737	700.743	758.173	757.773	766.529
ENSGALG00000003110	27.8325	39.1841	29.5885	51.5807	60.1511	38.4607	41.8588	28.0093	58.4652	55.2451	60.7931	45.1442	18.2796	17.4608	92.0894	43.0124	16.9109	56.862	35.3195
ENSGALG00000003111	125.246	91.4297	71.3604	54.6148	85.7154	80.5843	88.5708	89.9692	76.1586	66.7545	94.6526	87.1204	88.3516	74.8319	92.7117	90.5052	110.86	84.7128	97.3673
ENSGALG00000003113	214.311	231.086	290.663	403.543	305.267	267.393	250.546	324.229	256.939	225.584	217.008	288.289	242.205	217.013	164.268	203.413	223.6	252.978	227.19
ENSGALG00000003114	83.4976	73.3447	83.5439	108.218	60.903	52.1967	50.3519	84.8766	58.4652	43.7357	53.8673	61.7763	56.3622	41.1576	49.7781	41.2202	38.5193	47.5784	54.4112
ENSGALG00000003118	47.3153	55.2597	33.9397	85.4621	39.0982	30.2191	30.9391	58.5648	139.239	34.5282	43.0938	34.0562	21.3262	8.73039	45.4225	39.428	67.6437	25.5299	25.7737
ENSGALG00000003120	448.104	496.333	253.242	305.944	321.809	269.225	259.646	370.062	604.653	326.867	243.942	374.618	194.983	274.384	608.537	639.809	389.891	389.911	306.421
ENSGALG00000003122	30.6158	41.1936	37.4207	40.4554	36.8426	55.8596	55.8118	29.7068	22.3091	50.6414	48.4806	36.4322	56.3622	43.652	51.0225	27.7788	48.8538	62.6642	47.7291
ENSGALG00000003123	1625.42	1591.48	1476.81	1218.72	1306.78	1420.3	1066.49	1359.72	1368.55	1210.79	890.35	1423.23	1832.53	1834.63	1329.07	2087.89	2468.05	1538.76	1639.97
ENSGALG00000003124	64.0148	78.3683	90.5059	110.241	76.6927	84.2473	66.1248	76.3889	66.9273	73.6602	73.8752	78.4083	105.108	82.3151	64.0893	60.0381	63.8857	63.8247	65.8661
ENSGALG00000003126	1180.1	1089.12	728.398	589.638	845.875	845.22	709.78	679.013	952.367	720.489	560.22	812.596	493.55	684.712	1401.25	1564.58	1134.91	1049.05	1021.4
ENSGALG00000003128	128.03	197.93	173.179	249.812	221.807	220.691	228.707	190.972	177.703	195.66	276.262	205.921	204.123	214.518	217.779	169.361	214.205	263.422	252.01
ENSGALG00000003129	36.1823	51.2408	45.2529	39.444	44.3615	47.618	33.9724	44.1358	69.2351	52.9433	48.4806	43.5602	24.3728	39.9104	54.1337	49.285	52.6117	38.2948	43.9108
ENSGALG00000003130	269.976	225.058	247.151	293.302	287.974	264.646	336.69	267.361	212.321	262.414	347.829	269.281	347.313	313.047	238.313	258.074	397.407	337.691	325.512
ENSGALG00000003131	528.818	528.484	362.023	353.479	402.261	425.815	380.976	407.408	445.413	418.942	373.223	388.082	233.065	392.868	608.537	681.029	495.114	512.918	556.521
ENSGALG00000003134	0	0	1.7405	2.02277	0.751889	0	0.606649	0.848766	0	2.30188	0	0.792004	0	0	0.622226	0	1.87899	2.3209	0
ENSGALG00000003135	9727.47	10804.8	6452.02	5256.17	6236.92	6340.52	5198.99	6242.67	10019.9	5961.87	5399.81	6397.01	4239.35	6534.07	13319.4	13944.1	6851.74	7430.35	7949.76
ENSGALG00000003136	111.33	81.3825	41.7719	40.9611	48.1209	62.2697	75.2245	55.1698	67.6965	43.7357	62.3322	53.0642	28.9428	34.9216	100.178	101.258	87.3731	51.0598	68.7299
ENSGALG00000003137	30.6158	14.0661	15.6645	12.1366	16.5416	22.8933	17.5928	18.6728	28.4633	16.1132	28.4727	14.2561	15.233	12.472	13.689	26.8827	33.8218	26.6903	21.0008
ENSGALG00000003138	8.34976	17.0803	11.3132	10.1139	14.2859	11.9045	12.7396	30.5556	13.847	6.90564	3.07813	6.33603	24.3728	3.7416	1.86668	12.5453	29.1244	11.6045	10.5004
ENSGALG00000003140	0	0	0	0	0	0	0.606649	0	0	0	0	0	0	0	0	0	0.939495	0	0
ENSGALG00000003142	0	0	0	1.01139	0	0	0	0	0.769279	0	0.769533	0	0	0	0	0	0	0	0
ENSGALG00000003143	1405.54	1553.3	1282.75	1219.23	1243.62	1359.86	1263.65	1199.31	1512.4	1339.69	1472.12	1234.73	1270.43	1420.56	1938.86	1865.66	1376.36	1514.39	1604.65
ENSGALG00000003144	33.399	39.1841	57.4364	61.1888	61.6549	53.1124	40.6455	40.7408	47.6953	32.2263	66.1798	41.9762	45.6991	59.8655	56.0003	40.3241	66.7042	84.7128	46.7745
ENSGALG00000003146	484.286	393.851	466.453	449.561	545.872	480.759	525.358	493.133	347.714	455.772	436.325	578.163	441.758	618.611	531.381	428.332	720.593	453.736	561.294
ENSGALG00000003147	1146.7	1110.22	1072.15	1034.14	1115.8	1157.48	1113.81	1099.15	1023.14	1201.58	1293.58	1103.26	1121.15	1146.18	1264.36	1260.8	1384.82	1422.71	1346.91
ENSGALG00000003148	22.266	22.1039	23.4967	23.2619	26.3161	10.073	26.0859	25.463	29.2326	29.9245	52.3282	28.5121	21.3262	16.2136	39.8225	32.2593	28.1849	17.4067	25.7737
ENSGALG00000003149	250.493	255.199	139.24	263.466	190.228	204.208	148.022	101.003	514.648	170.339	205.465	265.321	169.087	213.271	467.914	428.332	369.222	357.418	245.328
ENSGALG00000003153	1054.85	793.73	1281.88	1267.27	1261.67	1240.82	1383.16	1183.18	770.818	1259.13	1235.1	1355.12	1409.06	1085.06	977.517	877.274	1575.53	1399.5	1426.15
ENSGALG00000003154	286.675	304.431	385.52	322.126	342.11	268.309	298.472	277.546	316.174	283.131	352.446	285.121	339.697	359.193	413.78	378.151	378.617	403.836	420.971
ENSGALG00000003155	16.6995	33.1558	43.5124	46.018	28.5718	23.809	27.9059	28.858	27.694	18.415	33.0899	30.0961	39.6059	19.9552	18.0446	33.1554	32.8823	26.6903	27.6829
ENSGALG00000003158	172.562	195.921	205.379	220.988	209.777	205.124	203.228	208.796	134.624	225.584	263.18	198.793	230.019	280.62	162.401	156.816	254.603	266.903	210.008
ENSGALG00000003160	1639.34	1467.9	1438.52	1466	1561.67	1499.97	1603.98	1470.06	1327.78	1452.49	1395.16	1657.66	990.147	1439.27	1942.59	1907.78	1925.03	1984.37	1912.98
ENSGALG00000003161	1413.89	1519.14	1823.17	1968.16	1584.98	1645.57	1425.63	1833.33	1587.79	1452.49	1230.48	1573.71	1384.68	1333.26	1268.72	1499.16	1645.06	1603.74	1461.46
ENSGALG00000003162	130.813	95.4486	151.423	166.373	156.393	172.157	176.535	179.09	120.008	179.547	159.293	152.065	137.097	154.653	138.756	143.375	187.899	185.672	229.1
ENSGALG00000003163	1146.7	1087.11	1086.94	1026.05	1101.52	1024.7	1003.4	988.812	923.135	897.734	781.076	1153.95	923.122	965.332	1307.3	1312.77	1322.81	1327.55	1306.82
ENSGALG00000003164	292.242	344.62	246.28	215.931	281.207	280.214	211.721	195.216	248.477	326.867	217.778	247.105	207.169	325.519	420.003	457.007	308.155	309.84	321.694
ENSGALG00000003165	1341.53	1515.12	1165.26	1036.16	1197.76	1195.94	1120.48	1029.55	1471.63	1201.58	1265.11	1169	1206.46	1469.2	1966.23	1844.16	1391.39	1398.34	1607.52
ENSGALG00000003168	306.158	305.435	146.202	165.362	162.408	254.573	244.48	313.195	320.02	158.83	227.012	145.729	265.055	158.394	378.313	239.256	292.183	293.594	322.649
ENSGALG00000003169	164.212	142.67	187.974	180.027	168.423	195.051	181.995	178.241	217.706	181.849	259.333	127.513	204.123	179.597	230.224	189.971	243.329	199.597	241.509
ENSGALG00000003172	428.621	360.695	405.536	359.548	361.659	371.787	371.269	434.568	366.946	462.678	417.087	410.258	525.539	448.991	440.536	398.761	478.203	479.265	480.155
ENSGALG00000003174	13.9163	23.1086	21.7562	35.3985	17.2935	21.9775	10.313	38.1945	33.079	29.9245	12.3125	8.71204	7.61651	7.48319	20.5335	30.4671	18.7899	16.2463	10.5004
ENSGALG00000003175	75.1478	65.3069	80.9331	78.8881	70.6776	58.6068	73.4046	79.784	68.4658	89.7734	84.6486	76.0323	86.8283	78.5735	90.2228	107.531	89.2521	69.6269	85.9124
ENSGALG00000003176	0	2.00944	3.48099	0.505693	0.751889	0	2.4266	1.69753	1.53856	0	0	3.16801	0	2.4944	1.24445	0	0	3.48135	3.81833
ENSGALG00000003179	0	0	0	0	2.25567	0	0	0.848766	0	0	0	0	0	0	0.622226	3.58437	0	0	0
ENSGALG00000003181	66.7981	62.2927	89.6356	119.849	86.4673	85.163	123.756	96.7593	50.7724	82.8677	104.656	101.376	83.7817	57.3711	80.8894	44.8046	117.437	119.526	97.3673
ENSGALG00000003183	612.316	608.861	583.937	640.713	620.309	694.124	631.522	567.824	623.116	692.866	679.498	609.051	554.482	616.116	821.338	720.458	631.341	725.281	744.574
ENSGALG00000003185	481.503	472.219	635.281	570.422	633.843	580.574	567.824	536.42	478.492	511.018	616.396	563.114	597.135	723.375	574.315	584.252	701.803	644.049	717.846
ENSGALG00000003189	971.355	1006.73	1498.57	1443.25	1510.55	1412.97	1486.29	1273.15	936.982	1339.69	1628.33	1376.5	1642.12	1375.66	994.939	1135.35	1555.8	1529.47	1518.74
ENSGALG00000003193	951.873	706.319	1106.96	1831.11	1597.76	951.445	2069.28	1766.28	934.674	755.017	2389.4	2633.41	1364.88	1724.88	658.937	761.678	1118.94	1078.06	1165.54
ENSGALG00000003194	901.774	840.952	971.197	919.35	866.176	957.855	931.814	883.565	817.744	946.073	942.678	957.532	907.888	1085.06	1060.9	1127.28	1105.79	997.986	1081.54
ENSGALG00000003195	22.266	40.1889	19.1455	29.8359	38.3463	20.1461	33.3657	26.3117	33.079	48.3395	16.1602	22.9681	16.7563	24.944	40.4447	37.6358	38.5193	42.9366	40.0924
ENSGALG00000003196	2.78325	0	7.83224	3.53985	0	4.57866	1.2133	3.39506	1.53856	9.20752	3.84766	0	7.61651	0	2.4889	1.79218	3.75798	0	3.81833
ENSGALG00000003197	4066.33	3381.89	7216.1	8336.85	7287.31	7182.08	8274.09	8053.09	3352.52	7197.98	8130.88	6848.45	8856.48	6863.33	3717.18	3805.7	9285.97	9695.55	8019.44
ENSGALG00000003199	637.365	678.187	712.734	702.913	641.361	684.051	712.813	630.633	653.118	692.866	738.752	681.123	767.745	738.342	788.36	754.509	753.475	735.725	829.532
ENSGALG00000003201	250.493	247.162	241.059	252.341	224.815	229.849	211.114	213.04	217.706	260.113	267.797	238.393	233.065	222.001	242.046	254.49	245.208	276.187	281.602
ENSGALG00000003203	19.4828	13.0614	13.0537	20.2277	18.0453	12.8202	10.313	19.5216	24.6169	4.60376	6.9258	13.4641	39.6059	14.9664	11.8223	30.4671	15.9714	38.2948	19.0916
ENSGALG00000003204	553.867	565.658	715.344	732.243	699.257	703.282	771.051	614.506	526.956	738.904	858.799	716.763	880.469	818.162	580.537	592.316	900.037	741.527	761.756
ENSGALG00000003205	389.655	450.115	700.55	706.959	654.895	694.124	775.905	645.062	404.641	646.829	709.509	734.187	895.702	715.892	452.358	425.643	831.453	771.699	660.571
ENSGALG00000003206	69.5813	59.2786	87.0249	124.4	96.9937	64.1012	71.5846	78.9352	80.7743	48.3395	69.258	61.7763	62.4554	68.5959	58.4892	80.6482	98.647	64.9851	66.8207
ENSGALG00000003208	848.892	876.117	1189.63	1045.77	1106.78	1186.79	1201.77	1290.97	781.587	1233.81	1092.74	1138.9	1448.66	1456.73	999.295	867.416	1191.28	1356.56	1204.68
ENSGALG00000003209	0	0	0.870249	0	0	0	0	0	0	0	0	0.792004	0	0	1.86668	0	0	2.3209	0
ENSGALG00000003211	821.06	728.423	943.349	894.065	938.358	934.962	970.033	865.741	636.963	969.092	980.385	892.588	1107.44	1030.19	863.65	892.507	1195.04	1177.86	1120.68
ENSGALG00000003212	77.9311	43.203	72.2306	33.3757	88.7229	48.5338	26.6926	26.3117	26.1555	55.2451	69.258	45.9362	76.1651	52.3823	45.4225	41.2202	48.8538	81.2314	105.004
ENSGALG00000003213	5.56651	0	0	1.01139	0.751889	0.915731	0.606649	0.848766	0.769279	0	1.53907	2.37601	0	4.98879	1.24445	2.68827	4.69748	2.3209	0
ENSGALG00000003217	2.78325	5.02361	6.96199	12.1366	7.51889	9.15731	12.133	11.8827	5.38495	11.5094	6.9258	6.33603	13.7097	14.9664	7.46671	5.37655	7.51596	23.209	10.5004
ENSGALG00000003219	317.291	342.61	261.075	267.512	303.763	320.506	282.699	292.824	273.094	361.395	351.677	327.889	280.288	315.541	366.491	407.722	338.218	385.269	394.242
ENSGALG00000003220	1341.53	1185.57	1099.99	1155.51	1204.53	1194.11	1193.28	1165.36	1216.23	1309.77	1321.29	1175.33	909.412	1192.32	1572.99	1607.59	1452.46	1487.7	1470.06
ENSGALG00000003221	306.158	287.35	400.314	411.128	393.238	430.394	457.414	315.741	254.631	402.829	445.56	430.058	528.586	325.519	301.157	329.762	459.413	464.18	362.741
ENSGALG00000003224	2.78325	5.02361	9.57273	3.03416	6.01511	13.736	7.27979	11.034	3.84639	0	6.15626	3.96002	9.13982	6.23599	5.60003	9.85701	8.45546	4.6418	6.68207
ENSGALG00000003226	75.1478	30.1417	36.5504	41.4668	52.6322	43.9551	44.2854	38.1945	33.8483	52.9433	55.4064	57.0243	45.6991	53.6295	64.7115	68.1029	42.2773	42.9366	54.4112
ENSGALG00000003227	676.331	718.376	523.019	463.215	559.406	543.029	483.5	484.645	653.118	570.866	500.966	472.034	269.625	498.879	1004.89	865.624	536.452	689.307	691.117
ENSGALG00000003228	317.291	329.549	421.2	415.679	375.945	420.321	490.173	416.744	330.79	421.244	464.028	377.786	464.607	420.306	396.98	370.086	563.697	458.377	485.882
ENSGALG00000003233	417.488	396.865	508.225	530.977	475.194	501.821	516.865	457.485	393.871	460.376	554.833	505.298	531.633	487.655	484.714	522.421	607.854	612.717	597.568
ENSGALG00000003235	932.39	909.273	558.7	575.984	577.451	880.933	797.137	880.17	877.747	575.47	941.908	590.835	793.641	553.756	1109.43	732.107	951.709	1017.71	1017.58
ENSGALG00000003238	2351.85	2210.39	2434.96	2352.48	2391.01	2378.15	2077.77	1954.71	2094.75	2021.05	1746.07	2128.11	1814.25	2158.9	2646.33	2617.48	2329.95	2359.19	2282.41
ENSGALG00000003241	2.78325	6.02833	9.57273	11.1252	8.27078	1.83146	3.6399	11.034	7.69279	9.20752	0.769533	11.088	3.04661	6.23599	6.84449	1.79218	15.0319	5.80224	0.954582
ENSGALG00000003242	33.399	25.118	29.5885	21.7448	26.3161	18.3146	27.9059	25.463	29.2326	41.4339	7.69533	26.1361	36.5593	27.4384	24.2668	20.6101	30.0639	27.8508	11.455
ENSGALG00000003243	631.799	621.923	418.59	456.135	579.707	512.809	459.84	452.392	569.266	441.961	429.399	506.882	370.163	400.351	721.782	843.222	650.131	631.284	628.115
ENSGALG00000003245	69.5813	58.2739	113.132	126.929	81.9559	114.466	101.31	110.34	92.3135	112.792	62.3322	83.9524	112.724	101.023	57.2448	56.4538	77.9781	73.1083	98.3219
ENSGALG00000003246	283.892	339.596	362.023	407.588	318.801	320.506	319.704	326.775	296.942	294.641	361.68	313.633	385.396	351.71	332.891	352.164	355.129	315.642	409.516
ENSGALG00000003247	757.045	710.338	676.183	715.05	739.859	695.956	772.871	736.729	737.739	803.356	844.947	684.291	731.185	752.061	967.561	964.194	902.855	876.139	888.716
ENSGALG00000003248	7016.58	7612.78	4280.75	3546.42	4167.72	6216.9	6570.62	6242.67	7178.91	4274.59	5539.1	4253.85	6647.69	5003.76	9006.72	6045.93	7112.92	6886.1	8226.59
ENSGALG00000003249	228.227	201.949	291.533	309.99	250.379	351.641	317.278	289.429	184.627	326.867	354.755	327.889	332.08	316.788	225.868	182.803	388.012	345.814	371.332
ENSGALG00000003250	144.729	124.585	228.875	224.022	227.071	248.163	235.987	175.695	120.008	154.226	194.692	218.593	246.775	153.405	123.201	147.855	248.027	228.608	211.917
ENSGALG00000003254	89.0641	65.3069	107.911	107.713	89.4748	96.1518	89.1775	106.096	105.391	73.6602	93.883	101.376	76.1651	132.203	94.5783	111.115	101.466	123.008	80.1849
ENSGALG00000003256	3479.07	3838.04	4250.29	4487.52	4180.5	4710.52	4179.21	4264.2	3320.98	4477.16	3602.95	5085.45	4810.59	5295.61	4331.94	4403.39	4442.87	5253.35	5287.43
ENSGALG00000003258	83.4976	108.51	81.8034	108.724	88.7229	84.2473	118.903	107.793	110.776	112.792	200.848	106.92	124.911	91.0455	126.934	130.829	85.4941	97.4777	111.686
ENSGALG00000003259	172.562	231.086	292.404	264.477	245.868	245.416	303.931	326.775	156.164	260.113	312.43	262.153	393.012	278.125	209.068	198.036	372.98	273.866	346.513
ENSGALG00000003260	372.956	367.728	413.368	437.424	390.23	354.388	465.3	409.954	366.946	386.716	519.435	361.154	432.618	369.171	448.003	432.812	523.299	476.945	433.38
ENSGALG00000003261	102.98	113.534	134.889	281.165	195.491	155.674	131.036	105.247	208.475	147.32	211.622	140.977	153.854	169.619	217.157	140.686	201.992	265.743	190.916
ENSGALG00000003265	531.601	471.214	563.051	582.052	659.407	629.107	650.328	516.05	447.72	706.677	727.209	648.651	795.164	664.757	543.825	565.434	827.695	800.71	621.433
ENSGALG00000003267	626.232	478.248	607.434	634.139	596.248	597.972	683.087	619.599	490.031	559.357	607.161	650.235	549.912	569.97	719.293	724.042	1003.38	789.105	756.029
ENSGALG00000003272	718.079	591.781	695.329	733.76	688.73	739.911	803.204	684.954	581.575	685.961	742.599	693.003	665.683	727.117	744.804	735.691	962.983	816.956	901.125
ENSGALG00000003273	283.892	285.341	288.052	312.518	290.229	275.635	297.865	298.766	233.092	290.037	325.512	295.417	393.012	331.755	290.58	289.438	343.855	348.135	339.831
ENSGALG00000003277	250.493	263.237	226.265	245.261	233.838	247.247	299.078	169.753	290.787	246.301	319.356	269.281	181.273	218.26	361.513	348.58	282.788	304.038	270.147
ENSGALG00000003281	197.611	195.921	315.9	301.393	251.131	265.562	242.66	297.068	237.707	269.32	280.11	291.457	280.288	231.979	174.845	192.66	315.67	275.026	269.192
ENSGALG00000003282	214.311	233.095	280.22	366.627	263.913	303.107	196.554	303.858	239.246	234.792	235.477	255.025	205.646	202.046	187.29	228.503	266.817	277.347	245.328
ENSGALG00000003283	11.133	13.0614	16.5347	26.296	15.0378	9.15731	10.9197	16.9753	23.0784	13.8113	16.1602	7.12803	18.2796	7.48319	19.289	25.0906	21.6084	11.6045	15.2733
ENSGALG00000003284	161.429	177.836	193.195	189.635	151.882	175.82	195.341	162.963	203.859	138.113	221.625	188.497	129.481	133.45	196.001	199.828	229.237	250.657	247.237
ENSGALG00000003285	100.197	91.4297	139.24	302.91	79.7003	102.562	81.291	300.463	163.087	46.0376	65.4103	94.2484	85.305	41.1576	46.0447	54.6616	46.9748	81.2314	69.6845
ENSGALG00000003286	553.867	713.352	729.268	618.968	551.135	631.854	741.932	761.343	561.574	752.715	447.868	719.931	604.751	654.779	705.604	773.327	796.692	742.687	818.077
ENSGALG00000003287	136.379	90.425	120.965	139.571	88.7229	93.4046	109.197	133.256	96.1599	48.3395	106.965	129.097	102.061	87.3039	122.579	128.141	152.198	131.131	108.822
ENSGALG00000003288	979.705	942.429	491.69	516.818	560.157	982.58	1189.64	968.442	916.981	614.602	1271.27	542.522	1052.6	557.498	1094.5	651.458	1399.85	1145.36	1286.78
ENSGALG00000003289	498.202	491.309	532.592	519.347	500.006	570.501	521.112	450.695	496.185	492.603	464.028	466.49	539.249	576.206	570.581	547.512	607.854	613.878	594.704
ENSGALG00000003293	392.439	424.997	386.39	421.748	389.479	385.523	419.801	387.886	477.722	444.263	489.423	380.162	362.546	340.485	588.626	511.668	488.538	497.833	451.517
ENSGALG00000003294	375.739	423.993	209.73	223.516	224.063	221.607	257.219	231.713	360.792	264.716	310.122	213.841	246.775	239.462	544.448	500.019	341.976	319.123	325.512
ENSGALG00000003295	19.4828	11.0519	8.70249	15.1708	7.51889	2.74719	9.09974	5.94136	20.7705	2.30188	10.7735	5.54402	4.56991	7.48319	23.0224	16.1296	15.0319	13.9254	18.1371
ENSGALG00000003297	759.828	665.126	794.537	726.681	821.815	805.843	899.055	707.022	613.885	807.96	836.482	736.563	853.05	673.487	946.406	954.337	1137.73	1098.95	1045.27
ENSGALG00000003298	153.079	140.661	137.499	155.248	141.355	160.253	159.549	164.661	181.55	115.094	161.602	129.097	166.04	138.439	189.157	157.712	155.017	142.735	178.507
ENSGALG00000003299	1430.59	1298.1	965.106	970.425	1107.53	1057.67	939.093	887.809	1311.62	1019.73	1018.09	1054.95	699.196	1002.75	1818.77	1800.25	1164.03	1322.91	1245.73
ENSGALG00000003301	0	2.00944	0.870249	1.01139	1.50378	0	1.2133	0.848766	0	0	0	0	0	0	0.622226	0	0	2.3209	1.90916
ENSGALG00000003302	2.78325	0	0	0	0	0	0	0	0	0	0	1.58401	0	0	1.24445	0	0	0	0
ENSGALG00000003304	331.207	362.705	261.945	241.215	252.635	268.309	222.64	228.318	366.177	214.075	219.317	238.393	129.481	182.091	388.269	400.553	295.002	255.299	318.83
ENSGALG00000003307	1553.06	1371.45	1933.69	1746.66	1844.38	1952.34	2089.91	1821.45	1340.08	1790.86	2082.36	1979.22	2108.25	1975.56	1779.57	1538.59	2483.09	2233.86	2286.22
ENSGALG00000003308	626.232	629.961	678.794	690.776	690.234	641.928	759.525	644.213	620.039	695.168	888.041	715.179	671.777	601.15	810.76	743.756	1054.11	926.038	866.76
ENSGALG00000003309	133.596	163.77	247.151	307.967	209.025	206.04	205.654	266.512	151.548	188.754	130.051	162.361	307.707	182.091	160.534	203.413	312.852	210.041	225.281
ENSGALG00000003310	11.133	3.01417	0	0	1.50378	3.66292	4.24655	1.69753	0	0	1.53907	1.58401	0	2.4944	0	2.68827	1.87899	1.16045	3.81833
ENSGALG00000003313	11.133	6.02833	5.22149	6.57401	3.00756	11.9045	6.06649	11.034	6.15423	0	2.3086	5.54402	7.61651	6.23599	2.4889	3.58437	9.39495	10.444	1.90916
ENSGALG00000003314	389.655	250.176	395.093	366.122	363.914	307.686	422.228	329.321	263.863	356.792	403.235	415.802	289.428	384.137	410.669	353.06	505.449	490.87	496.383
ENSGALG00000003318	100.197	78.3683	91.3761	131.986	103.009	92.4888	100.704	112.037	93.852	92.0752	112.352	103.752	108.154	96.0343	109.512	94.0896	100.526	120.687	117.414
ENSGALG00000003319	11.133	7.03305	27.848	18.2049	24.0605	12.8202	15.7729	18.6728	7.69279	16.1132	17.6993	18.2161	27.4195	27.4384	14.9334	16.1296	25.3664	19.7276	24.8191
ENSGALG00000003321	41.7488	45.2125	45.2529	76.3596	84.9635	72.3428	78.2578	84.8766	50.0031	64.4527	75.4142	49.1042	44.1758	66.1015	57.2448	52.8694	76.0991	67.306	70.6391
ENSGALG00000003322	172.562	211.996	149.683	173.453	184.965	146.517	180.782	142.593	251.554	161.132	207.774	144.937	141.667	210.777	326.046	285.853	198.234	160.142	210.008
ENSGALG00000003323	22.266	8.03777	16.5347	17.1936	15.0378	21.0618	21.8394	16.1265	10.7699	27.6226	18.4688	15.8401	31.9894	21.2024	18.0446	25.9867	18.7899	13.9254	16.2279
ENSGALG00000003324	16.6995	0	6.09174	7.0797	0.751889	1.83146	4.8532	5.09259	5.38495	0	2.3086	1.58401	3.04661	0	4.35558	1.79218	11.2739	4.6418	0.954582
ENSGALG00000003325	325.641	271.275	294.144	250.318	266.921	302.191	274.206	269.908	232.322	352.188	280.88	247.105	236.112	276.878	315.469	342.307	305.336	286.631	306.421
ENSGALG00000003326	147.512	179.845	128.797	91.0247	113.535	210.618	180.175	140.046	155.394	140.415	192.383	101.376	196.506	154.653	210.312	136.206	233.934	207.72	185.189
ENSGALG00000003329	289.458	302.421	339.397	276.614	330.079	285.708	329.411	292.824	334.636	292.339	316.278	315.217	336.65	281.867	360.269	372.774	403.044	345.814	397.106
ENSGALG00000003331	414.705	363.709	466.453	485.465	499.254	455.118	538.705	460.88	336.944	566.263	537.134	466.49	551.436	573.711	484.714	466.864	621.006	572.101	617.614
ENSGALG00000003333	61.2316	63.2975	73.9711	89.0019	78.1965	71.427	52.7785	74.6914	66.9273	43.7357	53.8673	52.2722	53.3156	39.9104	41.0669	56.4538	39.4588	64.9851	45.8199
ENSGALG00000003334	0	1.00472	0.870249	1.01139	0.751889	0.915731	0	0	3.07712	0	0	1.58401	0	2.4944	1.86668	0.896091	1.87899	0	0.954582
ENSGALG00000003336	8.34976	10.0472	12.1835	10.1139	6.767	8.24158	7.88644	7.63889	15.3856	9.20752	7.69533	5.54402	4.56991	7.48319	13.0667	10.7531	17.8504	11.6045	11.455
ENSGALG00000003337	1344.31	1147.39	2092.08	2213.92	2005.29	1884.57	2257.95	2079.48	1000.06	1859.92	2144.69	1922.19	2281.91	1822.16	1320.99	1301.12	2563.88	2582	2315.82
ENSGALG00000003339	1405.54	1220.74	1044.3	1036.67	1159.41	1083.31	980.346	968.442	1152.38	1088.79	1091.2	1106.43	901.795	1101.28	1614.68	1682.86	1501.31	1351.92	1408.01
ENSGALG00000003340	77.9311	86.4061	50.4744	57.649	93.9861	77.8371	92.2107	67.9013	78.4665	43.7357	88.4963	53.8562	86.8283	102.27	69.6893	116.492	134.348	112.564	99.2765
ENSGALG00000003344	2983.65	2594.19	4061.45	4236.19	4097.8	3742.59	3993.57	3878.86	2233.22	3761.27	2854.97	3807.95	4816.68	4088.32	2499.48	2749.21	4256.85	4488.62	4380.58
ENSGALG00000003345	175.345	159.751	254.113	281.165	187.972	166.663	148.022	279.244	221.552	135.811	141.594	156.817	207.169	155.9	108.89	157.712	158.775	181.03	140.324
ENSGALG00000003348	5.56651	4.01889	15.6645	54.6148	10.5264	0.915731	3.6399	84.8766	19.232	11.5094	4.6172	5.54402	4.56991	1.2472	1.86668	5.37655	3.75798	1.16045	0
ENSGALG00000003349	2.78325	10.0472	8.70249	18.7106	14.2859	14.6517	9.70639	12.7315	7.69279	0	20.0079	7.92004	16.7563	9.97759	6.22226	10.7531	19.7294	16.2463	14.3187
ENSGALG00000003353	367.389	452.125	217.562	211.38	248.875	278.382	322.131	289.429	620.808	218.679	443.251	210.673	243.728	208.282	700.004	489.266	382.375	326.086	380.878
ENSGALG00000003354	27.8325	18.085	12.1835	22.7562	17.2935	14.6517	12.7396	22.9167	26.1555	11.5094	30.0118	13.4641	21.3262	14.9664	26.1335	25.0906	10.3344	19.7276	17.1825
ENSGALG00000003355	102.98	161.76	233.227	255.375	211.281	217.028	282.092	244.445	140.778	193.358	312.43	195.625	266.578	223.249	138.756	153.232	310.033	241.373	257.737
ENSGALG00000003356	111.33	128.604	181.882	187.612	171.431	206.04	186.848	216.435	138.47	131.207	196.231	200.377	242.205	231.979	139.379	130.829	203.871	256.459	181.371
ENSGALG00000003357	197.611	218.025	279.35	317.575	264.665	254.573	242.053	338.658	204.628	264.716	269.337	282.745	297.044	253.181	172.979	214.166	259.301	261.101	279.692
ENSGALG00000003358	823.843	800.763	838.049	866.252	982.719	844.304	1013.1	864.044	756.201	1058.87	1017.32	958.324	868.283	1030.19	1059.03	1023.34	1055.99	938.803	1081.54
ENSGALG00000003359	1313.7	1113.23	1732.66	1569.67	1627.09	1611.69	1897.6	1633.03	1026.99	1643.54	1658.34	1673.5	1968.11	1479.18	1208.99	1160.44	1940.06	1848.6	1779.34
ENSGALG00000003360	16.6995	14.0661	13.0537	23.7676	18.0453	19.2304	20.6261	11.034	19.232	20.7169	13.8516	24.5521	39.6059	21.2024	18.0446	10.7531	19.7294	23.209	13.3641
ENSGALG00000003361	8.34976	3.01417	3.48099	3.03416	6.767	1.83146	0	5.09259	13.0777	6.90564	3.07813	3.96002	1.5233	3.7416	6.84449	7.16873	3.75798	6.96269	7.63665
ENSGALG00000003362	322.857	263.237	325.473	341.848	298.5	323.253	339.117	280.093	262.324	345.282	320.126	350.066	319.894	293.092	334.135	347.683	473.506	402.676	384.696
ENSGALG00000003365	125.246	96.4533	48.7339	46.5237	61.6549	119.045	117.69	142.593	92.3135	43.7357	133.899	47.5202	126.434	53.6295	104.534	58.2459	155.017	142.735	143.187
ENSGALG00000003369	545.518	437.054	621.357	661.952	603.015	587.899	599.976	577.161	483.876	607.697	520.974	600.339	626.077	643.554	461.692	523.317	682.074	567.46	578.477
ENSGALG00000003370	1313.7	1105.19	1447.22	1368.91	1562.43	1586.96	1559.7	1431.02	1030.83	1560.68	1399.78	1652.91	1847.77	1645.05	1340.9	1437.33	1972.94	1953.04	1837.57
ENSGALG00000003373	350.69	321.511	178.401	182.555	166.168	343.399	419.801	367.516	389.255	193.358	455.563	182.953	505.737	194.563	410.669	216.854	509.207	378.306	410.47
ENSGALG00000003374	0	3.01417	5.22149	2.02277	0	0.915731	3.03325	2.5463	2.30784	2.30188	3.07813	0	3.04661	1.2472	1.24445	2.68827	3.75798	1.16045	1.90916
ENSGALG00000003377	164.212	153.722	145.332	162.327	169.175	137.36	148.629	136.651	135.393	124.302	194.692	156.025	162.993	145.922	214.046	214.166	164.412	177.549	165.143
ENSGALG00000003378	475.936	586.757	371.596	307.967	311.282	380.028	381.583	349.691	606.192	356.792	397.849	377.786	236.112	401.598	705.604	726.73	418.075	429.366	466.791
ENSGALG00000003381	5076.65	5214.51	3339.14	3011.4	3545.16	3698.64	3077.53	3104.79	4924.15	3411.39	3550.62	3568.77	2431.19	3377.41	7000.04	7049.55	3796.5	4486.3	4513.26
ENSGALG00000003383	578.917	530.493	626.579	583.064	660.911	682.22	636.375	633.179	518.494	679.055	694.119	667.659	706.813	698.431	686.315	599.485	783.539	712.516	792.303
ENSGALG00000003385	100.197	56.2644	122.705	124.906	136.092	139.191	131.036	95.9105	63.8502	87.4715	127.742	118.009	132.527	86.0567	81.5116	78.856	168.17	148.537	149.869
ENSGALG00000003387	272.759	278.308	138.37	135.526	129.325	177.652	212.934	196.914	266.94	165.735	197.77	154.441	219.356	127.214	301.157	224.023	253.664	218.164	232.918
ENSGALG00000003391	361.823	361.7	363.764	396.969	390.23	409.332	414.948	364.969	337.713	421.244	441.712	361.946	428.048	466.452	452.98	402.345	462.232	480.426	471.563
ENSGALG00000003392	1731.18	1785.39	1380.21	1308.23	1422.57	1277.44	1370.42	1304.55	1722.42	1519.24	1485.97	1555.49	1372.5	1552.76	2274.86	2370.16	1827.32	1702.38	1880.53
ENSGALG00000003396	667.981	520.446	393.352	452.595	451.885	459.697	490.173	404.861	605.423	506.414	724.9	392.834	379.302	487.655	746.671	724.938	620.067	602.273	572.749
ENSGALG00000003397	612.316	725.409	776.262	641.218	760.912	783.866	816.55	698.534	633.886	893.13	767.224	753.195	772.315	783.241	805.783	832.469	941.374	888.904	963.173
ENSGALG00000003398	1188.45	1070.03	1018.19	1003.29	1130.09	1097.96	1044.04	976.929	1024.68	1123.32	1326.67	1237.11	1177.51	1194.82	1357.07	1424.79	1817.92	1467.97	1458.6
ENSGALG00000003400	331.207	279.313	446.438	453.606	393.238	483.506	479.86	422.685	266.171	441.961	514.048	470.45	488.98	500.127	298.046	290.334	652.01	483.907	457.245
ENSGALG00000003401	0	4.01889	0	3.03416	1.50378	2.74719	0.606649	4.24383	6.92351	2.30188	1.53907	1.58401	0	6.23599	2.4889	2.68827	1.87899	6.96269	1.90916
ENSGALG00000003403	25.0493	19.0897	2.61075	15.1708	18.7972	17.3989	18.8061	27.1605	29.2326	13.8113	10.7735	14.2561	6.09321	14.9664	12.4445	14.3375	17.8504	13.9254	19.0916
ENSGALG00000003405	475.936	531.498	624.838	678.64	597.752	594.31	595.123	692.593	466.952	589.282	593.31	562.322	566.669	593.667	484.092	490.162	622.885	671.9	639.57
ENSGALG00000003408	86.2809	121.571	119.224	147.662	112.031	108.972	106.77	112.886	130.008	101.283	96.9611	101.376	99.0147	152.158	121.334	79.7521	96.768	121.847	131.732
ENSGALG00000003409	1274.73	1399.58	855.454	1087.75	956.403	999.063	745.572	916.667	1482.4	1001.32	693.349	991.588	554.482	712.15	1416.81	1712.43	1114.24	1161.61	1026.18
ENSGALG00000003412	517.685	560.635	487.339	569.916	527.826	496.326	409.488	443.056	546.188	379.81	323.204	468.866	336.65	380.396	551.292	656.835	662.344	622.001	570.84
ENSGALG00000003415	52.8818	32.1511	55.6959	63.7173	55.6398	65.0169	70.3713	70.4476	46.926	64.4527	63.8712	64.9443	54.8389	52.3823	51.0225	60.0381	78.9176	76.5896	65.8661
ENSGALG00000003416	75.1478	158.746	170.569	262.96	112.783	100.73	97.0639	296.219	190.012	71.3583	79.2619	112.464	109.678	67.3487	72.8004	79.7521	58.2487	89.3546	69.6845
ENSGALG00000003419	164.212	140.661	120.965	125.918	139.851	120.877	143.169	118.827	173.088	165.735	176.223	133.849	152.33	143.428	207.823	271.516	176.625	196.116	162.279
ENSGALG00000003420	52.8818	55.2597	93.1166	99.1158	83.4597	80.5843	86.7509	89.1204	63.0809	82.8677	69.258	60.9843	67.0253	54.8767	64.0893	85.1287	77.0386	89.3546	63.957
ENSGALG00000003424	5.56651	7.03305	1.7405	15.6765	24.0605	2.74719	14.5596	9.33642	19.232	11.5094	52.3282	24.5521	1.5233	7.48319	10.5778	7.16873	0	9.28359	0.954582
ENSGALG00000003425	0	1.00472	1.7405	2.52846	1.50378	0.915731	0	1.69753	3.07712	6.90564	3.84766	3.96002	3.04661	2.4944	4.97781	0.896091	1.87899	0	6.68207
ENSGALG00000003426	47.3153	31.1464	31.3289	39.9497	41.3539	14.6517	39.4322	31.4043	44.6182	46.0376	122.356	32.4721	31.9894	43.652	60.9781	51.0772	30.0639	29.0112	38.1833
ENSGALG00000003427	256.059	220.034	246.28	247.789	284.214	245.416	313.031	218.133	252.324	260.113	281.649	238.393	193.459	253.181	305.513	313.632	328.823	337.691	280.647
ENSGALG00000003428	988.055	988.646	827.606	1074.6	1113.55	989.905	990.659	893.75	943.905	1056.56	1062.72	1008.22	708.336	823.151	1151.74	1240.19	1066.33	1348.44	1109.22
ENSGALG00000003429	339.557	426.002	375.947	356.513	369.929	389.186	411.915	378.55	484.646	303.848	514.818	433.226	281.811	305.564	542.581	543.031	511.086	408.478	534.566
ENSGALG00000003430	523.252	496.333	498.652	455.124	510.533	425.815	478.646	499.074	506.955	511.018	520.974	496.586	409.768	505.115	504.625	597.693	505.449	509.437	582.295
ENSGALG00000003432	19.4828	1.00472	5.22149	5.05693	6.767	8.24158	7.88644	9.33642	9.23135	4.60376	6.9258	2.37601	7.61651	3.7416	12.4445	10.7531	14.0924	11.6045	14.3187
ENSGALG00000003433	13.9163	12.0567	10.443	10.1139	14.2859	6.41012	6.06649	11.8827	10.0006	9.20752	7.69533	7.92004	9.13982	6.23599	9.95562	13.4414	13.1529	11.6045	10.5004
ENSGALG00000003434	495.419	499.347	415.109	478.891	568.428	468.854	448.921	419.29	477.722	529.433	573.302	479.162	478.317	588.678	591.115	539.447	529.875	553.534	589.932
ENSGALG00000003435	2.78325	0	4.35124	0	3.00756	0.915731	2.4266	3.39506	4.61567	2.30188	1.53907	0.792004	3.04661	7.48319	1.24445	0.896091	2.81849	5.80224	0
ENSGALG00000003438	333.99	341.605	375.077	394.44	393.238	374.534	464.694	340.355	283.864	389.018	594.849	348.482	499.643	391.62	456.714	374.566	565.576	444.452	481.109
ENSGALG00000003439	598.4	525.469	708.382	789.892	687.979	749.984	715.846	754.553	627.732	630.715	565.607	708.843	632.171	670.993	640.893	703.432	839.909	840.165	815.213
ENSGALG00000003441	158.645	154.727	172.309	187.612	156.393	156.59	181.388	136.651	133.085	197.962	213.93	157.609	187.366	143.428	150.579	158.608	212.326	174.067	178.507
ENSGALG00000003443	22.266	8.03777	14.7942	9.60816	7.51889	8.24158	7.27979	8.48766	4.61567	13.8113	17.6993	9.50404	15.233	3.7416	9.33339	12.5453	14.0924	13.9254	7.63665
ENSGALG00000003445	462.02	335.577	573.494	519.347	519.555	547.607	562.971	480.401	268.478	478.791	485.575	546.482	728.139	517.587	378.936	354.852	667.981	579.064	517.383
ENSGALG00000003446	147.512	169.798	11.3132	14.1594	39.0982	104.393	109.804	112.886	180.781	16.1132	85.4182	26.1361	68.5486	31.18	215.912	50.1811	72.3411	96.3173	148.915
ENSGALG00000003447	359.04	327.539	301.106	288.245	326.32	322.337	313.031	232.562	343.868	264.716	321.665	301.753	269.625	328.013	426.847	474.928	437.805	373.665	368.469
ENSGALG00000003454	1745.1	1600.52	2000.7	1861.96	1806.79	2047.57	2085.05	1900.39	1520.86	2009.54	2163.93	1972.88	1864.52	1724.88	1933.26	1848.64	2608.98	2219.94	2212.72
ENSGALG00000003456	0	0	0	1.01139	0	0	0.606649	0	0	4.60376	0	0	0	0	0.622226	0	0	2.3209	0
ENSGALG00000003457	3303.72	2067.72	2799.59	1838.7	2164.69	2372.66	2418.71	1455.63	1960.89	2785.28	1597.55	3239.29	2411.39	1908.21	2488.9	2508.16	6816.98	4197.34	3942.42
ENSGALG00000003458	384.089	447.101	534.333	482.431	466.923	480.759	518.079	431.173	466.952	575.47	548.677	451.442	568.192	550.015	531.381	506.292	534.573	476.945	622.387
ENSGALG00000003461	194.828	203.959	158.385	149.179	163.912	158.421	149.842	107.793	190.781	172.641	273.954	133.849	80.735	115.989	274.402	242.841	193.536	178.709	210.963
ENSGALG00000003462	0	0	0	0	0	0	0	0	0	0	0	0	0	2.4944	1.24445	0	0	0	0.954582
ENSGALG00000003464	27.8325	55.2597	34.8099	45.0067	45.8652	35.7135	50.3519	50.0772	54.6188	62.1508	65.4103	73.6563	36.5593	44.8991	61.6004	61.8303	58.2487	68.4665	44.8653
ENSGALG00000003465	5.56651	5.02361	1.7405	5.56262	0	8.24158	3.03325	5.09259	5.38495	2.30188	9.2344	3.16801	4.56991	2.4944	4.35558	8.06482	3.75798	3.48135	1.90916
ENSGALG00000003466	1589.24	1360.39	1851.89	1944.89	2297.77	2163.87	2194.86	1963.2	1217.77	1963.5	2202.4	1890.51	2251.44	2100.28	1576.1	1700.78	2563.88	2414.89	2304.36
ENSGALG00000003467	189.261	208.982	309.808	389.383	291.733	301.276	325.164	304.707	209.244	283.131	340.134	281.953	338.173	310.552	179.823	192.66	339.158	322.605	281.602
ENSGALG00000003470	38.9655	28.1322	51.3447	37.4213	32.3312	28.3877	32.7591	44.9846	50.0031	48.3395	41.5548	60.1923	30.4661	36.1688	36.0891	30.4671	27.2454	39.4553	24.8191
ENSGALG00000003472	61.2316	73.3447	71.3604	68.7742	98.4975	70.5113	84.3243	83.179	59.2345	96.679	63.8712	53.0642	85.305	76.0791	86.4894	56.4538	73.2806	76.5896	59.1841
ENSGALG00000003473	52.8818	76.3589	75.7116	144.628	101.505	76.0057	120.117	110.34	110.776	92.0752	199.309	85.5364	65.502	74.8319	103.912	86.9209	36.6403	98.6382	77.3211
ENSGALG00000003474	244.926	236.11	296.755	360.559	268.424	271.972	274.206	323.38	234.63	243.999	383.227	295.417	344.266	268.148	278.135	229.399	279.97	348.135	286.375
ENSGALG00000003475	4108.08	3532.6	4249.42	3491.3	3919.6	4088.74	4334.51	3001.24	3094.81	4269.99	3815.34	4682.32	4530.3	4335.26	4233.63	5165.97	6816.04	5158.2	5820.09
ENSGALG00000003476	398.005	438.059	382.039	422.759	444.367	363.545	391.896	379.398	444.643	439.659	534.825	395.21	357.976	372.912	588.626	522.421	475.385	461.859	462.018
ENSGALG00000003478	5.56651	4.01889	3.48099	3.53985	2.25567	0	1.81995	0.848766	2.30784	0	3.07813	0	0	0	5.60003	2.68827	5.63697	2.3209	2.86375
ENSGALG00000003479	873.942	1010.75	601.342	471.306	654.895	750.9	646.082	637.423	842.36	669.847	574.072	688.251	501.167	598.655	1128.1	1264.38	766.628	813.475	837.168
ENSGALG00000003483	937.956	972.571	1291.45	1301.15	1222.57	1362.61	1449.29	1248.53	916.211	1183.17	1567.54	1314.73	1526.35	1515.35	1240.72	1044.84	1522.92	1495.82	1597.97
ENSGALG00000003484	66.7981	85.4013	73.9711	76.8653	97.7456	90.6574	118.297	65.355	85.39	87.4715	132.36	68.1123	135.574	89.7983	93.3339	94.9857	141.864	103.28	112.641
ENSGALG00000003485	136.379	162.765	214.951	189.129	196.243	193.219	199.588	178.241	154.625	243.999	180.84	186.121	199.553	149.664	141.245	153.232	246.148	187.993	184.234
ENSGALG00000003487	573.35	512.408	500.393	494.568	485.72	524.714	551.444	474.46	499.262	536.338	520.974	453.818	405.199	485.16	627.204	585.148	571.213	560.497	575.613
ENSGALG00000003492	506.552	571.687	804.98	806.074	803.018	758.225	764.378	674.769	527.725	713.583	739.521	746.067	900.272	752.061	516.448	558.265	875.61	774.019	867.715
ENSGALG00000003495	720.863	707.324	1123.49	1271.82	1112.04	1117.19	1164.16	1022.76	688.505	1162.45	1636.8	1163.45	1083.07	864.309	812.005	951.649	1413.94	1584.01	1371.73
ENSGALG00000003496	345.123	229.077	219.303	174.464	224.815	255.489	235.38	218.982	241.554	234.792	205.465	196.417	176.703	246.945	322.313	281.373	250.845	294.754	292.102
ENSGALG00000003498	242.143	174.822	226.265	283.694	249.627	304.023	262.073	240.201	226.937	220.981	317.048	248.689	262.008	228.237	255.113	234.776	344.795	305.198	299.739
ENSGALG00000003499	384.089	400.884	364.634	375.224	333.087	399.259	266.319	314.892	407.718	248.603	207.774	358.778	179.75	301.822	428.714	498.227	471.627	425.885	351.286
ENSGALG00000003500	253.276	209.987	122.705	130.469	157.897	176.736	148.022	118.827	192.32	131.207	178.532	167.905	115.771	155.9	224.624	229.399	170.049	189.153	156.551
ENSGALG00000003503	603.966	628.956	714.474	818.717	803.018	753.647	763.772	642.516	544.65	826.375	821.092	861.7	836.293	835.623	640.893	694.471	974.257	928.359	903.989
ENSGALG00000003505	244.926	218.025	212.341	166.879	196.243	233.511	183.815	170.602	172.318	207.169	178.532	194.833	176.703	183.338	191.023	239.256	239.571	294.754	267.283
ENSGALG00000003507	606.749	606.852	610.915	616.44	665.422	608.045	536.278	565.278	530.033	568.565	524.821	586.875	431.095	510.104	747.916	707.912	579.669	761.255	765.575
ENSGALG00000003509	0	8.03777	1.7405	5.56262	8.27078	5.49439	9.09974	8.48766	1.53856	4.60376	7.69533	7.92004	0	2.4944	10.5778	6.27264	4.69748	4.6418	4.77291
ENSGALG00000003510	247.71	224.053	332.435	333.757	280.455	285.708	360.956	313.195	226.168	310.754	360.911	318.385	373.209	285.608	219.646	272.412	490.417	392.232	370.378
ENSGALG00000003512	0	2.00944	0	1.51708	0	0	0	0.848766	0.769279	0	0	1.58401	3.04661	2.4944	0.622226	3.58437	0	2.3209	0
ENSGALG00000003517	244.926	259.218	334.175	279.142	311.282	280.214	293.012	289.429	243.092	264.716	401.696	288.289	408.245	324.272	286.846	279.581	324.126	359.739	298.784
ENSGALG00000003518	272.759	250.176	378.558	379.775	331.583	357.135	405.849	375.154	236.169	437.357	410.931	365.906	455.468	391.62	358.402	352.164	481.022	463.019	452.472
ENSGALG00000003519	0	0	0	0	0	0	0	0	0	0	0	0	0	0	0	0	0	0	0
ENSGALG00000003520	325.641	314.478	262.815	235.147	287.974	177.652	277.239	78.9352	407.718	211.773	298.579	83.9524	94.4448	268.148	480.981	391.592	185.081	206.56	245.328
ENSGALG00000003521	1372.14	1320.2	1341.05	1311.26	1387.99	1429.46	1254.55	1181.48	1399.32	1489.32	1465.96	1391.55	1762.46	1754.81	1721.08	1803.83	1679.82	1639.71	1699.16
ENSGALG00000003522	2343.5	2056.67	2783.93	2833.4	2773.72	2910.19	3170.96	2626.93	1997.05	2923.39	3638.35	2906.65	2854.67	2752.57	2695.48	2656.01	3846.29	3315.4	3110.98
ENSGALG00000003523	386.872	383.804	434.254	457.652	401.509	410.248	468.94	390.432	360.023	534.036	507.892	443.522	406.722	391.62	424.358	422.059	505.449	522.202	537.43
ENSGALG00000003526	512.119	427.007	568.272	554.239	610.534	619.034	605.436	528.781	434.643	561.659	677.189	541.73	574.285	536.295	550.048	522.421	606.914	714.837	689.208
ENSGALG00000003527	33.399	17.0803	20.886	32.87	12.0302	22.8933	12.133	39.892	36.1561	29.9245	13.8516	26.1361	10.6631	19.9552	18.0446	15.2336	29.1244	37.1344	17.1825
ENSGALG00000003529	25.0493	46.2172	36.5504	96.5873	45.8652	42.1236	35.1857	106.096	73.8508	34.5282	43.0938	54.6482	53.3156	24.944	46.0447	39.428	45.0958	38.2948	30.5466
ENSGALG00000003532	10080.9	10347.6	10275	10423.8	10807.7	10840.4	11261.2	9510.42	9926.01	10772.8	12036.3	10160.6	10302.1	10455.3	12331.3	12563.2	12249.1	11604.5	13074
ENSGALG00000003533	111.33	62.2927	92.2464	107.713	100.753	93.4046	78.2578	91.6667	81.5436	48.3395	102.348	99.0004	88.3516	108.506	90.2228	126.349	123.074	134.612	97.3673
ENSGALG00000003536	1411.11	1402.59	1162.65	1267.77	1354.9	1337.88	1307.33	1313.89	1350.85	1388.03	1505.21	1356.7	1189.7	1233.48	1716.72	1582.5	1442.13	1664.08	1645.7
ENSGALG00000003537	13.9163	15.0708	22.6265	15.6765	23.3086	25.6405	18.1995	11.8827	13.847	23.0188	10.7735	27.7201	13.7097	9.97759	27.3779	18.8179	42.2773	38.2948	34.3649
ENSGALG00000003539	36.1823	32.1511	27.848	27.3074	23.3086	28.3877	14.5596	24.6142	44.6182	23.0188	16.9297	22.9681	18.2796	19.9552	14.3112	25.9867	34.7613	22.0485	11.455
ENSGALG00000003540	89.0641	117.552	160.996	138.56	131.581	160.253	186.848	155.324	140.009	154.226	197.77	144.145	162.993	139.686	161.157	195.348	168.17	165.944	190.916
ENSGALG00000003545	11.133	6.02833	1.7405	6.06831	7.51889	2.74719	4.24655	5.09259	2.30784	6.90564	11.543	7.92004	7.61651	1.2472	4.35558	2.68827	1.87899	5.80224	1.90916
ENSGALG00000003547	339.557	393.851	362.894	400.003	403.013	405.669	478.04	353.935	393.871	485.697	631.787	454.61	466.131	505.115	429.958	430.124	659.526	514.079	558.43
ENSGALG00000003548	44.5321	42.1983	46.9934	48.5465	57.8955	46.7023	40.0389	26.3117	52.311	41.4339	38.4766	51.4802	73.1185	37.416	51.0225	53.7655	70.4622	61.5038	47.7291
ENSGALG00000003549	169.778	191.902	221.913	287.234	249.627	276.551	283.912	283.488	158.471	264.716	243.942	345.314	231.542	226.99	176.712	220.438	269.635	266.903	275.874
ENSGALG00000003550	75.1478	74.3494	72.2306	82.4279	79.7003	50.3652	77.6511	62.8087	82.3129	101.283	64.6408	81.5764	53.3156	47.3935	85.245	101.258	79.8571	76.5896	85.9124
ENSGALG00000003553	13.9163	16.0755	13.924	11.6309	6.767	10.073	4.24655	16.1265	19.232	9.20752	14.6211	13.4641	1.5233	13.7192	24.889	29.571	17.8504	13.9254	12.4096
ENSGALG00000003554	267.192	283.332	411.628	393.935	434.592	429.478	430.114	618.75	288.48	412.037	589.462	550.442	816.49	436.52	182.312	317.216	477.264	497.833	562.249
ENSGALG00000003557	19.4828	30.1417	27.848	31.353	25.5642	28.3877	27.9059	38.1945	28.4633	32.2263	14.6211	31.6801	39.6059	26.1912	32.3557	31.3632	33.8218	42.9366	28.6375
ENSGALG00000003558	236.577	256.204	103.56	102.656	133.836	195.051	182.601	175.695	213.09	105.887	218.547	143.353	155.377	155.9	288.713	200.724	217.023	259.941	273.965
ENSGALG00000003559	55.6651	58.2739	72.2306	82.9336	86.4673	71.427	87.3575	66.2037	66.158	108.188	116.969	65.7363	79.2117	94.7871	93.3339	86.9209	108.042	112.564	96.4128
ENSGALG00000003560	61.2316	64.3022	85.2844	62.2002	108.272	54.9439	63.6982	59.4136	103.083	50.6414	116.969	105.336	80.735	88.5511	130.045	120.076	58.2487	161.302	81.1395
ENSGALG00000003562	395.222	383.804	381.169	331.229	350.38	412.079	394.929	426.08	330.79	278.528	287.036	340.562	336.65	440.261	351.558	366.501	420.894	436.329	468.7
ENSGALG00000003563	729.212	688.234	1032.99	1052.85	917.305	987.158	1015.53	1186.57	582.344	920.752	1013.47	1062.08	1195.79	1097.53	781.516	790.353	1216.65	1205.71	1080.59
ENSGALG00000003566	267.192	287.35	223.654	192.163	207.521	194.135	208.081	224.074	265.401	230.188	224.704	190.873	121.864	154.653	333.513	365.605	248.027	277.347	233.873
ENSGALG00000003567	91.8474	66.3116	104.43	46.5237	107.52	99.8147	90.3908	95.0618	53.8495	117.396	80.0314	79.9924	86.8283	83.5623	82.7561	68.999	70.4622	107.922	108.822
ENSGALG00000003568	361.823	291.369	239.318	229.585	232.334	249.079	257.219	193.519	368.485	269.32	175.454	260.569	164.517	188.327	416.891	380.839	431.228	386.43	371.332
ENSGALG00000003569	166.995	156.737	176.66	139.571	145.867	179.483	167.435	194.367	123.854	151.924	141.594	160.777	198.029	202.046	178.579	212.374	212.326	252.978	197.598
ENSGALG00000003570	364.606	277.303	489.95	583.064	587.225	462.444	533.852	583.951	383.87	471.886	714.127	500.546	510.306	492.643	416.269	386.215	743.141	729.922	516.429
ENSGALG00000003572	623.449	506.38	540.424	572.95	572.188	591.562	532.032	540.664	476.953	547.848	584.845	569.451	549.912	662.262	663.915	750.029	704.622	693.948	652.934
ENSGALG00000003573	66.7981	85.4013	156.645	116.309	145.867	184.062	120.723	152.778	62.3116	124.302	120.817	153.649	222.402	162.136	63.467	74.3756	88.3126	184.511	154.642
ENSGALG00000003574	389.655	398.875	409.887	378.764	412.787	416.658	398.569	318.287	329.251	398.225	391.692	394.418	484.41	535.048	465.425	534.07	514.843	467.661	532.657
ENSGALG00000003575	180.911	158.746	236.708	228.067	208.273	240.837	271.779	205.401	111.545	193.358	236.247	232.057	295.521	215.765	123.201	129.037	271.514	220.485	243.418
ENSGALG00000003578	2098.57	1699.99	1280.14	2082.44	1512.05	1355.28	890.561	1155.17	3270.97	1551.47	1770.7	1607.77	1466.94	1739.84	3964.2	3067.32	3394.4	2530.94	1883.39
ENSGALG00000003580	178.128	131.619	98.3381	586.604	150.378	174.905	141.349	94.213	533.88	163.434	130.051	144.145	109.678	115.989	578.67	106.635	256.482	183.351	133.641
ENSGALG00000003582	3952.22	4347.43	3998.79	3746.68	3941.4	4080.5	4317.52	4146.22	4114.87	4493.27	3278.98	3946.55	4021.52	4623.37	5013.9	5183.89	4712.51	4661.52	4988.64
ENSGALG00000003584	1196.8	988.646	1007.75	1036.16	1025.58	1136.42	1456.57	809.723	924.673	1295.96	1957.69	1115.93	1674.11	1191.07	1126.85	1102.19	1986.09	1307.83	1520.65
ENSGALG00000003588	5.56651	1.00472	4.35124	5.05693	2.25567	4.57866	1.81995	5.09259	3.07712	6.90564	4.6172	3.16801	12.1864	4.98879	1.86668	5.37655	2.81849	3.48135	0.954582
ENSGALG00000003589	239.36	294.383	505.614	503.164	467.675	466.107	434.361	600.077	226.168	778.036	569.454	640.731	618.461	531.307	231.468	287.645	499.812	657.975	538.384
ENSGALG00000003590	119.68	140.661	207.989	176.487	213.537	145.601	168.649	172.299	111.545	163.434	233.168	147.313	169.087	204.541	167.379	168.465	158.775	241.373	183.28
ENSGALG00000003594	231.01	267.256	221.043	211.885	228.574	224.354	181.388	227.469	249.246	227.886	220.856	247.897	199.553	278.125	303.646	293.918	199.173	235.571	248.191
ENSGALG00000003595	384.089	452.125	450.789	509.738	443.615	421.236	427.688	487.192	381.562	416.64	349.368	441.146	449.374	410.328	338.491	540.343	520.48	509.437	526.929
ENSGALG00000003596	2159.8	2332.96	1516.84	1586.86	1670.7	1543.92	1483.26	1494.68	2303.99	1606.71	1716.06	1633.9	1191.22	1467.95	2987.31	3337.94	1967.3	2173.52	2164.04
ENSGALG00000003597	361.823	295.388	459.491	523.898	498.503	467.023	483.5	411.651	326.944	405.131	695.658	448.274	524.016	390.373	377.691	362.021	577.79	591.829	506.883
ENSGALG00000003601	8984.34	7880.03	7563.33	5141.88	7500.85	6966.88	5900.88	5912.5	6611.95	7313.08	5511.39	8304.95	8259.35	9716.92	8574.27	11843.6	10715.9	8018.7	9107.67
ENSGALG00000003602	50.0986	47.2219	33.9397	32.87	24.8123	27.4719	35.7923	29.7068	49.2339	23.0188	33.8594	26.1361	25.8961	22.4496	59.7337	55.5577	40.3983	46.418	43.9108
ENSGALG00000003604	58.4483	49.2314	53.9554	77.8767	37.5945	68.6798	40.0389	64.5062	69.2351	48.3395	66.9494	50.6882	79.2117	39.9104	50.4003	64.5186	63.8857	53.3807	56.3203
ENSGALG00000003605	1864.78	1941.12	645.724	661.952	666.926	1299.42	1223.01	1189.12	1990.89	748.111	1397.47	612.219	917.028	633.577	2723.48	1533.21	1624.39	1669.89	1592.24
ENSGALG00000003614	295.025	330.553	523.89	721.624	635.346	538.45	434.361	515.201	283.864	462.678	647.177	447.482	466.131	391.62	429.958	434.604	466.929	594.15	476.336
ENSGALG00000003624	8.34976	8.03777	15.6645	15.1708	9.02267	15.5674	9.09974	19.5216	12.3085	2.30188	6.15626	6.33603	3.04661	8.73039	9.33339	7.16873	11.2739	10.444	11.455
ENSGALG00000003625	166.995	241.133	482.118	563.847	342.11	396.512	347.004	443.904	262.324	301.546	283.958	383.33	575.808	370.418	139.379	190.867	280.909	337.691	252.01
ENSGALG00000003628	615.099	527.479	373.337	419.219	476.698	532.956	415.555	415.046	534.649	464.98	412.47	479.954	435.665	507.61	825.694	752.717	731.867	557.016	634.797
ENSGALG00000003631	130.813	141.666	53.0852	43.9953	51.1285	99.8147	111.017	117.978	167.703	55.2451	145.442	65.7363	73.1185	64.8543	202.846	107.531	110.86	129.97	156.551
ENSGALG00000003634	1355.44	1254.9	1086.07	1005.32	1143.62	1152.91	1158.09	1177.24	1237	1146.34	1065.8	1159.49	952.064	1278.38	1652.63	1744.69	1505.07	1377.45	1408.01
ENSGALG00000003636	13.9163	28.1322	27.848	30.8473	18.7972	16.4832	18.8061	28.858	25.3862	13.8113	13.8516	11.088	25.8961	23.6968	11.2001	15.2336	14.0924	23.209	17.1825
ENSGALG00000003641	1319.26	1329.25	900.707	928.958	966.929	1008.22	933.027	967.593	1339.31	969.092	1103.51	928.228	587.995	760.791	1772.1	1816.38	1164.97	1360.05	1234.27
ENSGALG00000003642	89.0641	141.666	146.202	130.469	130.829	108.972	109.804	132.407	114.623	112.792	58.4845	115.633	169.087	93.5399	112.623	115.596	82.6756	105.601	127.914
ENSGALG00000003644	13.9163	19.0897	18.2752	27.8131	28.5718	20.1461	16.9862	14.429	22.3091	18.415	8.46486	24.5521	24.3728	22.4496	17.4223	22.4023	30.0639	26.6903	19.0916
ENSGALG00000003645	603.966	573.696	375.947	404.049	464.668	464.276	388.256	347.145	513.109	322.263	307.044	458.57	271.148	387.879	727.382	822.612	535.512	538.448	530.747
ENSGALG00000003647	5.56651	14.0661	12.1835	9.10247	3.75945	5.49439	7.88644	16.1265	4.61567	0	8.46486	7.12803	4.56991	6.23599	6.22226	13.4414	14.0924	11.6045	8.59124
ENSGALG00000003648	353.473	437.054	628.319	556.768	550.383	471.602	538.705	716.358	370.792	515.621	429.399	585.291	659.59	556.251	540.092	446.254	556.181	602.273	553.657
ENSGALG00000003650	436.971	409.926	516.057	480.914	493.991	497.242	532.032	454.09	433.873	635.319	545.599	506.09	604.751	579.947	509.603	478.513	535.512	515.239	609.023
ENSGALG00000003651	370.173	298.402	504.744	420.736	440.607	403.837	436.788	377.701	287.71	377.508	366.298	456.194	583.425	427.789	286.224	240.153	464.111	451.415	461.063
ENSGALG00000003652	734.779	627.951	725.787	744.886	724.069	778.371	723.733	700.232	594.653	741.206	777.998	771.411	900.272	894.241	770.938	802.898	958.285	972.456	878.215
ENSGALG00000003655	55.6651	117.552	88.7654	93.0475	63.9106	84.2473	79.4711	63.6574	124.623	87.4715	86.9572	65.7363	76.1651	87.3039	104.534	116.492	88.3126	87.0337	77.3211
ENSGALG00000003657	283.892	349.643	288.923	263.466	295.492	333.326	280.272	275.849	262.324	234.792	255.485	292.249	228.495	271.889	359.647	330.658	290.304	371.344	319.785
ENSGALG00000003658	194.828	156.737	163.607	116.309	155.641	157.506	153.482	148.534	116.161	179.547	136.977	155.233	153.854	153.405	154.312	183.699	193.536	149.698	204.281
ENSGALG00000003660	2.78325	7.03305	10.443	10.6195	7.51889	14.6517	15.1662	10.1852	16.1549	16.1132	27.7032	11.8801	13.7097	11.2248	12.4445	13.4414	22.5479	10.444	11.455
ENSGALG00000003661	1035.37	1036.87	589.158	619.979	609.03	687.714	692.794	651.003	1135.46	672.149	789.541	651.819	458.514	648.543	1469.7	1440.92	806.087	848.288	863.897
ENSGALG00000003663	506.552	488.295	409.017	416.691	403.013	447.793	411.915	397.222	452.336	375.207	407.852	459.362	351.883	401.598	594.848	622.784	484.78	560.497	515.474
ENSGALG00000003665	289.458	291.369	423.811	454.112	416.547	387.354	357.317	371.759	266.94	377.508	344.751	450.65	453.944	326.766	299.291	301.983	492.296	486.228	426.698
ENSGALG00000003670	194.828	200.944	205.379	240.204	167.671	204.208	174.108	210.494	287.71	186.452	141.594	191.665	201.076	184.585	313.602	288.541	332.581	244.855	200.462
ENSGALG00000003672	526.035	639.003	629.19	610.877	589.481	608.045	677.021	578.858	600.038	711.281	694.119	648.651	725.092	831.881	739.204	739.275	693.348	685.825	783.712
ENSGALG00000003674	197.611	177.836	163.607	154.742	199.251	213.365	195.948	173.997	163.856	195.66	237.786	207.505	187.366	259.417	199.112	242.841	242.39	250.657	286.375
ENSGALG00000003675	873.942	803.777	1021.67	1056.9	977.456	963.349	970.033	1137.35	759.278	966.79	831.865	1009.8	824.107	1006.49	960.095	897.884	916.008	1036.28	1115.91
ENSGALG00000003677	25.0493	17.0803	13.924	13.148	15.0378	4.57866	15.7729	17.8241	16.9241	4.60376	8.46486	5.54402	24.3728	13.7192	15.5556	25.0906	13.1529	24.3694	10.5004
ENSGALG00000003681	2028.99	2050.64	1970.24	1924.16	2013.56	2180.36	2091.73	1916.51	2129.36	2083.2	2267.04	1940.41	1751.8	2025.45	2762.06	2702.61	2568.58	2253.59	2261.4
ENSGALG00000003682	306.158	286.346	310.679	303.416	344.365	307.686	323.344	321.682	274.633	303.848	326.282	293.833	307.707	271.889	262.579	302.879	284.667	356.258	288.284
ENSGALG00000003683	139.163	120.567	178.401	167.89	136.092	150.18	169.862	110.34	101.545	98.9809	156.215	152.065	146.237	128.461	129.423	121.868	179.444	196.116	156.551
ENSGALG00000003684	75.1478	60.2833	53.0852	77.8767	67.67	61.354	74.0112	72.9939	56.1574	85.1696	100.809	87.9124	60.9321	88.5511	56.6226	69.8951	65.7647	67.306	79.2303
ENSGALG00000003687	105.764	111.524	93.9868	97.5987	61.6549	78.7529	94.6373	69.5988	100.006	96.679	81.5705	104.544	68.5486	109.753	113.867	119.18	126.832	125.328	131.732
ENSGALG00000003688	1060.42	939.415	455.14	467.766	528.578	973.422	954.866	785.957	931.597	550.15	1184.31	472.034	895.702	516.34	1142.41	654.147	1339.72	1161.61	1160.77
ENSGALG00000003689	97.4139	93.4391	124.446	108.724	131.581	113.551	75.2245	72.1451	73.8508	80.5658	56.1759	59.4003	80.735	89.7983	98.3117	106.635	119.316	128.81	110.731
ENSGALG00000003690	72.3646	65.3069	107.041	125.412	63.9106	74.1742	65.5181	111.188	62.3116	105.887	54.6368	102.96	77.6884	74.8319	36.7113	47.4928	46.9748	61.5038	57.2749
ENSGALG00000003691	1124.43	1157.44	1201.81	1152.47	1226.33	1143.75	1224.22	1067.75	1024.68	1300.56	1298.97	1401.05	1125.72	1129.96	1417.43	1384.46	1392.33	1461.01	1361.23
ENSGALG00000003693	6498.9	7932.28	4261.61	4976.02	4363.21	4155.59	3288.65	4562.96	8350.52	3894.78	3377.48	4480.36	3198.94	4109.52	8057.2	9624.02	4681.51	5309.05	4243.12
ENSGALG00000003695	283.892	224.053	230.616	226.045	227.822	279.298	240.84	209.645	176.165	246.301	178.532	278.785	214.786	233.226	263.202	327.969	362.645	301.717	348.422
ENSGALG00000003696	269.976	215.01	304.587	331.229	316.545	275.635	328.197	326.775	221.552	294.641	310.891	349.274	409.768	321.777	225.868	240.153	388.012	384.109	310.239
ENSGALG00000003699	211.527	166.784	125.316	138.054	137.596	148.348	128.003	161.265	146.932	59.8489	56.9454	104.544	38.0826	57.3711	260.713	240.153	151.259	178.709	137.46
ENSGALG00000003701	189.261	181.855	234.097	193.68	190.228	193.219	187.455	154.475	166.934	138.113	178.532	194.833	190.413	218.26	237.068	264.347	258.361	262.261	258.692
ENSGALG00000003702	1191.23	1064	1000.79	1025.04	1003.02	997.231	1092.58	929.398	1066.22	1127.92	1182	1110.39	984.054	1201.05	1288.01	1380.88	1366.03	1224.27	1333.55
ENSGALG00000003703	164.212	192.907	256.723	247.789	200.003	226.186	327.591	214.738	176.934	262.414	282.419	239.977	297.044	280.62	224.001	225.815	278.091	246.015	292.102
ENSGALG00000003705	2170.94	2816.23	1316.69	1231.87	1334.6	1428.54	1230.29	1345.29	2703.25	1295.96	1435.18	1269.58	816.49	1294.59	3238.69	3238.47	1382	1491.18	1828.98
ENSGALG00000003708	706.946	716.367	473.415	452.089	515.796	816.832	849.309	838.581	728.507	520.225	939.6	415.802	901.795	429.036	1002.41	534.07	808.906	852.93	1070.09
ENSGALG00000003709	456.454	496.333	461.232	621.496	540.608	522.882	541.131	543.21	338.483	568.565	438.634	659.739	396.059	457.722	494.67	523.317	488.538	568.62	653.889
ENSGALG00000003712	464.803	375.766	321.992	306.45	387.223	363.545	314.244	347.994	368.485	278.528	289.344	381.746	298.567	429.036	563.737	655.043	564.637	451.415	448.653
ENSGALG00000003713	0	2.00944	0.870249	1.01139	0.751889	0.915731	1.2133	3.39506	3.07712	27.6226	33.8594	4.75202	15.233	21.2024	0.622226	0	0.939495	2.3209	0.954582
ENSGALG00000003716	8.34976	0	6.96199	2.52846	1.50378	6.41012	6.06649	6.79013	3.84639	9.20752	3.07813	1.58401	0	2.4944	1.86668	1.79218	0.939495	17.4067	3.81833
ENSGALG00000003717	898.991	939.415	677.924	763.596	684.219	695.04	671.561	742.67	955.444	672.149	848.795	727.851	621.508	687.206	1300.45	1176.57	931.04	927.199	903.034
ENSGALG00000003720	144.729	125.59	92.2464	136.031	157.897	134.612	143.776	123.92	121.546	170.339	230.86	121.177	217.832	115.989	182.312	164.881	230.176	172.907	222.418
ENSGALG00000003722	264.409	222.044	234.097	269.534	248.875	249.079	331.231	289.429	196.166	276.226	330.13	285.121	286.381	224.496	245.779	236.568	298.76	311	273.965
ENSGALG00000003726	183.695	147.694	147.072	178.004	160.904	184.062	115.263	175.695	213.09	89.7734	116.199	99.7924	63.9787	97.2815	270.046	166.673	246.148	222.806	220.508
ENSGALG00000003727	172.562	158.746	182.752	168.901	198.499	153.843	195.948	166.358	156.164	209.471	308.583	178.201	178.226	187.08	188.534	218.646	244.269	210.041	219.554
ENSGALG00000003731	200.394	164.774	191.455	198.737	166.919	157.506	154.089	167.207	207.705	138.113	127.742	194.833	155.377	159.641	181.068	250.906	212.326	181.03	191.871
ENSGALG00000003732	439.754	396.865	403.795	439.447	432.336	456.95	451.347	378.55	367.715	439.659	496.349	435.602	543.819	518.835	375.824	405.929	473.506	575.583	548.885
ENSGALG00000003733	1589.24	1608.56	800.629	613.911	900.011	1061.33	1116.24	1071.14	1417.78	1102.6	1195.85	955.156	766.221	966.579	1852.99	2081.62	1981.4	1520.19	1749.75
ENSGALG00000003734	347.907	329.549	394.223	391.406	342.11	391.933	399.782	281.79	330.021	384.414	401.696	384.122	348.836	336.744	400.714	477.617	539.27	430.527	429.562
ENSGALG00000003736	219.877	220.034	195.806	195.703	171.431	203.292	200.801	221.528	159.241	204.867	164.68	173.449	225.449	235.721	203.468	224.919	337.279	251.817	283.511
ENSGALG00000003738	286.675	269.265	434.254	478.891	457.901	499.989	509.586	524.537	291.557	423.546	444.79	529.85	578.855	503.868	357.78	351.268	606.914	547.732	498.292
ENSGALG00000003741	868.375	1061.99	965.106	1168.66	867.68	781.119	614.536	984.568	1173.15	695.168	517.126	792.796	871.329	865.556	744.804	983.908	754.415	862.214	742.665
ENSGALG00000003742	275.542	230.081	137.499	292.29	225.567	237.174	209.294	221.528	293.095	133.509	181.61	290.665	53.3156	184.585	369.602	324.385	186.02	206.56	254.873
ENSGALG00000003743	164.212	172.812	147.942	146.145	130.829	150.18	193.521	134.105	143.086	138.113	142.364	145.729	109.678	111.001	215.29	188.179	247.087	220.485	190.916
ENSGALG00000003744	102.98	112.529	94.8571	125.412	78.1965	82.4158	76.4378	78.0864	96.9292	52.9433	57.715	64.1523	63.9787	89.7983	113.867	107.531	106.163	95.1568	82.094
ENSGALG00000003745	116.897	149.704	149.683	180.532	130.829	178.568	174.715	135.803	146.932	145.019	184.688	167.113	152.33	135.945	170.49	153.232	274.333	236.732	189.007
ENSGALG00000003747	33.399	24.1133	21.7562	21.7448	30.0756	22.8933	23.6593	36.4969	32.3097	9.20752	26.1641	19.0081	41.1292	21.2024	29.8668	47.4928	66.7042	33.653	33.4104
ENSGALG00000003748	1967.76	2071.74	1657.82	1474.6	1621.82	1535.68	1590.03	1664.43	2245.53	1521.54	1622.94	1545.99	1581.19	1909.46	2557.97	2899.75	2244.45	1953.04	2237.54
ENSGALG00000003750	295.025	280.317	262.815	350.445	336.846	277.467	281.485	274.151	307.712	308.452	341.673	316.801	187.366	239.462	352.802	332.45	383.314	464.18	329.331
ENSGALG00000003751	8.34976	2.00944	7.83224	3.03416	1.50378	5.49439	1.81995	3.39506	2.30784	18.415	0	1.58401	1.5233	0	2.4889	8.06482	6.57647	9.28359	3.81833
ENSGALG00000003753	350.69	333.568	234.967	224.528	264.665	233.511	286.945	253.781	354.638	232.49	270.106	293.833	199.553	249.44	433.069	441.773	267.756	294.754	322.649
ENSGALG00000003757	166.995	171.807	203.638	188.118	215.792	202.377	189.275	207.948	141.547	290.037	303.966	255.025	190.413	202.046	167.379	163.985	295.002	286.631	274.92
ENSGALG00000003758	55.6651	62.2927	103.56	78.3824	89.4748	90.6574	82.5043	83.179	50.7724	78.264	72.3361	67.3203	123.388	79.8207	60.3559	60.9342	100.526	105.601	103.095
ENSGALG00000003759	250.493	273.284	134.018	164.856	155.641	165.747	145.596	184.182	305.404	165.735	111.582	144.145	50.269	133.45	410.047	380.839	173.807	196.116	182.325
ENSGALG00000003765	0	0	0	0	0	0	0	0.848766	0	0	0	0	0	0	1.24445	0	2.81849	0	0
ENSGALG00000003766	860.025	918.316	784.094	894.065	709.783	771.046	612.109	718.056	914.673	596.187	645.638	793.588	648.927	688.454	899.739	1006.31	749.717	899.348	716.891
ENSGALG00000003767	158.645	190.897	140.11	147.662	165.416	145.601	141.956	161.265	210.013	151.924	227.782	158.401	74.6418	144.675	240.801	250.01	120.255	223.967	187.098
ENSGALG00000003770	1319.26	1219.73	1703.95	2022.77	2268.45	1466.09	1814.49	1335.96	1449.32	2094.71	4790.34	1906.35	1940.69	1759.8	2094.41	1694.51	1883.69	3937.4	2327.27
ENSGALG00000003771	924.04	820.858	811.072	748.931	736.1	790.276	756.492	774.074	705.429	722.791	714.127	772.995	600.181	715.892	1050.32	1020.65	930.1	962.012	1035.72
ENSGALG00000003774	523.252	632.975	577.845	658.412	535.345	527.461	414.342	563.58	692.351	474.187	485.575	541.73	403.675	483.913	640.271	751.821	685.832	551.213	521.202
ENSGALG00000003775	670.764	666.131	172.309	181.038	230.078	348.894	326.377	384.491	583.113	211.773	364.759	220.969	210.216	204.541	737.338	423.851	380.496	464.18	463.927
ENSGALG00000003777	1207.93	1111.22	1285.36	1047.8	1272.95	1322.32	1196.92	1189.12	1062.37	1238.41	894.197	1088.21	994.717	1040.16	1348.99	1391.63	1349.12	1391.38	1442.37
ENSGALG00000003778	1355.44	1380.49	1509.88	1379.53	1451.15	1521.03	1543.32	1352.08	1161.61	1440.98	1427.48	1476.29	1637.55	1733.61	1557.43	1606.69	1734.31	1652.48	1820.39
ENSGALG00000003781	578.917	582.739	526.5	561.825	552.639	556.765	556.298	601.775	641.579	603.093	716.435	613.803	545.342	582.442	850.583	795.729	703.682	735.725	735.028
ENSGALG00000003786	924.04	872.098	788.445	753.988	812.792	773.793	864.476	675.618	830.821	844.79	1066.57	745.275	945.971	926.669	1094.5	1096.82	1120.82	933.001	1012.81
ENSGALG00000003788	175.345	184.869	154.034	134.009	148.874	124.539	169.862	126.466	154.625	200.264	183.149	140.185	155.377	167.125	217.157	195.348	214.205	227.448	142.233
ENSGALG00000003789	16.6995	26.1228	20.886	18.7106	13.534	28.3877	9.09974	19.5216	13.0777	11.5094	18.4688	22.9681	15.233	17.4608	19.289	20.6101	27.2454	11.6045	17.1825
ENSGALG00000003792	22.266	24.1133	8.70249	12.1366	24.8123	24.7247	33.3657	16.9753	33.8483	18.415	11.543	7.12803	13.7097	9.97759	41.0669	31.3632	44.1563	27.8508	30.5466
ENSGALG00000003793	320.074	348.638	478.637	510.75	465.419	477.096	538.705	483.796	260.786	520.225	484.036	462.53	551.436	442.756	356.535	338.723	560.879	475.784	504.019
ENSGALG00000003794	256.059	243.143	273.258	289.762	280.455	273.804	319.704	283.488	249.246	267.018	255.485	287.497	246.775	233.226	290.58	263.451	313.791	350.456	359.877
ENSGALG00000003795	539.951	500.351	665.74	582.052	669.181	647.422	762.558	643.364	453.105	674.451	627.169	632.019	857.619	728.364	525.159	540.343	815.482	738.046	674.889
ENSGALG00000003798	807.144	796.744	1000.79	895.582	953.395	919.394	1028.88	803.781	747.739	895.432	985.002	960.7	976.437	1068.85	856.805	931.039	1069.15	965.494	1094.91
ENSGALG00000003799	489.853	449.111	442.957	474.34	473.69	504.568	515.045	531.327	414.641	626.112	524.052	475.994	364.069	482.666	550.67	568.122	705.561	574.422	546.021
ENSGALG00000003800	150.296	129.609	167.088	171.43	132.332	155.674	165.009	142.593	146.163	158.83	179.301	138.601	106.631	149.664	151.201	160.4	207.628	141.575	160.37
ENSGALG00000003802	261.626	274.289	168.828	158.282	158.649	186.809	197.768	152.778	222.322	239.396	141.594	166.321	159.947	198.305	253.246	297.502	220.781	218.164	231.009
ENSGALG00000003803	89.0641	81.3825	44.3827	130.974	52.6322	82.4158	58.2384	72.9939	120.777	62.1508	90.8049	51.4802	53.3156	79.8207	144.356	74.3756	93.9495	81.2314	83.0486
ENSGALG00000003805	194.828	188.888	156.645	147.662	145.115	177.652	157.122	133.256	192.32	133.509	147.75	162.361	92.9215	147.169	282.491	255.386	213.265	198.437	245.328
ENSGALG00000003806	5786.38	5069.83	7304	7397.27	7385.81	7303.87	8479.14	6477.78	5036.47	7488.02	8172.44	7749.75	8423.86	7958.37	6253.99	6096.11	10352.3	8795.04	9360.63
ENSGALG00000003807	275.542	304.431	345.489	321.115	336.094	301.276	367.63	331.019	282.325	292.339	411.7	328.681	389.966	392.868	321.691	288.541	380.496	327.247	389.469
ENSGALG00000003812	545.518	475.233	737.101	675.606	627.076	853.461	781.971	688.349	493.108	863.205	739.521	888.628	910.935	695.937	540.714	586.044	843.667	778.661	783.712
ENSGALG00000003814	0	0	0	1.51708	0	0	0	0	0	0	0	0	0	0	0	0	0	0	0
ENSGALG00000003815	1937.14	1542.25	2076.41	2036.42	2063.18	2132.74	2293.14	2076.93	1450.86	2260.45	2197.79	2303.15	2612.46	2604.15	1951.3	1877.31	2726.42	2542.54	2485.73
ENSGALG00000003816	83.4976	97.458	114.873	129.963	101.505	123.624	137.709	107.793	64.6194	122	83.1096	94.2484	114.248	92.2927	84.0005	90.5052	114.618	147.377	132.687
ENSGALG00000003818	2582.86	2580.13	2070.32	1916.07	2298.53	2262.77	1876.97	1794.29	2220.14	2258.15	1662.96	2179.59	1374.02	1887.01	3204.46	3311.95	2961.29	2834.98	2747.29
ENSGALG00000003819	857.242	803.777	966.846	826.808	954.899	1033.86	1117.45	904.784	649.271	1031.24	757.99	979.708	921.598	997.759	947.028	1026.02	1247.65	1094.3	1187.5
ENSGALG00000003820	784.877	900.231	1186.15	1175.23	969.185	1047.6	1113.2	985.417	733.892	916.149	982.694	974.956	1090.68	989.028	930.228	810.067	1152.76	1087.34	1137.86
ENSGALG00000003821	105.764	111.524	207.119	296.842	207.521	147.433	182.601	185.88	133.855	170.339	142.364	168.697	266.578	153.405	96.445	104.843	148.44	145.056	154.642
ENSGALG00000003824	665.198	701.296	651.816	694.316	680.46	642.843	644.262	617.901	712.352	706.677	714.896	718.347	618.461	723.375	902.228	902.364	925.403	797.228	756.029
ENSGALG00000003826	384.089	324.525	328.084	309.99	317.297	356.219	349.43	290.278	280.787	370.603	334.747	320.761	295.521	352.957	369.602	360.229	406.802	352.776	383.742
ENSGALG00000003829	336.774	252.185	398.574	497.602	378.952	395.596	339.117	401.466	216.937	322.263	240.864	418.97	336.65	344.227	277.513	232.088	297.82	351.616	288.284
ENSGALG00000003832	231.01	252.185	430.773	545.643	358.651	342.483	359.743	498.225	339.252	342.98	240.094	312.841	420.432	346.721	188.534	212.374	359.827	367.862	304.512
ENSGALG00000003833	2129.19	2350.04	1530.77	2017.21	1748.89	1718.83	1268.5	1930.09	2294.76	1169.36	903.432	1558.66	979.484	1273.39	2610.24	2882.73	1604.66	1724.43	1793.66
ENSGALG00000003836	2.78325	5.02361	1.7405	0	2.25567	11.9045	4.8532	2.5463	13.0777	4.60376	9.2344	3.96002	1.5233	3.7416	1.86668	6.27264	10.3344	8.12314	0.954582
ENSGALG00000003837	367.389	519.441	228.875	455.629	437.6	304.023	438.001	398.071	529.264	469.584	686.423	435.602	185.843	344.227	811.383	557.369	190.718	476.945	397.106
ENSGALG00000003838	539.951	457.148	676.183	732.243	604.519	572.332	552.051	631.482	392.332	589.282	483.267	613.803	712.906	628.588	410.047	405.929	481.961	671.9	552.703
ENSGALG00000003839	2.78325	5.02361	3.48099	1.51708	6.01511	4.57866	4.24655	3.39506	10.0006	0	9.2344	5.54402	6.09321	9.97759	4.97781	1.79218	0.939495	6.96269	2.86375
ENSGALG00000003841	267.192	287.35	300.236	332.746	262.409	253.658	181.388	275	284.633	220.981	175.454	237.601	271.148	236.968	189.157	232.984	170.988	207.72	237.691
ENSGALG00000003842	0	4.01889	8.70249	2.52846	5.26322	3.66292	6.67314	4.24383	3.84639	2.30188	3.07813	0.792004	7.61651	21.2024	3.73336	1.79218	1.87899	4.6418	0.954582
ENSGALG00000003845	180.911	180.85	204.508	200.254	213.537	131.865	107.377	167.207	199.243	128.905	130.821	144.145	138.621	122.225	116.978	124.557	89.2521	128.81	106.913
ENSGALG00000003849	2.78325	7.03305	5.22149	10.6195	9.02267	10.9888	2.4266	13.5803	22.3091	9.20752	5.38673	3.16801	1.5233	3.7416	24.889	17.0257	6.57647	19.7276	4.77291
ENSGALG00000003851	130.813	144.68	145.332	194.692	196.995	171.242	175.928	176.543	109.238	145.019	164.68	163.153	144.714	143.428	164.89	155.92	153.138	182.19	147.96
ENSGALG00000003852	69.5813	133.628	108.781	229.079	144.363	143.77	126.79	157.87	138.47	147.32	223.165	133.057	71.5952	104.765	181.69	150.543	131.529	185.672	145.096
ENSGALG00000003854	392.439	356.676	299.366	398.992	315.042	303.107	344.577	325.926	361.561	340.678	414.778	430.85	249.822	386.632	551.914	614.719	317.549	324.926	397.106
ENSGALG00000003855	381.306	409.926	439.476	464.732	411.283	404.753	330.017	416.744	438.489	292.339	249.329	354.026	325.987	291.844	345.335	381.735	265.877	346.974	349.377
ENSGALG00000003857	0	4.01889	1.7405	0	0	1.83146	3.6399	0	3.07712	0	0	6.33603	0	3.7416	3.73336	1.79218	4.69748	2.3209	1.90916
ENSGALG00000003859	231.01	230.081	289.793	206.323	242.86	249.995	254.793	260.571	225.399	220.981	182.379	285.121	258.961	254.429	235.824	281.373	278.091	247.176	300.693
ENSGALG00000003860	144.729	143.675	115.743	129.457	133.836	136.444	102.524	140.895	137.701	108.188	105.426	134.641	92.9215	138.439	112.001	158.608	146.561	116.045	125.05
ENSGALG00000003861	712.513	777.655	716.215	643.747	679.708	693.208	698.254	600.926	693.89	764.225	742.599	652.611	728.139	679.723	886.672	880.858	861.517	839.005	834.305
ENSGALG00000003862	186.478	173.817	138.37	116.815	164.664	216.113	192.308	169.753	203.859	115.094	159.293	167.905	129.481	218.26	255.113	245.529	226.418	162.463	195.689
ENSGALG00000003863	11.133	3.01417	4.35124	15.6765	7.51889	8.24158	0	2.5463	10.0006	0	3.84766	8.71204	3.04661	2.4944	11.8223	7.16873	8.45546	4.6418	2.86375
ENSGALG00000003866	72.3646	79.373	61.7876	118.332	112.031	68.6798	73.4046	73.8426	62.3116	73.6602	210.852	68.1123	59.4088	42.4048	75.2893	65.4147	54.4907	105.601	71.5936
ENSGALG00000003870	211.527	255.199	322.862	301.899	287.974	288.455	317.278	289.429	256.939	225.584	313.969	314.425	272.671	341.732	294.313	252.698	313.791	326.086	375.151
ENSGALG00000003875	1018.67	898.221	896.356	1043.75	1021.07	1025.62	1006.43	976.081	1006.99	939.167	1039.64	997.132	673.3	824.398	1353.96	1358.47	1431.79	1385.58	1179.86
ENSGALG00000003876	30.6158	30.1417	22.6265	19.2163	21.8048	31.1349	24.8726	17.8241	23.8476	27.6226	22.3165	19.0081	21.3262	13.7192	32.3557	62.7264	40.3983	58.0224	28.6375
ENSGALG00000003878	61.2316	75.3541	125.316	185.589	78.1965	107.141	83.7176	136.651	83.8514	71.3583	80.0314	88.7044	118.818	48.6407	44.178	37.6358	77.0386	107.922	61.0932
ENSGALG00000003879	166.995	172.812	289.793	238.181	216.544	209.702	218.394	216.435	183.088	230.188	189.305	233.641	219.356	197.057	158.668	157.712	218.902	221.646	207.144
ENSGALG00000003880	523.252	531.498	658.778	755.505	718.054	752.731	737.079	716.358	549.265	669.847	612.548	673.995	772.315	561.239	612.893	591.42	838.03	782.143	782.757
ENSGALG00000003881	97.4139	113.534	142.721	139.066	105.264	130.95	145.596	84.0278	114.623	119.698	190.844	91.8724	135.574	92.2927	142.49	120.076	192.597	153.179	135.551
ENSGALG00000003882	2354.63	1885.86	2481.08	2647.81	2312.81	2565.88	2769.35	2313.74	1771.65	2617.24	2664.12	2429.07	2519.54	2508.12	2430.41	2200.8	3199.92	2901.12	2847.52
ENSGALG00000003883	261.626	215.01	164.477	192.163	193.987	212.45	189.275	194.367	228.476	241.698	255.485	162.361	137.097	193.316	312.98	289.438	253.664	237.892	273.01
ENSGALG00000003885	0	0	0	3.03416	0	0	0	3.39506	0.769279	0	0.769533	0	0	0	0	0.896091	0	0	0
ENSGALG00000003886	41.7488	92.4344	50.4744	53.0977	65.4144	55.8596	59.4516	49.2284	97.6984	50.6414	99.2697	68.1123	36.5593	28.6856	109.512	103.947	81.7361	81.2314	72.5482
ENSGALG00000003891	1600.37	1764.29	1757.9	1783.07	1866.94	1640.07	1864.23	1889.35	1720.88	1922.07	2478.67	2158.21	1646.69	2052.89	2470.24	2352.24	1654.45	2007.58	2062.85
ENSGALG00000003893	3484.63	2841.35	3106.79	3060.96	3309.06	3477.03	3124.24	2965.59	2500.93	3144.37	2595.63	3133.96	2473.84	3149.18	3549.18	3680.25	3596.39	4043	3909.01
ENSGALG00000003895	2.78325	0	0.870249	6.57401	0	2.74719	2.4266	5.94136	67.6965	9.20752	3.07813	3.16801	1.5233	1.2472	23.6446	1.79218	0.939495	3.48135	6.68207
ENSGALG00000003899	0	0	0	0.505693	0	0	0	0	1.53856	0	0	0	0	0	0	0.896091	0.939495	0	0
ENSGALG00000003901	30.6158	38.1794	42.6422	57.649	48.8728	33.8821	34.579	52.6235	33.079	36.8301	37.7071	53.0642	31.9894	33.6744	62.8448	34.0515	48.8538	56.862	31.5012
ENSGALG00000003904	41.7488	50.2361	40.9017	74.3368	63.1587	63.1854	69.158	59.4136	63.8502	98.9809	77.7228	74.4483	48.7457	71.0903	44.178	43.9085	32.8823	61.5038	62.0478
ENSGALG00000003906	448.104	592.786	465.583	494.568	426.321	470.686	496.239	409.954	666.965	557.055	492.501	473.618	449.374	485.16	759.116	757.197	595.64	518.721	582.295
ENSGALG00000003907	615.099	488.295	504.744	503.164	451.885	489	535.065	438.812	472.337	508.716	432.478	481.538	505.737	559.992	594.848	584.252	541.149	550.053	546.975
ENSGALG00000003908	1386.06	1067.01	1022.54	680.663	1087.98	1053.09	806.844	848.766	1056.22	1155.54	901.893	1162.66	810.397	1242.21	1149.87	973.155	851.183	978.258	1182.73
ENSGALG00000003909	283.892	298.402	416.849	416.185	314.29	429.478	422.228	442.207	333.098	354.49	363.989	361.946	409.768	340.485	342.846	310.944	468.808	478.105	420.016
ENSGALG00000003911	378.522	378.78	550.867	521.369	503.014	590.647	518.685	621.297	370.792	471.886	372.454	578.163	650.45	648.543	451.114	434.604	595.64	580.224	546.975
ENSGALG00000003913	133.596	157.741	185.363	166.373	162.408	167.579	155.909	174.846	163.856	204.867	222.395	178.993	190.413	218.26	199.735	171.153	228.297	227.448	191.871
ENSGALG00000003914	16.6995	13.0614	22.6265	8.59678	15.7897	8.24158	10.9197	18.6728	16.1549	13.8113	10.7735	10.296	28.9428	22.4496	21.7779	13.4414	6.57647	8.12314	10.5004
ENSGALG00000003916	286.675	285.341	344.618	358.031	322.56	348.894	353.677	319.136	282.325	349.886	321.665	330.265	330.557	329.26	324.18	370.086	394.588	445.612	429.562
ENSGALG00000003919	356.256	322.516	348.97	271.051	350.38	260.983	375.516	308.951	286.172	421.244	374.763	306.505	418.908	359.193	311.735	369.19	397.407	340.012	408.561
ENSGALG00000003920	442.537	400.884	469.934	439.953	430.081	453.287	436.181	347.994	363.869	460.376	476.341	455.402	367.116	432.778	515.203	502.707	558.06	525.683	530.747
ENSGALG00000003921	214.311	157.741	290.663	259.42	224.063	332.41	303.931	241.898	163.856	232.49	156.985	308.089	428.048	239.462	172.979	209.685	541.149	489.709	343.649
ENSGALG00000003922	1976.11	1988.34	1674.36	1770.43	1963.18	2129.99	2137.23	1604.17	2017.82	2152.26	3352.09	1836.66	2348.93	2041.66	2677.44	2852.26	3948.7	2542.54	2646.1
ENSGALG00000003923	331.207	334.572	200.157	404.049	248.875	294.865	177.142	232.562	715.429	191.056	163.911	256.609	146.237	185.833	873.605	422.059	418.075	352.776	332.194
ENSGALG00000003924	180.911	198.935	306.328	308.473	249.627	239.006	248.726	332.716	204.628	211.773	217.008	270.865	290.951	236.968	173.601	183.699	269.635	259.941	244.373
ENSGALG00000003925	5.56651	2.00944	0.870249	0	0.751889	1.83146	5.45985	0.848766	0	0	3.07813	0	3.04661	0	8.08894	0	3.75798	1.16045	2.86375
ENSGALG00000003928	30.6158	26.1228	54.8257	10.1139	21.0529	12.8202	29.1192	24.6142	17.6934	25.3207	12.3125	22.9681	30.4661	29.9328	13.0667	19.714	9.39495	9.28359	20.0462
ENSGALG00000003929	125.246	122.576	190.584	169.913	170.679	159.337	184.421	136.651	109.238	122	204.696	186.121	190.413	205.788	163.645	131.725	190.718	171.746	182.325
ENSGALG00000003930	3008.7	3287.45	2884	2584.09	2563.94	2639.14	2794.83	2537.81	2920.18	3024.67	2516.37	2719.74	2793.74	2998.27	3575.93	3649.78	2552.61	2771.15	3370.63
ENSGALG00000003931	0	0	1.7405	0	1.50378	0	0	0	0	0	0	0	0	0	0	0	0	0	0
ENSGALG00000003932	75.1478	28.1322	58.3067	35.3985	59.3992	42.1236	43.0721	35.6482	24.6169	41.4339	63.1017	46.7282	71.5952	53.6295	36.7113	66.3108	41.3378	110.243	63.0024
ENSGALG00000003933	434.188	498.342	733.62	846.53	624.82	538.45	453.167	1085.57	652.349	483.395	418.626	614.595	898.749	551.262	280.624	461.487	630.401	574.422	513.565
ENSGALG00000003935	44.5321	36.17	33.9397	48.0408	42.1058	29.3034	62.4849	37.3457	30.7712	39.132	49.2501	52.2722	33.5127	63.6071	39.8225	38.5319	46.9748	29.0112	36.2741
ENSGALG00000003936	534.385	472.219	578.715	692.799	537.601	513.725	582.99	535.571	419.257	524.829	609.47	672.411	581.902	603.644	464.181	438.189	643.554	693.948	663.434
ENSGALG00000003937	706.946	680.197	662.259	642.736	671.437	717.933	728.586	589.892	623.885	665.244	801.853	664.491	650.45	662.262	849.961	741.068	881.247	861.053	796.121
ENSGALG00000003939	64.0148	54.255	80.0629	161.822	76.6927	55.8596	30.9391	134.954	120.777	48.3395	53.8673	63.3603	114.248	89.7983	68.4449	89.6091	78.9176	105.601	78.2757
ENSGALG00000003941	506.552	499.347	491.69	562.836	565.421	527.461	569.037	572.068	485.415	531.735	701.044	559.946	473.747	547.52	577.426	664.004	790.116	736.885	657.707
ENSGALG00000003942	687.464	696.272	653.557	670.549	652.64	636.433	644.868	621.297	688.505	660.64	853.412	677.163	676.346	800.702	840.005	836.053	820.18	691.628	805.667
ENSGALG00000003944	345.123	300.412	291.533	274.591	279.703	326.916	295.438	271.605	291.557	308.452	284.727	268.489	210.216	281.867	377.691	428.332	328.823	355.097	328.376
ENSGALG00000003947	2883.45	3026.22	3254.73	3347.18	3171.47	3104.33	3699.35	3150.62	2950.18	3508.07	3936.16	3231.37	3630.03	3019.47	3407.31	3493.86	4045.47	3525.44	3845.06
ENSGALG00000003948	489.853	430.021	601.342	547.665	596.248	535.703	643.655	541.513	365.408	612.3	611.779	580.539	741.848	618.611	455.469	478.513	768.507	703.232	647.206
ENSGALG00000003950	840.543	842.962	968.587	1000.77	976.704	980.748	990.659	1027.86	775.433	1068.07	1031.94	946.444	1151.62	947.871	915.917	934.623	1133.03	1111.71	1104.45
ENSGALG00000003952	8.34976	4.01889	6.96199	2.02277	9.02267	4.57866	10.313	8.48766	3.07712	9.20752	2.3086	4.75202	16.7563	6.23599	4.97781	11.6492	16.9109	5.80224	14.3187
ENSGALG00000003955	442.537	438.059	188.844	164.856	289.477	191.388	183.815	204.553	409.256	168.037	290.883	198.793	89.8749	179.597	601.07	557.369	303.457	262.261	289.238
ENSGALG00000003958	556.651	597.809	543.905	560.813	515.044	547.607	567.824	542.361	520.033	575.47	662.568	562.322	685.486	601.15	639.026	706.12	621.006	620.84	698.754
ENSGALG00000003959	1686.65	1617.6	1837.97	1595.46	1865.44	1781.1	1811.46	1650	1524.71	2200.6	1873.81	1923.78	2068.65	2096.54	1932.63	1856.7	2083.8	1899.65	2208.9
ENSGALG00000003965	2.78325	0	0	1.01139	0	0	0.606649	0.848766	2.30784	0	1.53907	0.792004	0	1.2472	0	0	0.939495	0	0
ENSGALG00000003966	1405.54	1257.91	2934.48	2847.56	2715.07	2570.46	2958.63	3185.42	1267.77	2624.14	3065.82	2822.7	3293.38	2387.14	1142.41	1293.06	3178.31	3046.18	2776.88
ENSGALG00000003969	1116.08	940.42	1195.72	1227.82	1224.08	1240.82	1158.09	1169.6	900.056	1307.47	1135.06	1253.74	1291.76	1156.15	1235.12	1204.35	1512.59	1527.15	1444.28
ENSGALG00000003972	8.34976	7.03305	11.3132	3.03416	6.01511	6.41012	7.88644	5.09259	5.38495	2.30188	7.69533	5.54402	12.1864	3.7416	16.8001	5.37655	4.69748	8.12314	14.3187
ENSGALG00000003973	111.33	87.4108	168.828	166.373	111.28	117.214	114.05	157.87	73.8508	101.283	123.895	120.385	150.807	109.753	55.3781	78.856	153.138	118.366	110.731
ENSGALG00000003976	141.946	193.911	187.103	202.277	186.469	185.893	117.69	205.401	241.554	133.509	145.442	149.689	127.957	130.956	211.557	237.464	167.23	175.228	176.598
ENSGALG00000003977	548.301	508.389	736.23	740.334	699.257	761.888	658.215	667.13	496.954	692.866	556.372	617.763	668.73	601.15	538.848	576.187	783.539	711.355	752.21
ENSGALG00000003978	22.266	5.02361	11.3132	4.55124	5.26322	5.49439	11.5263	9.33642	8.46207	9.20752	7.69533	10.296	6.09321	13.7192	14.3112	10.7531	15.9714	8.12314	8.59124
ENSGALG00000003979	44.5321	110.519	84.4141	112.769	81.204	69.5956	86.7509	89.1204	84.6207	66.7545	62.3322	81.5764	65.502	66.1015	89.6005	105.739	86.4336	85.8732	90.6853
ENSGALG00000003980	8.34976	6.02833	19.1455	15.1708	9.77456	12.8202	12.133	16.9753	3.07712	0	16.1602	16.6321	10.6631	6.23599	9.33339	8.06482	12.2134	15.0858	5.72749
ENSGALG00000003985	662.414	650.055	617.006	578.007	678.204	595.225	668.528	651.003	508.493	637.621	676.419	659.739	693.103	762.038	657.071	669.38	733.746	768.217	806.622
ENSGALG00000003986	86.2809	79.373	147.942	135.526	117.295	120.877	168.042	123.92	73.8508	98.9809	108.504	125.137	162.993	129.709	75.2893	78.856	162.533	150.858	128.869
ENSGALG00000003987	108.547	113.534	122.705	142.605	117.295	139.191	101.917	196.914	166.164	135.811	90.0354	132.265	134.051	124.72	87.1116	111.115	153.138	139.254	102.14
ENSGALG00000003990	498.202	508.389	417.719	394.44	410.531	380.028	416.162	405.71	448.49	416.64	382.458	392.834	475.27	472.688	589.87	583.356	464.111	437.489	433.38
ENSGALG00000003991	136.379	126.595	192.325	172.441	185.717	196.882	181.995	220.679	120.008	200.264	230.86	157.609	220.879	210.777	116.978	123.661	198.234	192.635	202.371
ENSGALG00000003995	133.596	128.604	147.072	124.4	157.145	132.781	172.288	134.954	128.47	149.622	162.371	137.809	166.04	147.169	148.712	159.504	203.871	200.758	176.598
ENSGALG00000003999	1001.97	1033.86	650.076	679.651	718.806	730.753	658.821	716.358	944.675	626.112	671.802	697.755	350.36	574.959	1358.32	1319.94	847.425	840.165	847.669
ENSGALG00000004002	495.419	498.342	635.281	759.551	633.091	627.276	571.464	652.701	458.49	626.112	570.224	586.083	554.482	547.52	431.203	541.239	711.198	640.568	569.885
ENSGALG00000004003	475.936	498.342	670.962	686.731	676.7	688.63	738.899	539.815	490.8	685.961	781.076	662.907	869.806	777.005	614.759	681.029	921.645	821.598	843.85
ENSGALG00000004004	1302.56	1626.64	1278.4	1193.94	1226.33	1239.9	1099.86	1187.42	1520.1	1427.17	1134.29	1249.78	1297.85	1332.01	2002.32	1854.91	1217.59	1408.79	1503.47
ENSGALG00000004005	439.754	336.582	542.165	558.285	504.518	480.759	475.613	443.056	336.175	494.904	540.212	485.498	633.694	521.329	344.713	376.358	661.405	719.478	477.291
ENSGALG00000004009	0	1.00472	1.7405	1.01139	0	0	0	5.94136	3.84639	0	0.769533	0	0	0	0	0	0	0	0
ENSGALG00000004017	100.197	78.3683	118.354	119.849	73.6851	92.4888	114.657	105.247	98.4677	110.49	80.0314	90.2884	94.4448	103.517	94.5783	112.908	143.743	125.328	140.324
ENSGALG00000004018	239.36	286.346	260.204	308.978	293.989	214.281	239.02	282.639	284.633	250.905	366.298	303.337	162.993	215.765	302.402	295.71	235.813	316.803	301.648
ENSGALG00000004019	66.7981	90.425	96.5976	90.0133	95.4899	103.478	101.917	96.7593	77.6972	122	103.117	118.801	106.631	87.3039	102.045	120.972	120.255	127.649	112.641
ENSGALG00000004028	19.4828	14.0661	23.4967	27.3074	18.0453	17.3989	14.5596	23.7654	30.7712	4.60376	7.69533	15.0481	38.0826	19.9552	11.8223	14.3375	38.5193	29.0112	29.592
ENSGALG00000004033	122.463	152.718	96.5976	129.457	136.844	134.612	138.316	121.373	137.701	103.585	110.043	104.544	86.8283	112.248	221.512	199.828	176.625	162.463	148.915
ENSGALG00000004034	1319.26	1147.39	1774.44	1722.39	1660.92	1787.51	2116.6	1784.95	1026.99	1604.41	1953.84	1820.02	2234.69	1804.7	1279.92	1369.23	2313.04	2197.89	1970.26
ENSGALG00000004035	13.9163	7.03305	15.6645	17.6992	16.5416	16.4832	10.9197	5.09259	4.61567	9.20752	33.0899	29.3041	25.8961	13.7192	8.08894	8.96091	19.7294	5.80224	19.0916
ENSGALG00000004037	211.527	162.765	157.515	159.293	170.679	167.579	203.834	151.08	208.475	161.132	279.34	153.649	254.392	192.069	230.224	215.958	254.603	214.683	258.692
ENSGALG00000004038	233.793	226.062	205.379	213.402	233.086	231.68	251.76	211.343	223.86	246.301	332.438	247.897	220.879	266.901	293.691	320.801	236.753	269.224	263.465
ENSGALG00000004039	478.72	529.488	789.315	761.068	676.7	680.388	780.151	652.701	491.569	722.791	796.467	718.347	965.774	783.241	636.537	607.55	806.087	748.49	825.713
ENSGALG00000004040	2017.86	2223.45	2298.33	2105.7	2248.9	2365.33	2412.65	2235.65	2087.05	2368.64	2434.03	2324.53	2144.81	2551.77	2734.06	2420.34	2690.71	2706.17	2879.02
ENSGALG00000004042	69.5813	90.425	72.2306	76.8653	78.9484	70.5113	67.3381	112.037	108.468	59.8489	52.3282	88.7044	51.7923	66.1015	80.2671	94.9857	83.6151	77.7501	64.9116
ENSGALG00000004044	2.78325	0	0	0.505693	0	0	1.2133	0	0.769279	0	0	0	0	0	1.24445	0	4.69748	0	0
ENSGALG00000004045	910.124	713.352	548.257	543.62	643.617	627.276	422.835	490.587	669.273	365.999	414.009	513.218	357.976	380.396	997.428	849.495	745.959	713.676	583.249
ENSGALG00000004046	205.961	243.143	248.891	245.767	248.123	300.36	231.133	314.043	228.476	255.509	253.946	277.201	216.309	331.755	332.891	288.541	277.151	353.937	348.422
ENSGALG00000004047	347.907	290.365	492.561	424.782	412.787	434.057	431.328	331.867	256.939	409.735	494.04	436.394	528.586	309.305	335.38	343.203	621.946	555.855	533.611
ENSGALG00000004048	3693.38	3436.15	2904.89	2573.98	2927.1	3208.72	2497.58	2728.78	3317.13	2610.33	2400.94	3034.17	2172.23	2892.25	4249.18	5276.19	3982.52	3577.66	3624.55
ENSGALG00000004049	3167.34	3216.11	3407.89	3167.15	3257.18	2947.74	3368.72	2975.77	2720.94	3208.82	2818.03	3295.53	3078.59	3499.64	3217.53	3148.87	3151.07	3165.7	4009.24
ENSGALG00000004052	698.597	729.428	731.879	653.355	749.634	738.995	800.777	786.806	708.506	727.394	884.963	713.595	697.673	804.443	866.761	621.887	932.919	848.288	1004.22
ENSGALG00000004055	47.3153	63.2975	82.6736	60.1774	81.9559	68.6798	104.344	85.7253	54.6188	59.8489	73.8752	53.0642	99.0147	53.6295	64.7115	60.9342	87.3731	38.2948	66.8207
ENSGALG00000004057	186.478	168.793	246.28	267.006	228.574	209.702	234.773	203.704	173.857	186.452	227.012	228.097	309.23	229.485	205.957	179.218	245.208	228.608	241.509
ENSGALG00000004058	72.3646	76.3589	78.3224	100.633	93.2343	68.6798	73.4046	93.3642	105.391	85.1696	74.6447	83.1604	45.6991	77.3263	115.112	70.7912	100.526	104.44	84.0032
ENSGALG00000004059	598.4	636.994	603.082	537.551	578.955	435.888	529.605	428.627	523.11	543.244	439.403	618.555	655.02	672.24	656.448	937.312	601.277	608.075	647.206
ENSGALG00000004063	662.414	593.791	1046.91	944.634	872.943	964.265	961.539	864.044	453.875	863.205	731.056	862.492	1150.09	863.061	617.248	568.122	1138.67	1062.97	1004.22
ENSGALG00000004064	89.0641	82.3872	96.5976	71.3027	81.9559	86.0787	63.6982	44.1358	68.4658	87.4715	80.0314	76.8243	118.818	111.001	97.6895	111.115	127.771	109.082	113.595
ENSGALG00000004065	172.562	186.878	165.347	131.986	173.686	166.663	178.355	151.929	189.243	243.999	176.223	160.777	266.578	213.271	213.424	238.36	201.052	232.09	258.692
ENSGALG00000004066	27.8325	19.0897	16.5347	24.2733	15.0378	13.736	13.3463	22.0679	16.9241	4.60376	5.38673	11.088	4.56991	0	9.33339	8.96091	10.3344	2.3209	13.3641
ENSGALG00000004068	322.857	394.856	439.476	415.174	433.84	442.298	478.04	410.803	362.33	455.772	452.485	437.978	502.69	505.115	426.847	428.332	487.598	526.844	522.156
ENSGALG00000004069	0	3.01417	1.7405	0.505693	0	0	4.24655	4.24383	1.53856	2.30188	0.769533	0.792004	0	2.4944	1.24445	3.58437	5.63697	1.16045	1.90916
ENSGALG00000004070	80.7144	66.3116	101.819	111.758	103.009	96.1518	99.4905	106.096	108.468	122	76.1838	59.4003	86.8283	84.8095	137.512	114.7	152.198	128.81	169.916
ENSGALG00000004071	701.38	695.267	692.718	611.383	603.767	707.86	690.367	690.895	596.191	593.885	530.978	616.971	522.493	649.79	772.182	803.794	617.248	714.837	750.301
ENSGALG00000004074	350.69	334.572	451.659	290.773	320.305	269.225	334.871	594.136	346.945	227.886	133.899	333.433	481.364	339.238	131.912	439.085	518.601	323.765	334.104
ENSGALG00000004078	25.0493	55.2597	40.9017	63.2116	62.4068	42.1236	45.4987	73.8426	50.7724	18.415	30.7813	42.7682	44.1758	26.1912	37.3336	38.5319	46.9748	31.3321	37.2287
ENSGALG00000004079	1004.75	1040.89	1046.04	1032.12	960.914	988.99	964.573	831.79	966.214	987.507	951.143	920.308	910.935	1053.88	1208.36	1153.27	1095.45	1059.49	1074.86
ENSGALG00000004081	38.9655	24.1133	26.1075	32.3643	30.0756	22.8933	27.9059	17.8241	30.0019	43.7357	24.6251	31.6801	18.2796	17.4608	55.3781	34.9476	35.7008	44.0971	34.3649
ENSGALG00000004082	3017.05	2872.5	2043.34	1895.84	2237.62	2132.74	2122.06	1860.49	2654.01	2343.31	1854.57	2364.92	1451.71	2150.17	3526.78	3517.16	2934.04	2895.32	2852.29
ENSGALG00000004083	1622.64	1578.42	1136.54	1383.07	1330.09	1464.25	1038.58	1260.42	1167.77	897.734	780.306	1094.55	425.001	892.994	2105.61	1897.03	1102.03	1580.53	1471.97
ENSGALG00000004085	64.0148	61.288	73.1009	68.2685	60.1511	74.1742	61.8782	52.6235	44.6182	75.9621	77.7228	77.6163	48.7457	44.8991	63.467	65.4147	95.8285	59.1829	68.7299
ENSGALG00000004087	58.4483	78.3683	35.6802	65.2344	48.1209	51.2809	41.2522	43.2871	89.2364	20.7169	55.4064	49.8962	21.3262	19.9552	120.712	84.2326	56.3697	58.0224	53.4566
ENSGALG00000004088	988.055	979.604	842.401	743.874	882.718	796.686	789.858	852.161	990.062	814.866	903.432	921.1	647.404	839.365	1202.14	1183.74	933.858	1042.08	1054.81
ENSGALG00000004093	0	1.00472	0.870249	0	0.751889	0	1.2133	0	0	0	0.769533	0	0	0	0	0.896091	0	0	0
ENSGALG00000004096	509.335	656.083	591.769	509.233	587.977	550.354	583.597	583.951	500.031	517.923	415.548	567.075	530.109	535.048	667.648	692.679	595.64	641.728	706.391
ENSGALG00000004097	105.764	116.548	97.4678	117.826	118.798	117.214	120.117	100.154	120.008	124.302	144.672	110.88	126.434	149.664	158.668	124.557	111.8	128.81	147.006
ENSGALG00000004098	551.084	591.781	598.731	576.49	561.661	627.276	660.641	591.59	543.88	600.791	636.404	603.507	626.077	649.79	714.938	816.339	889.702	661.456	773.211
ENSGALG00000004101	64.0148	48.2266	33.0694	32.87	37.5945	28.3877	17.5928	36.4969	36.1561	41.4339	23.086	26.9281	16.7563	29.9328	57.867	69.8951	20.6689	24.3694	31.5012
ENSGALG00000004102	2.78325	7.03305	3.48099	1.01139	2.25567	0.915731	1.2133	5.09259	1.53856	2.30188	0.769533	0.792004	0	3.7416	1.86668	1.79218	2.81849	3.48135	3.81833
ENSGALG00000004103	116.897	128.604	134.889	160.81	143.611	131.865	121.937	142.593	137.701	156.528	134.668	114.841	114.248	115.989	155.556	155.92	69.5227	176.388	109.777
ENSGALG00000004104	963.006	903.245	830.217	907.213	1065.43	967.928	1008.25	895.448	874.67	916.149	1018.09	926.644	732.709	901.725	1264.36	1275.14	1272.08	1376.29	1142.63
ENSGALG00000004106	1021.45	1030.84	1492.48	1163.6	1395.51	1293.01	1283.06	1021.91	908.518	1282.15	1272.81	1288.59	1377.07	1398.11	1233.87	1362.06	1855.5	1527.15	1765.98
ENSGALG00000004107	2663.57	2646.44	3554.1	3902.94	3631.62	3714.21	3722.4	3838.97	2717.09	3876.37	4050.82	3574.31	4345.98	3694.2	3181.44	2792.22	4427.84	4692.86	4283.21
ENSGALG00000004108	1040.94	933.386	690.977	782.307	714.295	749.984	846.276	724.846	1025.45	706.677	878.807	693.795	635.217	672.24	1274.32	1214.2	918.827	849.449	817.122
ENSGALG00000004110	38.9655	50.2361	67.8794	69.2799	55.6398	71.427	77.0445	77.2377	54.6188	73.6602	69.258	83.1604	97.4914	68.5959	81.5116	56.4538	87.3731	78.9105	82.094
ENSGALG00000004111	0	0	0	1.51708	0.751889	0	0.606649	2.5463	0.769279	0	0	1.58401	0	0	0.622226	0	0.939495	2.3209	0
ENSGALG00000004112	158.645	155.732	215.822	260.937	202.258	171.242	223.247	237.654	177.703	225.584	210.852	252.649	242.205	192.069	164.89	190.867	221.721	212.362	222.418
ENSGALG00000004113	55.6651	45.2125	46.1232	32.87	51.1285	21.9775	31.5458	26.3117	19.232	41.4339	34.629	40.3922	38.0826	38.6632	23.6446	46.5968	39.4588	40.6157	32.4558
ENSGALG00000004115	2513.28	2275.69	2984.95	2534.03	2677.48	2685.84	2954.99	2508.95	2037.05	2923.39	2724.92	2785.48	3237.02	3159.15	2658.77	2614.79	3043.97	3056.62	3187.35
ENSGALG00000004116	25.0493	24.1133	28.7182	29.3302	26.3161	19.2304	25.4793	14.429	57.6959	13.8113	16.1602	31.6801	16.7563	17.4608	52.267	50.1811	42.2773	42.9366	25.7737
ENSGALG00000004120	0	1.00472	0	0	0.751889	0	0	0	0.769279	0	0	0	0	0	0	0	0	0	0
ENSGALG00000004121	258.843	202.954	232.356	420.231	340.606	255.489	270.566	298.766	184.627	409.735	439.403	332.641	365.593	374.16	247.024	259.867	270.575	422.403	327.422
ENSGALG00000004122	1678.3	1666.83	1692.63	1614.68	1678.22	1730.73	1796.29	1507.41	1591.64	1935.88	2096.21	1721.02	2105.2	2145.18	2086.95	2064.59	2208.75	1874.13	2242.31
ENSGALG00000004123	16.6995	16.0755	41.7719	27.8131	33.835	26.5562	24.8726	34.7994	23.0784	6.90564	20.0079	16.6321	22.8495	12.472	37.3336	37.6358	25.3664	20.8881	23.8645
ENSGALG00000004127	0	1.00472	0.870249	3.03416	2.25567	0.915731	0.606649	1.69753	1.53856	0	3.84766	0	1.5233	1.2472	1.24445	4.48046	3.75798	0	0
ENSGALG00000004128	0	2.00944	0.870249	2.02277	4.51134	2.74719	2.4266	0.848766	3.84639	6.90564	2.3086	4.75202	6.09321	0	5.60003	1.79218	0.939495	12.7649	4.77291
ENSGALG00000004129	11.133	1.00472	6.96199	6.06831	5.26322	6.41012	4.8532	5.94136	7.69279	9.20752	6.9258	0	0	16.2136	6.84449	10.7531	2.81849	2.3209	5.72749
ENSGALG00000004133	1953.84	1839.65	1980.69	2127.45	1968.45	2072.3	2165.74	1970.83	1777.03	2163.77	2327.07	2004.56	2303.23	2227.5	2033.43	2130.91	2522.55	2381.24	2275.72
ENSGALG00000004134	102.98	115.543	83.5439	69.7856	115.039	120.877	78.8644	83.179	121.546	117.396	71.5666	90.2884	59.4088	118.484	135.645	166.673	108.042	126.489	91.6399
ENSGALG00000004140	356.256	423.993	426.422	397.98	488.728	468.854	361.563	375.154	306.173	379.81	400.157	362.738	444.804	382.89	426.847	526.006	598.459	796.068	623.342
ENSGALG00000004141	0	1.00472	0	0	1.50378	0	0	0	0	0	0.769533	1.58401	0	0	0	0.896091	0	0	1.90916
ENSGALG00000004143	10362.1	9813.12	10665.8	9557.59	10650.5	10938.4	10811.1	9686.96	8522.84	10717.6	10407.9	10848.1	12043.2	12010.5	11131.6	10887.5	12071.6	12184.7	13499.7
ENSGALG00000004144	548.301	469.205	604.823	667.515	639.858	580.574	698.254	570.371	538.495	796.451	784.924	666.867	610.844	567.475	661.426	630.848	823.937	616.198	760.802
ENSGALG00000004146	662.414	581.734	419.46	451.078	545.12	522.882	533.852	534.722	552.342	324.565	459.411	466.49	217.832	436.52	689.426	766.158	474.445	555.855	587.068
ENSGALG00000004150	175.345	218.025	134.018	131.48	148.874	147.433	180.782	152.778	169.241	140.415	139.285	175.825	120.341	104.765	265.69	271.516	279.03	212.362	180.416
ENSGALG00000004152	228.227	199.94	259.334	277.12	296.996	246.332	294.832	230.864	203.09	257.811	295.501	312.049	406.722	288.103	265.69	289.438	305.336	341.172	364.65
ENSGALG00000004153	244.926	199.94	225.394	200.76	218.8	230.764	268.746	217.284	194.628	204.867	283.188	228.889	191.936	222.001	266.313	248.217	266.817	284.31	267.283
ENSGALG00000004154	0	0	0	3.03416	0	0	0.606649	0.848766	1.53856	16.1132	0	0	6.09321	0	0.622226	0	0	0	0
ENSGALG00000004155	5.56651	2.00944	5.22149	3.03416	0.751889	1.83146	1.81995	1.69753	6.92351	4.60376	10.0039	3.16801	4.56991	16.2136	9.33339	8.96091	3.75798	4.6418	2.86375
ENSGALG00000004156	893.424	752.537	1069.54	946.657	910.538	1090.64	1007.64	967.593	734.661	969.092	980.385	1035.15	1144	873.039	986.85	916.702	1262.68	1185.98	1182.73
ENSGALG00000004160	2273.92	1955.19	2389.7	2615.95	2810.56	2555.81	2834.87	2369.75	1922.43	2865.84	3144.31	2547.88	2498.22	2438.27	2459.04	2556.55	3235.62	3125.09	3181.62
ENSGALG00000004161	506.552	445.092	646.595	642.736	713.543	650.169	920.287	572.068	457.721	766.526	1057.34	655.779	872.853	596.161	573.692	577.979	1055.99	661.456	796.121
ENSGALG00000004162	211.527	228.072	208.86	135.526	166.168	195.051	172.895	202.855	160.01	174.943	192.383	197.209	210.216	202.046	216.535	364.709	305.336	252.978	279.692
ENSGALG00000004163	0	0	0	0	0	0	0	0	0	0	0	0	0	0	0.622226	0	0	0	0
ENSGALG00000004165	445.321	388.827	477.766	468.777	512.788	489.916	535.065	392.979	332.329	469.584	510.2	497.378	584.948	579.947	448.625	377.254	592.822	606.915	626.206
ENSGALG00000004166	250.493	222.044	342.008	470.294	257.898	288.455	246.3	471.065	293.095	248.603	218.547	294.625	347.313	275.631	176.712	190.867	277.151	269.224	265.374
ENSGALG00000004167	0	0	1.7405	0	0	0.915731	0	0	0	0	0	0	1.5233	0	0	0	0	0	0
ENSGALG00000004168	303.375	276.298	274.128	338.814	345.869	309.517	320.918	271.605	318.481	326.867	319.356	264.529	204.123	270.642	308.624	315.424	397.407	350.456	389.469
ENSGALG00000004169	626.232	593.791	496.042	445.515	551.887	507.315	486.533	493.133	636.963	467.282	495.579	469.658	289.428	457.722	767.827	845.91	601.277	662.616	624.297
ENSGALG00000004170	33.399	34.1605	42.6422	67.2571	42.1058	56.7753	30.9391	46.6821	50.0031	41.4339	50.0196	41.9762	38.0826	44.8991	73.4227	41.2202	46.0353	53.3807	34.3649
ENSGALG00000004171	748.695	884.155	706.642	625.542	733.092	801.265	683.694	694.29	763.894	743.508	740.291	687.459	680.916	820.657	1044.72	1127.28	804.208	786.784	830.486
ENSGALG00000004172	704.163	611.876	758.857	744.886	733.844	763.72	795.317	803.781	599.268	748.111	806.471	721.515	731.185	762.038	698.76	707.016	941.374	903.99	948.854
ENSGALG00000004173	0	0	0	1.51708	0	2.74719	1.81995	0.848766	0	4.60376	0	1.58401	1.5233	0	0.622226	0.896091	0	0	0
ENSGALG00000004174	506.552	443.082	496.042	493.051	430.833	431.309	507.159	463.426	446.951	540.942	562.529	554.402	583.425	561.239	471.647	531.382	685.832	572.101	637.661
ENSGALG00000004176	308.941	324.525	677.053	665.492	539.856	596.141	637.589	651.003	239.246	460.376	540.212	586.083	775.361	602.397	309.246	324.385	776.963	739.206	601.387
ENSGALG00000004179	219.877	247.162	301.106	299.37	304.515	282.961	371.876	381.945	261.555	342.98	376.302	331.057	284.858	289.35	301.157	321.697	416.196	409.638	328.376
ENSGALG00000004180	36.1823	34.1605	50.4744	57.649	51.8804	96.1518	77.0445	77.2377	36.1561	66.7545	54.6368	59.4003	79.2117	67.3487	61.6004	60.9342	89.2521	97.4777	55.3657
ENSGALG00000004184	6237.27	5820.35	7568.55	7175.78	7763.26	7569.43	7256.13	8152.39	5753.44	8703.41	7928.5	9417.71	10905.3	9800.49	7003.15	6734.13	11505.1	10726	9464.68
ENSGALG00000004186	314.508	331.558	236.708	283.694	270.68	263.731	242.053	263.117	323.866	336.075	266.258	301.753	284.858	300.575	464.803	383.527	324.126	270.385	315.012
ENSGALG00000004187	161.429	135.637	171.439	215.931	193.236	152.011	183.208	166.358	115.392	179.547	203.926	183.745	173.657	132.203	126.312	127.245	163.472	167.105	204.281
ENSGALG00000004189	80.7144	86.4061	93.9868	119.344	108.272	113.551	92.2107	76.3889	77.6972	94.3771	93.1135	93.4564	88.3516	94.7871	123.201	146.063	131.529	82.3919	110.731
ENSGALG00000004190	459.237	523.46	590.899	640.713	622.564	609.877	712.206	553.395	476.953	662.942	636.404	625.683	615.414	558.745	551.292	567.226	702.743	728.762	750.301
ENSGALG00000004191	776.528	657.088	930.296	931.992	966.929	953.276	923.927	947.223	647.733	923.054	809.549	970.204	889.609	926.669	767.205	849.495	1138.67	1117.51	1027.13
ENSGALG00000004192	904.557	961.519	676.183	699.373	680.46	728.922	750.425	619.599	962.368	722.791	771.842	688.251	612.368	669.746	1287.39	1210.62	864.336	700.911	848.623
ENSGALG00000004193	166.995	148.699	189.714	149.685	164.664	175.82	195.948	177.392	122.315	138.113	155.446	173.449	173.657	202.046	170.49	154.128	213.265	227.448	195.689
ENSGALG00000004195	801.577	907.264	832.828	856.644	876.703	879.102	1053.75	764.738	863.131	1019.73	1746.07	932.188	1066.31	965.332	1207.12	1261.7	1578.35	1110.55	1179.86
ENSGALG00000004196	0	3.01417	1.7405	0	1.50378	0	1.2133	0.848766	0.769279	0	0	1.58401	0	0	0.622226	0.896091	0	0	0
ENSGALG00000004197	300.591	237.114	332.435	285.211	287.222	348.894	319.704	281.79	220.014	423.546	420.935	308.089	359.499	306.811	284.357	312.736	410.56	392.232	376.105
ENSGALG00000004198	264.409	257.209	306.328	240.71	284.966	240.837	294.832	309.799	241.554	310.754	339.364	263.737	393.012	311.8	255.113	282.269	412.438	364.381	334.104
ENSGALG00000004199	2.78325	8.03777	4.35124	5.56262	0	1.83146	3.6399	2.5463	2.30784	6.90564	0	1.58401	4.56991	0	4.97781	4.48046	2.81849	9.28359	0.954582
ENSGALG00000004200	553.867	605.847	536.943	511.761	512.037	527.461	532.032	486.343	605.423	593.885	597.158	536.978	488.98	571.217	752.893	689.094	741.262	697.43	692.072
ENSGALG00000004203	317.291	315.483	454.27	504.681	442.111	451.455	475.613	512.654	300.019	412.037	410.931	436.394	626.077	397.856	336.002	355.748	527.057	467.661	420.016
ENSGALG00000004204	860.025	868.08	988.602	889.008	940.613	924.888	902.694	758.797	844.668	978.299	836.482	888.628	875.899	999.006	1143.65	1020.65	1050.36	1058.33	1201.82
ENSGALG00000004205	384.089	396.865	345.489	380.281	396.246	332.41	386.436	404.861	384.639	352.188	357.833	349.274	205.646	286.856	456.092	515.253	450.018	481.586	367.514
ENSGALG00000004209	450.887	461.167	358.542	384.327	432.336	422.152	343.97	320.833	352.33	278.528	225.473	383.33	269.625	333.002	583.026	568.122	527.057	494.351	445.79
ENSGALG00000004212	1900.96	2166.18	1720.48	1644.51	1697.77	1744.47	1835.11	1697.53	2158.6	1719.51	1765.31	1770.13	1689.34	1771.02	2907.04	2966.96	2359.07	2136.39	2298.63
ENSGALG00000004215	651.281	514.418	717.085	728.198	609.782	740.827	826.863	684.954	475.414	630.715	630.247	727.059	592.565	599.903	628.448	696.263	1010.9	985.221	868.669
ENSGALG00000004216	30.6158	41.1936	46.9934	37.4213	53.3841	29.3034	49.7453	55.1698	40.0025	43.7357	43.8634	27.7201	59.4088	47.3935	44.8003	48.3889	63.8857	49.8993	33.4104
ENSGALG00000004220	1202.37	1078.07	1417.63	1348.68	1345.13	1325.98	1389.83	1223.92	914.673	1602.11	1335.91	1493.72	1701.53	1565.23	1337.16	1152.37	1701.43	1640.87	1681.02
ENSGALG00000004221	0	0	0	1.51708	0	0	0	0	0	0	0	0	0	0	0	1.79218	0	0	0.954582
ENSGALG00000004222	4653.6	4443.88	5015.24	5012.93	5232.4	5005.39	4770.08	4945.76	4038.71	5241.38	5755.34	5420.47	4815.16	5737.11	4923.67	5580.86	5727.16	5546.95	6281.15
ENSGALG00000004224	178.128	171.807	227.135	255.375	233.838	208.787	216.574	196.065	139.239	216.377	207.004	176.617	176.703	178.349	210.312	204.309	225.479	229.769	272.056
ENSGALG00000004225	517.685	506.38	503.004	529.46	473.69	536.618	481.073	567.824	592.345	504.112	517.126	484.706	447.851	492.643	617.87	638.913	542.089	517.56	522.156
ENSGALG00000004227	634.582	666.131	646.595	626.553	641.361	697.787	681.874	623.843	590.806	743.508	739.521	673.995	706.813	740.836	797.694	780.496	824.877	736.885	791.348
ENSGALG00000004228	225.444	183.864	121.835	121.366	154.889	125.455	126.183	138.349	203.859	145.019	183.918	133.849	146.237	158.394	241.424	254.49	180.383	189.153	206.19
ENSGALG00000004230	0	2.00944	0	0.505693	0	0	1.2133	0	0	0	0	0	0	2.4944	1.24445	0	0	0	0
ENSGALG00000004231	5.56651	10.0472	12.1835	15.6765	13.534	25.6405	13.9529	18.6728	21.5398	25.3207	17.6993	21.3841	21.3262	14.9664	23.0224	18.8179	27.2454	17.4067	25.7737
ENSGALG00000004234	19.4828	15.0708	16.5347	15.1708	31.5793	27.4719	16.9862	23.7654	32.3097	13.8113	28.4727	14.2561	10.6631	6.23599	16.8001	15.2336	21.6084	32.4926	20.0462
ENSGALG00000004236	378.522	447.101	315.9	341.343	354.14	336.989	377.943	336.111	421.565	377.508	414.009	369.866	376.256	431.531	578.67	568.122	399.286	420.083	355.104
ENSGALG00000004237	2749.85	2656.48	2655.13	2447.05	2755.67	2779.24	2919.8	2413.89	2476.31	2849.73	3004.26	2773.6	3098.4	3064.37	3251.75	3286.86	3680.94	3286.39	3642.68
[truncated: 24,108 more rows]
